# Supplementary material for: Evolution of electron transfer out of the cell: comparative genomics of six Geobacter genomes
Source: BMC Genomics. 2010 Jan 17;11:40. doi: 10.1186/1471-2164-11-40 (PMC2825233; doi:10.1186/1471-2164-11-40)
Supplement: Additional file 1 — All proteins referenced in this study. Spreadsheet with NCBI identification numbers and descriptions including name, predicted function, COG membership, protein family ID, family conservation pattern, and lateral transfer prediction. [file 1471-2164-11-40-S1.XLS]

## Sheet: AF1 all proteins
NCBI ID	Genome	Local ID	Family ID	Conservation pattern of family	lateral transfer (0 = no, 1 = yes)	Product Name	COG(s)
197116403	Gb	Gbem_0001	2101	GsGmGu--GbGl	0	chromosomal replication initiator protein DnaA	-
197116404	Gb	Gbem_0002	1492	GsGmGuGfGbGl	0	DNA polymerase III, beta subunit	-
197116405	Gb	Gbem_0003	1491	GsGmGuGfGbGl	0	DNA replication and repair protein RecF	-
197116406	Gb	Gbem_0004	1490	GsGmGuGfGbGl	0	DNA gyrase, B subunit	-
197116407	Gb	Gbem_0005	1489	GsGmGuGfGbGl	0	DNA gyrase, A subunit	-
197116408	Gb	Gbem_0008	1488	GsGmGuGfGbGl	0	NAD-dependent glycerol-3-phosphate dehydrogenase domain protein	-
197116409	Gb	Gbem_0009	2100	GsGmGuGfGb--	0	multi-sensor signal transduction histidine kinase	-
197116410	Gb	Gbem_0010	1487	GsGmGuGfGbGl	0	multi-sensor signal transduction histidine kinase	-
197116411	Gb	Gbem_0011	3191	GsGm----Gb--	0	histidine kinase	-
197116412	Gb	Gbem_0012	2099	GsGmGuGfGb--	0	multi-sensor signal transduction histidine kinase	-
197116413	Gb	Gbem_0013	2098	GsGmGuGfGb--	0	daunorubicin resistance ABC transporter ATPase subunit	-
197116414	Gb	Gbem_0014	2097	GsGmGuGfGb--	0	ABC-2 type transporter	-
197116415	Gb	Gbem_0015	1486	GsGmGuGfGbGl	0	Radical SAM domain protein	-
197116416	Gb	Gbem_0016	1485	GsGmGuGfGbGl	0	uroporphyrinogen decarboxylase	-
197116417	Gb	Gbem_0017	2096	GsGm--GfGb--	0	magnesium and cobalt transport protein CorA	-
197116418	Gb	Gbem_0018	6548	-	0	histidine kinase	-
197116419	Gb	Gbem_0019	2569	--GmGu--Gb--	0	Excinuclease ABC C subunit domain protein	-
197116420	Gb	Gbem_0020	2568	GsGmGu--Gb--	0	Di-haem cytochrome c peroxidase	-
197116421	Gb	Gbem_0021	3190	Gs--Gu--Gb--	0	glutamate synthase (NADPH), homotetrameric	-
197116422	Gb	Gbem_0022	3189	Gs--Gu--Gb--	0	oxidoreductase FAD/NAD(P)-binding domain protein	-
197116423	Gb	Gbem_0023	4326	--------GbGl	0	protein of unknown function DUF6 transmembrane	-
197116424	Gb	Gbem_0024	2095	--GmGuGfGbGl	0	transcriptional modulator of MazE/toxin, MazF	-
197116425	Gb	Gbem_0025	2094	--GmGuGfGbGl	0	transcriptional regulator/antitoxin, MazE	-
197116426	Gb	Gbem_0026	241	GsGmGuGfGbGl	0	oxidoreductase FAD/NAD(P)-binding domain protein	-
197116427	Gb	Gbem_0027	240	GsGmGuGfGbGl	0	4Fe-4S ferredoxin iron-sulfur binding domain protein	-
197116428	Gb	Gbem_0028	239	GsGmGuGfGbGl	0	4Fe-4S ferredoxin iron-sulfur binding domain protein	-
197116429	Gb	Gbem_0029	238	GsGmGuGfGbGl	0	methyl-viologen-reducing hydrogenase delta subunit	-
197116430	Gb	Gbem_0030	237	GsGmGuGfGbGl	0	4Fe-4S ferredoxin iron-sulfur binding domain protein	-
197116431	Gb	Gbem_0031	236	GsGmGuGfGbGl	0	protein of unknown function DUF224 cysteine-rich region domain protein	-
197116432	Gb	Gbem_0032	235	GsGmGuGfGbGl	0	heterodisulfide reductase subunit	-
197116433	Gb	Gbem_0033	1484	GsGmGu--GbGl	0	ABC transporter related protein	-
197116434	Gb	Gbem_0034	1483	GsGmGuGfGbGl	0	ABC transporter related protein	-
197116435	Gb	Gbem_0035	2093	GsGmGu--GbGl	0	selenocysteine-specific translation elongation factor	-
197116436	Gb	Gbem_0036	1482	GsGmGuGfGbGl	0	hypothetical protein Gbem_0036	-
197116437	Gb	Gbem_0037	1481	GsGmGuGfGbGl	0	ATPase associated with various cellular activities AAA_5	-
197116438	Gb	Gbem_0038	1480	GsGmGuGfGbGl	0	hypothetical protein Gbem_0038	-
197116439	Gb	Gbem_0039	1479	GsGmGuGfGbGl	0	ferrochelatase	-
197116440	Gb	Gbem_0040	4325	--------GbGl	0	methyl-accepting chemotaxis sensory transducer	-
197116441	Gb	Gbem_0041	6549	-	0	hypothetical protein Gbem_0041	-
197116442	Gb	Gbem_0042	2567	GsGmGu--Gb--	0	hypothetical protein Gbem_0042	-
197116443	Gb	Gbem_0043	2566	GsGm----Gb--	0	cytochrome c oxidase, subunit I	-
197116444	Gb	Gbem_0044	2565	GsGmGu--Gb--	0	cytochrome c oxidase subunit III	-
197116445	Gb	Gbem_0045	3188	GsGm----Gb--	0	caa(3)-type oxidase, subunit IV	-
197116446	Gb	Gbem_0046	2564	GsGmGu--Gb--	0	cytochrome c oxidase, subunit II	-
197116447	Gb	Gbem_0047	2563	GsGm----Gb--	0	UbiA prenyltransferase	-
197116448	Gb	Gbem_0048	4324	--------Gb--	0	hypothetical protein Gbem_0048	-
197116449	Gb	Gbem_0049	6550	-	0	pyridoxal phosphate-dependent acyltransferase	-
197116450	Gb	Gbem_0050	2092	--Gm--GfGb--	0	L-threonine 3-dehydrogenase	-
197116451	Gb	Gbem_0051	4324	--------Gb--	0	hypothetical protein Gbem_0051	-
197116452	Gb	Gbem_0052	2562	--GmGu--Gb--	0	multi-sensor hybrid histidine kinase	-
197116453	Gb	Gbem_0053	6551	-	0	OmpA/MotB domain protein	-
197116454	Gb	Gbem_0054	4323	----Gu--Gb--	0	peptidase M28	-
197116455	Gb	Gbem_0055	3187	----Gu--GbGl	0	protein of unknown function DUF323	-
197116456	Gb	Gbem_0056	3186	------GfGbGl	0	aminotransferase class I and II	-
197116457	Gb	Gbem_0057	2091	GsGm--GfGbGl	0	hypothetical protein Gbem_0057	-
197116458	Gb	Gbem_0058	2561	--GmGuGfGb--	0	RES domain protein	-
197116459	Gb	Gbem_0059	2090	--GmGuGfGbGl	0	hypothetical protein Gbem_0059	-
197116460	Gb	Gbem_0060	6552	-	0	hypothetical protein Gbem_0060	-
197116461	Gb	Gbem_0061	-	-	1	FRG domain protein	-
197116462	Gb	Gbem_0062	6554	-	0	Tetratricopeptide TPR_2 repeat protein	-
197116463	Gb	Gbem_0063	234	GsGmGuGfGbGl	0	acriflavin resistance protein	-
197116464	Gb	Gbem_0064	1478	GsGmGuGfGbGl	0	efflux transporter, RND family, MFP subunit	-
197116465	Gb	Gbem_0065	3185	--Gm----GbGl	0	histidine kinase	-
197116466	Gb	Gbem_0066	-	-	1	transcriptional regulator, Crp/Fnr family	-
197116467	Gb	Gbem_0067	-	-	1	NADH ubiquinone oxidoreductase 20 kDa subunit	-
197116468	Gb	Gbem_0068	-	-	1	NADH dehydrogenase (ubiquinone) 30 kDa subunit	-
197116469	Gb	Gbem_0069	-	-	1	NADH-ubiquinone oxidoreductase chain 49kDa	-
197116470	Gb	Gbem_0070	-	-	1	hydrogenase nickel insertion protein HypA	-
197116471	Gb	Gbem_0071	-	-	1	4Fe-4S ferredoxin iron-sulfur binding domain protein	-
197116472	Gb	Gbem_0072	-	-	1	carbon-monoxide dehydrogenase, catalytic subunit	-
197116473	Gb	Gbem_0073	6559	-	0	hypothetical protein Gbem_0073	-
197116474	Gb	Gbem_0074	-	-	1	Cobyrinic acid ac-diamide synthase	-
197116475	Gb	Gbem_0075	6560	-	0	response regulator receiver modulated PilZ sensor protein	-
197116476	Gb	Gbem_0076	2089	Gs--Gu--GbGl	0	UvrD/REP helicase	-
197116477	Gb	Gbem_0077	2088	GsGmGuGfGb--	0	hypothetical protein Gbem_0077	-
197116478	Gb	Gbem_0078	1477	GsGmGuGfGbGl	0	4-hydroxythreonine-4-phosphate dehydrogenase	-
197116479	Gb	Gbem_0079	1476	GsGmGuGfGbGl	0	glycosyl transferase family 51	-
197116480	Gb	Gbem_0080	2087	GsGmGu--GbGl	0	response regulator receiver modulated metal dependent phosphohydrolase	-
197116481	Gb	Gbem_0081	1475	Gs--GuGfGb--	0	diguanylate cyclase with PAS/PAC sensor	-
197116482	Gb	Gbem_0082	1474	GsGmGuGfGbGl	0	thiamine biosynthesis protein	-
197116483	Gb	Gbem_0083	1473	GsGmGuGfGbGl	0	General secretory system II protein E domain protein	-
197116484	Gb	Gbem_0084	1472	GsGmGuGfGbGl	0	twitching motility protein	-
197116485	Gb	Gbem_0085	1471	Gs--GuGfGbGl	0	aminotransferase class I and II	-
197116486	Gb	Gbem_0086	3184	------GfGb--	0	alpha/beta hydrolase fold	-
197116487	Gb	Gbem_0087	6561	-	0	hypothetical protein Gbem_0087	-
197116488	Gb	Gbem_0088	233	GsGmGu--GbGl	0	multicopper oxidase type 2	-
197116489	Gb	Gbem_0089	2557	----Gu--Gb--	0	Rhodanese domain protein	-
197116490	Gb	Gbem_0090	120	GsGmGuGfGbGl	0	glucosamine--fructose-6-phosphate aminotransferase, isomerizing	-
197116491	Gb	Gbem_0091	1470	GsGmGuGfGbGl	0	UDP-N-acetylglucosamine pyrophosphorylase	-
197116492	Gb	Gbem_0092	1469	GsGmGuGfGbGl	0	hypothetical protein Gbem_0092	-
197116493	Gb	Gbem_0093	1468	GsGmGuGfGbGl	0	Radical SAM domain protein	-
197116494	Gb	Gbem_0094	6562	-	0	hypothetical protein Gbem_0094	-
197116495	Gb	Gbem_0095	1467	GsGmGuGfGbGl	0	hypothetical protein Gbem_0095	-
197116496	Gb	Gbem_0096	4321	------GfGb--	0	guanosine monophosphate reductase	-
197116497	Gb	Gbem_0097	1466	GsGmGuGfGbGl	0	major facilitator superfamily MFS_1	-
197116498	Gb	Gbem_0098	2086	--GmGuGfGbGl	0	dihydrouridine synthase DuS	-
197116499	Gb	Gbem_0099	2085	GsGmGuGfGb--	0	peptidylprolyl isomerase FKBP-type	-
197116500	Gb	Gbem_0100	2084	Gs----GfGbGl	0	hypothetical protein Gbem_0100	-
197116501	Gb	Gbem_0101	2083	GsGmGu--GbGl	0	hypothetical protein Gbem_0101	-
197116502	Gb	Gbem_0102	2082	GsGmGuGfGb--	0	protein of unknown function DUF480	-
197116503	Gb	Gbem_0103	1465	GsGmGuGfGbGl	0	hypothetical protein Gbem_0103	-
197116504	Gb	Gbem_0104	2081	GsGmGuGfGb--	0	Protein of unknown function DUF1847	-
197116505	Gb	Gbem_0105	2556	--------GbGl	0	peptidylprolyl isomerase FKBP-type	-
197116506	Gb	Gbem_0106	70	GsGmGuGfGbGl	0	flagellin domain protein	-
197116507	Gb	Gbem_0107	1464	GsGmGuGfGbGl	0	2'-5' RNA ligase	-
197116508	Gb	Gbem_0108	1463	GsGmGuGfGbGl	0	seryl-tRNA synthetase	-
197116509	Gb	Gbem_0109	2080	GsGmGuGfGb--	0	hypothetical protein Gbem_0109	-
197116510	Gb	Gbem_0110	6563	-	0	hypothetical protein Gbem_0110	-
197116511	Gb	Gbem_0111	2079	----Gu--GbGl	0	TonB-dependent receptor	-
197116512	Gb	Gbem_0112	3183	--GmGu--Gb--	0	putative transmembrane protein	-
197116513	Gb	Gbem_0113	6564	-	0	diguanylate cyclase/phosphodiesterase	-
197116514	Gb	Gbem_0114	4320	------GfGb--	0	heavy metal translocating P-type ATPase	-
197116515	Gb	Gbem_0115	4319	------GfGb--	0	hypothetical protein Gbem_0115	-
197116516	Gb	Gbem_0116	2555	--GmGuGfGb--	0	hypothetical protein Gbem_0116	-
197116517	Gb	Gbem_0117	4318	------GfGb--	0	hypothetical protein Gbem_0117	-
197116518	Gb	Gbem_0118	4317	------GfGb--	0	hypothetical protein Gbem_0118	-
197116519	Gb	Gbem_0119	6565	-	0	hypothetical protein Gbem_0119	-
197116520	Gb	Gbem_0120	4316	------GfGb--	0	cytochrome C oxidase mono-heme subunit/FixO	-
197116521	Gb	Gbem_0121	4315	------GfGb--	0	cytochrome c oxidase subunit I	-
197116522	Gb	Gbem_0122	2554	--GmGuGfGb--	0	hypothetical protein Gbem_0122	-
197116523	Gb	Gbem_0123	4314	------GfGb--	0	hypothetical protein Gbem_0123	-
197116524	Gb	Gbem_0124	2553	--GmGuGfGb--	0	Polysulphide reductase NrfD	-
197116525	Gb	Gbem_0125	2552	--GmGuGfGb--	0	molybdopterin oxidoreductase Fe4S4 region	-
197116526	Gb	Gbem_0126	2078	GsGm----GbGl	0	protein of unknown function DUF344	-
197116527	Gb	Gbem_0127	6566	-	0	protein of unknown function DUF1328	-
197116528	Gb	Gbem_0128	2551	--GmGuGfGb--	0	DNA ligase D	-
197116529	Gb	Gbem_0129	1462	GsGmGuGfGbGl	0	hypothetical protein Gbem_0129	-
197116530	Gb	Gbem_0130	6567	-	0	hypothetical protein Gbem_0130	-
197116531	Gb	Gbem_0131	4313	------GfGb--	0	hypothetical protein Gbem_0131	-
197116532	Gb	Gbem_0132	2550	GsGm--GfGb--	0	malto-oligosyltrehalose trehalohydrolase	-
197116533	Gb	Gbem_0133	3182	Gs----GfGb--	0	glycoside hydrolase family 57	-
197116534	Gb	Gbem_0134	2549	GsGm--GfGb--	0	malto-oligosyltrehalose synthase	-
197116535	Gb	Gbem_0135	4312	-	0	alpha amylase catalytic region	-
197116536	Gb	Gbem_0136	2548	GsGm--GfGb--	0	trehalose synthase	-
197116537	Gb	Gbem_0137	4311	------GfGb--	0	ribonuclease BN	-
197116538	Gb	Gbem_0138	4310	------GfGb--	0	short-chain dehydrogenase/reductase SDR	-
197116539	Gb	Gbem_0139	4309	------GfGb--	0	Alcohol dehydrogenase GroES domain protein	-
197116540	Gb	Gbem_0140	4308	------GfGb--	0	cyclase/dehydrase	-
197116541	Gb	Gbem_0141	3181	----GuGfGb--	0	Ku protein	-
197116542	Gb	Gbem_0142	4307	------GfGb--	0	hypothetical protein Gbem_0142	-
197116543	Gb	Gbem_0143	6568	-	0	hypothetical protein Gbem_0143	-
197116544	Gb	Gbem_0144	6569	-	0	hypothetical protein Gbem_0144	-
197116545	Gb	Gbem_0145	4306	------GfGb--	0	hypothetical protein Gbem_0145	-
197116546	Gb	Gbem_0146	3180	------GfGb--	0	Hemerythrin HHE cation binding domain protein	-
197116547	Gb	Gbem_0147	2547	GsGmGu--Gb--	0	response regulator receiver protein	-
197116548	Gb	Gbem_0148	232	GsGmGuGfGbGl	0	twin-arginine translocation protein, TatA/E family subunit	-
197116549	Gb	Gbem_0149	2077	GsGmGuGfGb--	0	response regulator receiver protein	-
197116550	Gb	Gbem_0150	2076	GsGmGu--GbGl	0	excinuclease ABC, B subunit	-
197116551	Gb	Gbem_0151	2546	GsGmGu--Gb--	0	poly(A) polymerase	-
197116552	Gb	Gbem_0152	2075	GsGmGu--GbGl	0	hypothetical protein Gbem_0152	-
197116553	Gb	Gbem_0153	2545	GsGmGu--Gb--	0	4Fe-4S ferredoxin iron-sulfur binding domain protein	-
197116554	Gb	Gbem_0154	1461	GsGmGuGfGbGl	0	alkyl hydroperoxide reductase/ Thiol specific antioxidant/ Mal allergen	-
197116555	Gb	Gbem_0155	2074	GsGmGuGfGb--	0	hypothetical protein Gbem_0155	-
197116556	Gb	Gbem_0156	2073	GsGmGuGfGb--	0	hypothetical protein Gbem_0156	-
197116557	Gb	Gbem_0157	6570	-	0	hypothetical protein Gbem_0157	-
197116558	Gb	Gbem_0158	1460	GsGmGuGfGbGl	0	Radical SAM domain protein	-
197116559	Gb	Gbem_0159	1459	GsGmGuGfGbGl	0	ribonuclease, Rne/Rng family	-
197116560	Gb	Gbem_0160	2072	--GmGuGfGbGl	0	phosphoribosylglycinamide formyltransferase 2	-
197116561	Gb	Gbem_0161	1458	GsGmGuGfGbGl	0	Rieske (2Fe-2S) domain protein	-
197116562	Gb	Gbem_0162	2071	GsGmGu--Gb--	0	ribosomal protein L21	-
197116563	Gb	Gbem_0163	2070	GsGmGu--GbGl	0	ribosomal protein L27	-
197116564	Gb	Gbem_0164	2069	GsGmGu--GbGl	0	GTP-binding protein Obg/CgtA	-
197116565	Gb	Gbem_0165	-	-	1	hypothetical protein Gbem_0165	-
197116566	Gb	Gbem_0166	2068	GsGmGuGfGb--	0	proton-translocating NADH-quinone oxidoreductase, chain N	-
197116567	Gb	Gbem_0167	6572	-	0	hypothetical protein Gbem_0167	-
197116568	Gb	Gbem_0168	2067	GsGmGuGfGb--	0	proton-translocating NADH-quinone oxidoreductase, chain M	-
197116569	Gb	Gbem_0169	2066	GsGmGuGfGb--	0	proton-translocating NADH-quinone oxidoreductase, chain L	-
197116570	Gb	Gbem_0170	2065	GsGmGuGfGb--	0	NADH-ubiquinone oxidoreductase chain 4L	-
197116571	Gb	Gbem_0171	2064	GsGmGuGfGb--	0	NADH-ubiquinone/plastoquinone oxidoreductase chain 6	-
197116572	Gb	Gbem_0172	2063	GsGmGuGfGb--	0	NADH-quinone oxidoreductase, chain I	-
197116573	Gb	Gbem_0173	1457	GsGmGuGfGbGl	0	Ankyrin	-
197116574	Gb	Gbem_0174	2062	GsGmGuGfGb--	0	respiratory-chain NADH dehydrogenase subunit 1	-
197116575	Gb	Gbem_0175	2061	GsGmGuGfGb--	0	NADH-quinone oxidoreductase, chain G	-
197116576	Gb	Gbem_0176	2060	GsGmGu--Gb--	0	Respiratory-chain NADH dehydrogenase domain 51 kDa subunit	-
197116577	Gb	Gbem_0177	2059	GsGmGuGfGb--	0	NADH dehydrogenase (ubiquinone) 24 kDa subunit	-
197116578	Gb	Gbem_0178	2058	GsGmGuGfGb--	0	NADH dehydrogenase I, D subunit	-
197116579	Gb	Gbem_0179	2057	GsGmGuGfGb--	0	NADH-ubiquinone/plastoquinone oxidoreductase chain 3	-
197116580	Gb	Gbem_0180	2056	GsGmGuGfGb--	0	General secretory system II protein E domain protein	-
197116581	Gb	Gbem_0181	2544	GsGm----GbGl	0	quinone oxidoreductase, YhdH/YhfP family	-
197116582	Gb	Gbem_0182	1456	GsGmGuGfGbGl	0	GreA/GreB family elongation factor	-
197116583	Gb	Gbem_0183	2543	----GuGfGbGl	0	hypothetical protein Gbem_0183	-
197116584	Gb	Gbem_0184	2055	GsGmGuGfGb--	0	hypothetical protein Gbem_0184	-
197116585	Gb	Gbem_0185	1455	GsGmGuGfGbGl	0	primosomal protein N'	-
197116586	Gb	Gbem_0186	1454	GsGmGuGfGbGl	0	beta-lactamase domain protein	-
197116587	Gb	Gbem_0187	1453	GsGmGuGfGbGl	0	DEAD/DEAH box helicase domain protein	-
197116588	Gb	Gbem_0188	2542	GsGmGu--Gb--	0	histone family protein DNA-binding protein	-
197116589	Gb	Gbem_0189	2054	GsGmGu--GbGl	0	penicillin-binding protein, 1A family	-
197116590	Gb	Gbem_0190	3179	Gs------Gb--	0	triphosphoribosyl-dephospho-CoA protein	-
197116591	Gb	Gbem_0191	2053	GsGm--GfGbGl	0	response regulator receiver protein	-
197116592	Gb	Gbem_0192	2052	GsGm--GfGbGl	0	twitching motility protein	-
197116593	Gb	Gbem_0193	1452	GsGmGuGfGbGl	0	Glu/Leu/Phe/Val dehydrogenase	-
197116594	Gb	Gbem_0194	4305	----Gu--Gb--	0	protein of unknown function DUF480	-
197116595	Gb	Gbem_0195	2541	Gs------GbGl	0	lytic transglycosylase catalytic protein	-
197116596	Gb	Gbem_0196	231	GsGmGuGfGbGl	0	hypothetical protein Gbem_0196	-
197116597	Gb	Gbem_0197	1451	GsGmGuGfGbGl	0	hypothetical protein Gbem_0197	-
197116598	Gb	Gbem_0198	6573	-	0	hypothetical protein Gbem_0198	-
197116599	Gb	Gbem_0199	2051	GsGm--GfGbGl	0	hypothetical protein Gbem_0199	-
197116600	Gb	Gbem_0200	4304	--------GbGl	0	shikimate kinase	-
197116601	Gb	Gbem_0201	1450	GsGmGuGfGbGl	0	diguanylate cyclase	-
197116602	Gb	Gbem_0202	1449	GsGmGuGfGbGl	0	hypothetical protein Gbem_0202	-
197116603	Gb	Gbem_0203	2050	--GmGuGfGbGl	0	aminoglycoside phosphotransferase	-
197116604	Gb	Gbem_0204	4303	----Gu--Gb--	0	hypothetical protein Gbem_0204	-
197116605	Gb	Gbem_0205	4302	--------GbGl	0	hypothetical protein Gbem_0205	-
197116606	Gb	Gbem_0206	119	GsGmGuGfGbGl	0	excinuclease ABC, A subunit	-
197116607	Gb	Gbem_0207	2540	GsGmGu--Gb--	0	pentapeptide repeat protein	-
197116608	Gb	Gbem_0208	6574	-	0	cold-shock DNA-binding domain protein	-
197116609	Gb	Gbem_0209	118	GsGmGuGfGbGl	0	pyruvate flavodoxin/ferredoxin oxidoreductase domain protein	-
197116610	Gb	Gbem_0210	1448	GsGmGuGfGbGl	0	recombination protein RecR	-
197116611	Gb	Gbem_0211	1447	GsGmGuGfGbGl	0	hypothetical protein Gbem_0211	-
197116612	Gb	Gbem_0212	2049	GsGmGu--GbGl	0	DNA polymerase III, subunits gamma and tau	-
197116613	Gb	Gbem_0213	2048	GsGmGuGfGb--	0	hypothetical protein Gbem_0213	-
197116614	Gb	Gbem_0214	1446	GsGmGuGfGbGl	0	transcription-repair coupling factor	-
197116615	Gb	Gbem_0215	2047	GsGmGu--GbGl	0	PpiC-type peptidyl-prolyl cis-trans isomerase	-
197116616	Gb	Gbem_0216	2046	GsGmGu--GbGl	0	PpiC-type peptidyl-prolyl cis-trans isomerase	-
197116617	Gb	Gbem_0217	2045	GsGmGu--GbGl	0	chaperone DnaJ domain protein	-
197116618	Gb	Gbem_0218	4301	----Gu--Gb--	0	amine oxidase	-
197116619	Gb	Gbem_0219	4300	----Gu--Gb--	0	hypothetical protein Gbem_0219	-
197116620	Gb	Gbem_0220	3178	----GuGfGb--	0	hypothetical protein Gbem_0220	-
197116621	Gb	Gbem_0221	2539	Gs--Gu--GbGl	0	alkyl hydroperoxide reductase/ Thiol specific antioxidant/ Mal allergen	-
197116622	Gb	Gbem_0222	4299	--------Gb--	0	transcriptional regulator, GntR family with aminotransferase domain	-
197116623	Gb	Gbem_0223	6575	-	0	pyridoxamine 5'-phosphate oxidase-related FMN-binding	-
197116624	Gb	Gbem_0224	117	GsGmGuGfGbGl	0	lipid A biosynthesis acyltransferase	-
197116625	Gb	Gbem_0225	6576	-	0	hypothetical protein Gbem_0225	-
197116626	Gb	Gbem_0226	3177	--Gm--GfGb--	0	phosphoenolpyruvate carboxylase	-
197116627	Gb	Gbem_0227	6577	-	0	hypothetical protein Gbem_0227	-
197116628	Gb	Gbem_0228	-	-	1	GPR1/FUN34/yaaH family protein	-
197116629	Gb	Gbem_0229	1445	--GmGuGfGbGl	0	methyl-accepting chemotaxis sensory transducer	-
197116630	Gb	Gbem_0230	2538	--------GbGl	0	hypothetical protein Gbem_0230	-
197116631	Gb	Gbem_0231	1444	GsGmGuGfGbGl	0	UbiD family decarboxylase	-
197116632	Gb	Gbem_0232	1443	GsGmGuGfGbGl	0	4-hydroxybenzoate polyprenyltransferase	-
197116633	Gb	Gbem_0233	1442	GsGmGuGfGbGl	0	3-octaprenyl-4-hydroxybenzoate carboxy-lyase	-
197116634	Gb	Gbem_0234	1441	GsGmGuGfGbGl	0	Radical SAM domain protein	-
197116635	Gb	Gbem_0235	1440	GsGmGuGfGbGl	0	Radical SAM domain protein	-
197116636	Gb	Gbem_0236	1439	GsGmGuGfGbGl	0	histidinol-phosphate aminotransferase	-
197116637	Gb	Gbem_0237	1438	GsGmGuGfGbGl	0	3'-5' exonuclease	-
197116638	Gb	Gbem_0238	2537	----GuGfGb--	0	protein of unknown function DUF72	-
197116639	Gb	Gbem_0239	6578	-	0	hypothetical protein Gbem_0239	-
197116640	Gb	Gbem_0240	1437	GsGmGu--GbGl	0	protein of unknown function DUF558	-
197116641	Gb	Gbem_0241	1436	Gs--GuGfGbGl	0	ribosomal protein L11 methyltransferase	-
197116642	Gb	Gbem_0242	1435	GsGmGuGfGbGl	0	protein of unknown function DUF299	-
197116643	Gb	Gbem_0243	1434	GsGmGuGfGbGl	0	two component transcriptional regulator, winged helix family	-
197116644	Gb	Gbem_0244	1433	GsGmGuGfGbGl	0	protease Do	-
197116645	Gb	Gbem_0245	2044	GsGmGuGfGb--	0	ribonuclease Z	-
197116646	Gb	Gbem_0246	2536	GsGmGu--Gb--	0	hypothetical protein Gbem_0246	-
197116647	Gb	Gbem_0247	2535	GsGmGu--Gb--	0	uncharacterized protein-like protein	-
197116648	Gb	Gbem_0248	1432	GsGmGuGfGbGl	0	chaperonin Cpn10	-
197116649	Gb	Gbem_0249	1431	GsGmGuGfGbGl	0	chaperonin GroEL	-
197116650	Gb	Gbem_0250	2534	GsGm----GbGl	0	hypothetical protein Gbem_0250	-
197116651	Gb	Gbem_0251	6579	-	0	metal dependent phosphohydrolase	-
197116652	Gb	Gbem_0252	4298	----Gu--Gb--	0	hypothetical protein Gbem_0252	-
197116653	Gb	Gbem_0253	2043	GsGmGuGfGb--	0	putative serine protein kinase, PrkA	-
197116654	Gb	Gbem_0254	2042	GsGmGuGfGb--	0	hypothetical protein Gbem_0254	-
197116655	Gb	Gbem_0255	2041	GsGmGuGfGb--	0	SpoVR-like family protein	-
197116656	Gb	Gbem_0256	2040	GsGmGuGfGb--	0	putative serine protein kinase, PrkA	-
197116657	Gb	Gbem_0257	2533	Gs----GfGbGl	0	methyl-accepting chemotaxis sensory transducer	-
197116658	Gb	Gbem_0258	2039	GsGm--GfGbGl	0	iron-sulfur cluster-binding protein	-
197116659	Gb	Gbem_0259	2038	GsGmGu--GbGl	0	succinyl-CoA synthetase, alpha subunit	-
197116660	Gb	Gbem_0260	2037	GsGmGu--GbGl	0	succinyl-CoA synthetase, beta subunit	-
197116661	Gb	Gbem_0261	6580	-	0	hypothetical protein Gbem_0261	-
197116662	Gb	Gbem_0262	3175	----GuGfGb--	0	hypothetical protein Gbem_0262	-
197116663	Gb	Gbem_0263	2036	Gs--GuGfGbGl	0	methionine-R-sulfoxide reductase	-
197116664	Gb	Gbem_0264	69	GsGmGuGfGbGl	0	peptide methionine sulfoxide reductase	-
197116665	Gb	Gbem_0265	3174	----GuGfGb--	0	PHP domain protein	-
197116666	Gb	Gbem_0266	1430	GsGmGuGfGbGl	0	protein of unknown function DUF55	-
197116667	Gb	Gbem_0267	1429	GsGmGuGfGbGl	0	magnesium and cobalt transport protein CorA	-
197116668	Gb	Gbem_0268	3173	Gs------Gb--	0	aminopeptidase N	-
197116669	Gb	Gbem_0269	4297	--------GbGl	0	cytochrome b5	-
197116670	Gb	Gbem_0270	3172	Gs----GfGb--	0	diguanylate cyclase	-
197116671	Gb	Gbem_0271	2532	GsGmGu--Gb--	0	nitrite and sulphite reductase 4Fe-4S region	-
197116672	Gb	Gbem_0272	1428	GsGmGuGfGbGl	0	multi-sensor hybrid histidine kinase	-
197116673	Gb	Gbem_0273	1427	GsGmGuGfGbGl	0	pyruvate carboxylase	-
197116674	Gb	Gbem_0274	4296	Gs------Gb--	0	protein of unknown function DUF554	-
197116675	Gb	Gbem_0275	1426	GsGmGuGfGbGl	0	glutamate racemase	-
197116676	Gb	Gbem_0276	1425	GsGmGuGfGbGl	0	hypothetical protein Gbem_0276	-
197116677	Gb	Gbem_0277	1424	GsGmGuGfGb--	0	homocysteine S-methyltransferase	-
197116678	Gb	Gbem_0278	2035	--GmGuGfGbGl	0	hypothetical protein Gbem_0278	-
197116679	Gb	Gbem_0279	1423	GsGmGuGfGbGl	0	Transketolase domain protein	-
197116680	Gb	Gbem_0280	2034	GsGmGuGfGb--	0	Transketolase central region	-
197116681	Gb	Gbem_0281	1422	GsGmGuGfGbGl	0	hypothetical protein Gbem_0281	-
197116682	Gb	Gbem_0282	2033	GsGmGuGfGb--	0	integral membrane sensor signal transduction histidine kinase	-
197116683	Gb	Gbem_0283	2032	GsGmGuGfGb--	0	two component, sigma54 specific, transcriptional regulator, Fis family	-
197116684	Gb	Gbem_0284	6581	-	0	hypothetical protein Gbem_0284	-
197116685	Gb	Gbem_0285	1421	GsGmGuGfGbGl	0	4Fe-4S ferredoxin iron-sulfur binding domain protein	-
197116686	Gb	Gbem_0286	1420	GsGmGuGfGbGl	0	response regulator receiver protein	-
197116687	Gb	Gbem_0287	4295	------GfGb--	0	thiamine pyrophosphate protein TPP binding domain protein	-
197116688	Gb	Gbem_0288	-	-	1	Mandelate racemase/muconate lactonizing protein	-
197116689	Gb	Gbem_0289	-	-	1	FAD linked oxidase domain protein	-
197116690	Gb	Gbem_0290	2531	----Gu--Gb--	0	glycoside hydrolase 15-related	-
197116691	Gb	Gbem_0291	4293	------GfGb--	0	short-chain dehydrogenase/reductase SDR	-
197116692	Gb	Gbem_0292	3171	GsGm----Gb--	0	chloride channel core protein	-
197116693	Gb	Gbem_0293	6583	-	0	OmpA/MotB domain protein	-
197116694	Gb	Gbem_0294	6584	-	0	hypothetical protein Gbem_0294	-
197116695	Gb	Gbem_0295	1419	GsGm--GfGbGl	0	putative phytochrome sensor protein	-
197116696	Gb	Gbem_0296	3170	------GfGbGl	0	adenylate/guanylate cyclase with Chase sensor	-
197116697	Gb	Gbem_0297	6585	-	0	hypothetical protein Gbem_0297	-
197116698	Gb	Gbem_0298	3169	------GfGbGl	0	Tetratricopeptide TPR_2 repeat protein	-
197116699	Gb	Gbem_0299	3168	------GfGbGl	0	anti-FecI sigma factor, FecR	-
197116700	Gb	Gbem_0300	6586	-	0	putative sensor with HAMP domain	-
197116701	Gb	Gbem_0301	3167	Gs------GbGl	0	NADPH-dependent FMN reductase	-
197116702	Gb	Gbem_0302	2031	GsGm--GfGbGl	0	AMP-dependent synthetase and ligase	-
197116703	Gb	Gbem_0303	1418	GsGmGuGfGbGl	0	amidohydrolase 2	-
197116704	Gb	Gbem_0304	2030	GsGm--GfGbGl	0	response regulator receiver protein	-
197116705	Gb	Gbem_0305	4292	-	0	OmpA/MotB domain protein	-
197116706	Gb	Gbem_0306	4291	--------GbGl	0	N-acetyltransferase	-
197116707	Gb	Gbem_0307	6587	-	0	transcriptional regulator, LysR family	-
197116708	Gb	Gbem_0308	3166	--------GbGl	0	Auxin Efflux Carrier	-
197116709	Gb	Gbem_0309	1417	GsGmGuGfGb--	0	hypothetical protein Gbem_0309	-
197116710	Gb	Gbem_0310	6588	-	0	hypothetical protein Gbem_0310	-
197116711	Gb	Gbem_0311	3165	--Gm--GfGb--	0	hypothetical protein Gbem_0311	-
197116712	Gb	Gbem_0312	4290	------GfGb--	0	Aldehyde ferredoxin oxidoreductase	-
197116713	Gb	Gbem_0313	3164	Gs----GfGb--	0	Fe-S-cluster-containing hydrogenase components 2-like protein	-
197116714	Gb	Gbem_0314	1416	Gs--GuGfGb--	0	PAS/PAC sensor signal transduction histidine kinase	-
197116715	Gb	Gbem_0315	3163	--------Gb--	0	hypothetical protein Gbem_0315	-
197116716	Gb	Gbem_0316	-	-	1	hypothetical protein Gbem_0316	-
197116717	Gb	Gbem_0317	-	-	1	Cupin 2 conserved barrel domain protein	-
197116718	Gb	Gbem_0318	4288	--Gm----Gb--	0	hypothetical protein Gbem_0318	-
197116719	Gb	Gbem_0319	-	-	1	alkylmercury lyase	-
197116720	Gb	Gbem_0320	1415	--GmGuGfGbGl	0	protein of unknown function DUF107	-
197116721	Gb	Gbem_0321	2029	----GuGfGbGl	0	band 7 protein	-
197116722	Gb	Gbem_0322	-	-	1	hypothetical protein Gbem_0322	-
197116723	Gb	Gbem_0323	1415	--GmGuGfGbGl	0	protein of unknown function DUF107	-
197116724	Gb	Gbem_0324	2029	----GuGfGbGl	0	band 7 protein	-
197116725	Gb	Gbem_0325	6590	-	0	hypothetical protein Gbem_0325	-
197116726	Gb	Gbem_0326	6591	-	0	hypothetical protein Gbem_0326	-
197116727	Gb	Gbem_0327	-	-	1	HD superfamily phosphohydrolase-like protein	-
197116728	Gb	Gbem_0328	-	-	1	DNA methylase N-4/N-6 domain protein	-
197116729	Gb	Gbem_0329	-	-	1	hypothetical protein Gbem_0329	-
197116730	Gb	Gbem_0330	2028	GsGmGu--GbGl	0	putative phytochrome sensor protein	-
197116731	Gb	Gbem_0331	1414	GsGmGuGfGbGl	0	hypothetical protein Gbem_0331	-
197116732	Gb	Gbem_0332	1413	GsGmGuGfGbGl	0	beta-lactamase domain protein	-
197116733	Gb	Gbem_0333	2027	GsGm--GfGbGl	0	glycosyl transferase group 1	-
197116734	Gb	Gbem_0334	6595	-	0	conserved carboxylase domain protein	-
197116735	Gb	Gbem_0335	4286	-	0	carboxyl transferase	-
197116736	Gb	Gbem_0336	6596	-	0	hypothetical protein Gbem_0336	-
197116737	Gb	Gbem_0337	6597	-	0	biotin/lipoyl attachment domain-containing protein	-
197116738	Gb	Gbem_0338	-	-	1	CHRD domain containing protein	-
197116739	Gb	Gbem_0339	26	----Gu--Gb--	0	Integrase catalytic region	-
197116740	Gb	Gbem_0340	4285	--------GbGl	0	protein of unknown function DUF195	-
197116741	Gb	Gbem_0341	1412	GsGmGuGfGbGl	0	alpha/beta hydrolase fold	-
197116742	Gb	Gbem_0342	4284	----Gu--Gb--	0	hypothetical protein Gbem_0342	-
197116743	Gb	Gbem_0343	2026	GsGmGuGfGb--	0	exodeoxyribonuclease V, alpha subunit	-
197116744	Gb	Gbem_0344	2025	GsGmGuGfGb--	0	exodeoxyribonuclease V, beta subunit	-
197116745	Gb	Gbem_0345	2024	GsGmGuGfGb--	0	exodeoxyribonuclease V, gamma subunit	-
197116746	Gb	Gbem_0346	6599	-	0	hypothetical protein Gbem_0346	-
197116747	Gb	Gbem_0347	6600	-	0	Endonuclease/exonuclease/phosphatase	-
197116748	Gb	Gbem_0348	4283	----Gu--Gb--	0	acetate kinase	-
197116749	Gb	Gbem_0349	1411	GsGm--GfGbGl	0	homoserine O-acetyltransferase	-
197116750	Gb	Gbem_0350	2023	Gs--GuGfGbGl	0	hypothetical protein Gbem_0350	-
197116751	Gb	Gbem_0351	2530	--GmGu--Gb--	0	6-phosphogluconate dehydrogenase NAD-binding	-
197116752	Gb	Gbem_0352	1410	GsGmGuGfGbGl	0	hypothetical protein Gbem_0352	-
197116753	Gb	Gbem_0353	2529	Gs--GuGfGb--	0	pyridoxamine 5'-phosphate oxidase-related, FMN-binding	-
197116754	Gb	Gbem_0354	1409	GsGmGuGfGbGl	0	D-tyrosyl-tRNA(Tyr) deacylase	-
197116755	Gb	Gbem_0355	1408	GsGmGuGfGbGl	0	Appr-1-p processing domain protein	-
197116756	Gb	Gbem_0356	1407	GsGmGuGfGbGl	0	apurinic endonuclease Apn1	-
197116757	Gb	Gbem_0357	1406	GsGmGuGfGbGl	0	histidine triad (HIT) protein	-
197116758	Gb	Gbem_0358	1405	GsGmGuGfGbGl	0	diaminopimelate epimerase	-
197116759	Gb	Gbem_0359	2528	--GmGu--GbGl	0	hypothetical protein Gbem_0359	-
197116760	Gb	Gbem_0360	2022	GsGmGu--GbGl	0	transcriptional regulator, BadM/Rrf2 family	-
197116761	Gb	Gbem_0361	2021	GsGmGu--GbGl	0	PP-loop domain protein	-
197116762	Gb	Gbem_0362	2020	GsGmGu--GbGl	0	heat shock protein Hsp20	-
197116763	Gb	Gbem_0363	2527	GsGmGu--Gb--	0	hypothetical protein Gbem_0363	-
197116764	Gb	Gbem_0364	2019	GsGmGu--GbGl	0	hypothetical protein Gbem_0364	-
197116765	Gb	Gbem_0365	2018	GsGmGu--GbGl	0	DNA polymerase I	-
197116766	Gb	Gbem_0366	230	GsGmGuGfGbGl	0	type IV pilus assembly PilZ	-
197116767	Gb	Gbem_0367	3162	----Gu--GbGl	0	putative signal transduction protein	-
197116768	Gb	Gbem_0368	3161	----Gu--GbGl	0	type II secretion system protein E	-
197116769	Gb	Gbem_0369	1404	GsGmGuGfGbGl	0	Smr protein/MutS2	-
197116770	Gb	Gbem_0372	4282	------GfGb--	0	peptidylprolyl isomerase FKBP-type	-
197116771	Gb	Gbem_0373	3160	Gs------GbGl	0	protein of unknown function DUF77	-
197116772	Gb	Gbem_0374	2526	Gs----GfGbGl	0	NAD-dependent epimerase/dehydratase	-
197116773	Gb	Gbem_0375	2017	GsGm--GfGbGl	0	response regulator receiver protein	-
197116774	Gb	Gbem_0376	4281	--------GbGl	0	type IV pilus assembly PilZ	-
197116775	Gb	Gbem_0377	3159	Gs------GbGl	0	hypothetical protein Gbem_0377	-
197116776	Gb	Gbem_0378	4280	--------Gb--	0	response regulator receiver protein	-
197116777	Gb	Gbem_0379	1403	Gs----GfGbGl	0	PAS/PAC sensor hybrid histidine kinase	-
197116778	Gb	Gbem_0380	1402	GsGmGuGfGbGl	0	hydrogenase maturation protease	-
197116779	Gb	Gbem_0381	45	GsGmGuGfGbGl	0	Fibronectin type III domain protein	-
197116780	Gb	Gbem_0382	6601	-	0	hypothetical protein Gbem_0382	-
197116781	Gb	Gbem_0383	1401	Gs--GuGfGbGl	0	methyl-accepting chemotaxis sensory transducer	-
197116782	Gb	Gbem_0384	-	-	1	ThiJ/PfpI domain protein	-
197116783	Gb	Gbem_0385	1	GsGmGu--GbGl	0	truncated transposase, ISL3 family	-
197116784	Gb	Gbem_0386	6603	-	0	hypothetical protein Gbem_0386	-
197116785	Gb	Gbem_0387	2016	GsGm--GfGbGl	0	large conductance mechanosensitive channel protein	-
197116786	Gb	Gbem_0388	1400	GsGmGuGfGb--	0	OmpA/MotB domain protein	-
197116787	Gb	Gbem_0389	3158	----Gu--GbGl	0	hypothetical protein Gbem_0389	-
197116788	Gb	Gbem_0390	2015	GsGmGuGfGb--	0	hypothetical protein Gbem_0390	-
197116789	Gb	Gbem_0391	2014	GsGmGu--GbGl	0	hypothetical protein Gbem_0391	-
197116790	Gb	Gbem_0392	2013	GsGmGuGfGb--	0	CoA-substrate-specific enzyme activase	-
197116791	Gb	Gbem_0393	2012	GsGmGuGfGb--	0	2-hydroxyglutaryl-CoA dehydratase D-component	-
197116792	Gb	Gbem_0394	1399	GsGmGuGfGbGl	0	hypothetical protein Gbem_0394	-
197116793	Gb	Gbem_0395	1398	GsGmGuGfGbGl	0	glycine cleavage system T protein	-
197116794	Gb	Gbem_0396	1397	GsGmGuGfGbGl	0	glycine cleavage system H protein	-
197116795	Gb	Gbem_0397	1396	GsGmGuGfGbGl	0	glycine cleavage system P-protein	-
197116796	Gb	Gbem_0398	1395	GsGmGuGfGbGl	0	glycine dehydrogenase (decarboxylating)	-
197116797	Gb	Gbem_0399	1394	GsGmGuGfGbGl	0	biotin/lipoate A/B protein ligase	-
197116798	Gb	Gbem_0400	1393	GsGmGuGfGbGl	0	lipoic acid synthetase	-
197116799	Gb	Gbem_0401	3157	Gs----GfGb--	0	Alcohol dehydrogenase zinc-binding domain protein	-
197116800	Gb	Gbem_0402	229	Gs--GuGfGbGl	0	aldo/keto reductase	-
197116801	Gb	Gbem_0403	1392	GsGmGuGfGbGl	0	alkyl hydroperoxide reductase/ Thiol specific antioxidant/ Mal allergen	-
197116802	Gb	Gbem_0404	1391	GsGmGuGfGbGl	0	thioredoxin	-
197116803	Gb	Gbem_0405	2011	GsGmGuGfGb--	0	siroheme synthase	-
197116804	Gb	Gbem_0406	1390	GsGmGuGfGbGl	0	cytochrome c-type biogenesis protein CcsB	-
197116805	Gb	Gbem_0407	1389	GsGmGuGfGbGl	0	glutamyl-tRNA reductase	-
197116806	Gb	Gbem_0408	1388	GsGmGuGfGbGl	0	porphobilinogen deaminase	-
197116807	Gb	Gbem_0409	1387	GsGmGuGfGbGl	0	uroporphyrin-III C-methyltransferase	-
197116808	Gb	Gbem_0410	1386	GsGmGuGfGbGl	0	delta-aminolevulinic acid dehydratase	-
197116809	Gb	Gbem_0411	1385	GsGmGuGfGbGl	0	Cupin 2 conserved barrel domain protein	-
197116810	Gb	Gbem_0412	2010	GsGmGuGfGb--	0	metal-dependent hydrolase of the beta-lactamase superfamily III-like protein	-
197116811	Gb	Gbem_0413	2009	GsGmGuGfGb--	0	translation initiation factor SUI1	-
197116812	Gb	Gbem_0414	1384	GsGmGuGfGbGl	0	RNA-binding S4 domain protein	-
197116813	Gb	Gbem_0415	1383	GsGmGuGfGbGl	0	translation elongation factor P	-
197116814	Gb	Gbem_0416	6604	-	0	hypothetical protein Gbem_0416	-
197116815	Gb	Gbem_0417	-	-	1	hypothetical protein Gbem_0417	-
197116816	Gb	Gbem_0418	6606	-	0	hypothetical protein Gbem_0418	-
197116817	Gb	Gbem_0419	6607	-	0	hypothetical protein Gbem_0419	-
197116818	Gb	Gbem_0420	6608	-	0	hypothetical protein Gbem_0420	-
197116819	Gb	Gbem_0421	-	-	1	hypothetical protein Gbem_0421	-
197116820	Gb	Gbem_0422	6610	-	0	hypothetical protein Gbem_0422	-
197116821	Gb	Gbem_0423	-	-	1	Antibiotic biosynthesis monooxygenase	-
197116822	Gb	Gbem_0424	228	--------Gb--	0	hypothetical protein Gbem_0424	-
197116823	Gb	Gbem_0425	2525	--GmGuGfGb--	0	hypothetical protein Gbem_0425	-
197116824	Gb	Gbem_0426	2008	GsGmGuGfGb--	0	hypothetical protein Gbem_0426	-
197116825	Gb	Gbem_0427	6612	-	0	putative capsular polysaccharide biosynthesis protein	-
197116826	Gb	Gbem_0428	2007	Gs------Gb--	0	multiple antibiotic resistance (MarC)-related protein	-
197116827	Gb	Gbem_0429	1382	------GfGbGl	0	multi-sensor hybrid histidine kinase	-
197116828	Gb	Gbem_0430	68	GsGmGuGfGb--	0	ABC transporter related protein	-
197116829	Gb	Gbem_0431	2006	GsGm----Gb--	0	binding-protein-dependent transport systems inner membrane component	-
197116830	Gb	Gbem_0432	4279	--------GbGl	0	cyclic nucleotide-binding protein	-
197116831	Gb	Gbem_0433	26	----Gu--Gb--	0	Integrase catalytic region	-
197116832	Gb	Gbem_0434	2524	--GmGuGfGb--	0	hypothetical protein Gbem_0434	-
197116833	Gb	Gbem_0435	2523	--GmGuGfGb--	0	hypothetical protein Gbem_0435	-
197116834	Gb	Gbem_0436	2522	--GmGuGfGb--	0	protein of unknown function DUF214	-
197116835	Gb	Gbem_0437	2521	--GmGuGfGb--	0	ABC transporter related protein	-
197116836	Gb	Gbem_0438	2005	--GmGuGfGb--	0	ABC-1 domain protein	-
197116837	Gb	Gbem_0439	2520	--GmGuGfGb--	0	transcriptional regulator, TetR family	-
197116838	Gb	Gbem_0440	4278	------GfGb--	0	transcriptional regulator, MarR family	-
197116839	Gb	Gbem_0441	-	-	1	Cupin 2 conserved barrel domain protein	-
197116840	Gb	Gbem_0442	-	-	1	alpha/beta hydrolase fold	-
197116841	Gb	Gbem_0443	-	-	1	4-oxalocrotonate tautomerase	-
197116842	Gb	Gbem_0444	6615	-	0	hypothetical protein Gbem_0444	-
197116843	Gb	Gbem_0445	6616	-	0	hypothetical protein Gbem_0445	-
197116844	Gb	Gbem_0446	3156	--------GbGl	0	Tetratricopeptide TPR_2 repeat protein	-
197116845	Gb	Gbem_0447	6617	-	0	protein of unknown function DUF1058	-
197116846	Gb	Gbem_0448	3155	----GuGfGb--	0	peptidase M48 Ste24p	-
197116847	Gb	Gbem_0449	3154	------GfGb--	0	NMT1/THI5 like domain protein	-
197116848	Gb	Gbem_0450	67	GsGmGu--GbGl	0	multi-sensor signal transduction histidine kinase	-
197116849	Gb	Gbem_0451	44	Gs--Gu--GbGl	0	two component transcriptional regulator, LuxR family	-
197116850	Gb	Gbem_0452	2519	----GuGfGb--	0	CsbD family protein	-
197116851	Gb	Gbem_0453	6618	-	0	hypothetical protein Gbem_0453	-
197116852	Gb	Gbem_0454	6619	-	0	hypothetical protein Gbem_0454	-
197116853	Gb	Gbem_0455	6620	-	0	hypothetical protein Gbem_0455	-
197116854	Gb	Gbem_0456	6621	-	0	diguanylate cyclase/phosphodiesterase with PAS/PAC sensor(s)	-
197116855	Gb	Gbem_0457	1381	GsGmGu--GbGl	0	pyridine nucleotide-disulphide oxidoreductase dimerisation region	-
197116856	Gb	Gbem_0458	1380	GsGmGuGfGbGl	0	SNARE associated Golgi protein	-
197116857	Gb	Gbem_0459	2518	GsGmGu--Gb--	0	pyruvate dehydrogenase (acetyl-transferring) E1 component, alpha subunit	-
197116858	Gb	Gbem_0460	2517	GsGmGu--Gb--	0	Transketolase central region	-
197116859	Gb	Gbem_0461	2516	GsGmGu--Gb--	0	catalytic domain of components of various dehydrogenase complexes	-
197116860	Gb	Gbem_0462	2004	GsGmGuGfGb--	0	Rhomboid family protein	-
197116861	Gb	Gbem_0463	3153	Gs------GbGl	0	uracil phosphoribosyltransferase	-
197116862	Gb	Gbem_0464	3152	Gs------GbGl	0	uracil-xanthine permease	-
197116863	Gb	Gbem_0465	2515	--GmGuGfGb--	0	bacterioferritin	-
197116864	Gb	Gbem_0466	227	GsGmGu--GbGl	0	putative PAS/PAC sensor protein	-
197116865	Gb	Gbem_0467	1379	GsGmGuGfGbGl	0	methyl-accepting chemotaxis sensory transducer	-
197116866	Gb	Gbem_0468	9	GsGmGuGfGbGl	0	acetyl-CoA hydrolase/transferase	-
197116867	Gb	Gbem_0469	3151	--------Gb--	0	GAF sensor signal transduction histidine kinase	-
197116868	Gb	Gbem_0470	2003	GsGmGu--GbGl	0	tyrosine recombinase XerC	-
197116869	Gb	Gbem_0471	2002	GsGmGu--GbGl	0	protein of unknown function DUF362	-
197116870	Gb	Gbem_0472	2001	GsGmGu--GbGl	0	lytic transglycosylase catalytic protein	-
197116871	Gb	Gbem_0473	2000	GsGmGu--GbGl	0	hypothetical protein Gbem_0473	-
197116872	Gb	Gbem_0474	1999	GsGmGu--GbGl	0	GTP-binding protein TypA	-
197116873	Gb	Gbem_0475	1998	GsGmGu--GbGl	0	outer membrane assembly lipoprotein YfiO	-
197116874	Gb	Gbem_0476	1997	GsGmGu--GbGl	0	response regulator receiver modulated diguanylate cyclase with PAS/PAC sensor	-
197116875	Gb	Gbem_0477	1378	GsGmGuGfGbGl	0	putative RNA methylase	-
197116876	Gb	Gbem_0478	1377	GsGmGuGfGbGl	0	protein of unknown function DUF34	-
197116877	Gb	Gbem_0479	226	GsGmGuGfGbGl	0	protein of unknown function DUF164	-
197116878	Gb	Gbem_0480	1996	GsGmGuGfGb--	0	hypothetical protein Gbem_0480	-
197116879	Gb	Gbem_0481	1376	GsGmGuGfGbGl	0	hypothetical protein Gbem_0481	-
197116880	Gb	Gbem_0482	1375	GsGmGuGfGbGl	0	protein of unknown function UPF0040	-
197116881	Gb	Gbem_0483	1374	GsGmGuGfGbGl	0	S-adenosyl-methyltransferase MraW	-
197116882	Gb	Gbem_0484	1373	GsGmGuGfGbGl	0	cell division protein FtsL	-
197116883	Gb	Gbem_0485	1372	GsGmGuGfGbGl	0	penicillin-binding protein transpeptidase	-
197116884	Gb	Gbem_0486	1371	GsGmGuGfGbGl	0	UDP-N-acetylmuramyl-tripeptide synthetase	-
197116885	Gb	Gbem_0487	1995	--GmGuGfGbGl	0	UDP-N-acetylmuramoylalanyl-D-glutamyl-2,6-diaminopimelate--D-alanyl-D-alanyl ligase	-
197116886	Gb	Gbem_0488	1370	GsGmGuGfGbGl	0	phospho-N-acetylmuramoyl-pentapeptide-transferase	-
197116887	Gb	Gbem_0489	1369	GsGmGuGfGbGl	0	UDP-N-acetylmuramoylalanine--D-glutamate ligase	-
197116888	Gb	Gbem_0490	1368	GsGmGuGfGbGl	0	cell division protein FtsW	-
197116889	Gb	Gbem_0491	1367	GsGmGuGfGbGl	0	UDP-N-acetylglucosamine--N-acetylmuramyl-(pentapeptide) pyrophosphoryl-undecaprenol N-acetylglucosamine transferase	-
197116890	Gb	Gbem_0492	1366	--GmGuGfGbGl	0	UDP-N-acetylmuramate--alanine ligase	-
197116891	Gb	Gbem_0493	1365	GsGmGuGfGbGl	0	UDP-N-acetylenolpyruvoylglucosamine reductase	-
197116892	Gb	Gbem_0494	1364	GsGmGuGfGbGl	0	D-alanine--D-alanine ligase	-
197116893	Gb	Gbem_0495	1994	Gs--GuGfGbGl	0	Polypeptide-transport-associated domain protein FtsQ-type	-
197116894	Gb	Gbem_0496	1363	GsGmGuGfGbGl	0	cell division protein FtsA	-
197116895	Gb	Gbem_0497	1993	GsGmGu--GbGl	0	cell division protein FtsZ	-
197116896	Gb	Gbem_0498	3151	--------Gb--	0	GAF sensor signal transduction histidine kinase	-
197116897	Gb	Gbem_0499	6622	-	0	DNA polymerase III, alpha subunit	-
197116898	Gb	Gbem_0500	6623	-	0	UMUC domain protein DNA-repair protein	-
197116899	Gb	Gbem_0501	6624	-	0	transcriptional repressor, LexA family	-
197116900	Gb	Gbem_0502	6625	-	0	hypothetical protein Gbem_0502	-
197116901	Gb	Gbem_0503	225	GsGmGuGfGbGl	0	protein-export membrane protein SecD	-
197116902	Gb	Gbem_0504	224	GsGmGuGfGbGl	0	protein-export membrane protein SecF	-
197116903	Gb	Gbem_0505	4276	Gs------Gb--	0	sodium/hydrogen exchanger	-
197116904	Gb	Gbem_0506	-	-	1	Alcohol dehydrogenase GroES domain protein	-
197116905	Gb	Gbem_0507	-	-	1	hypothetical protein Gbem_0507	-
197116906	Gb	Gbem_0508	3150	----GuGfGb--	0	isochorismatase hydrolase	-
197116907	Gb	Gbem_0509	4274	------GfGb--	0	hypothetical protein Gbem_0509	-
197116908	Gb	Gbem_0510	4273	------GfGb--	0	hypothetical protein Gbem_0510	-
197116909	Gb	Gbem_0511	2514	------GfGb--	0	Xylose isomerase domain protein TIM barrel	-
197116910	Gb	Gbem_0512	6627	-	0	hypothetical protein Gbem_0512	-
197116911	Gb	Gbem_0513	1362	GsGmGuGfGbGl	0	protein of unknown function DUF898 transmembrane	-
197116912	Gb	Gbem_0514	1992	GsGmGuGfGb--	0	peptidase M48 Ste24p	-
197116913	Gb	Gbem_0515	2513	----GuGfGbGl	0	hypothetical protein Gbem_0515	-
197116914	Gb	Gbem_0516	-	-	1	pyridoxamine 5'-phosphate oxidase-related FMN-binding	-
197116915	Gb	Gbem_0517	2512	--------GbGl	0	multi-sensor hybrid histidine kinase	-
197116916	Gb	Gbem_0518	6629	-	0	hypothetical protein Gbem_0518	-
197116917	Gb	Gbem_0519	1991	--GmGuGfGbGl	0	hypothetical protein Gbem_0519	-
197116918	Gb	Gbem_0520	3149	-	0	Amidohydrolase 3	-
197116919	Gb	Gbem_0521	3148	------GfGb--	0	isochorismatase hydrolase	-
197116920	Gb	Gbem_0522	6630	-	0	response regulator receiver protein	-
197116921	Gb	Gbem_0523	6631	-	0	hypothetical protein Gbem_0523	-
197116922	Gb	Gbem_0524	33	----GuGfGb--	0	integral membrane sensor signal transduction histidine kinase	-
197116923	Gb	Gbem_0525	223	GsGmGuGfGbGl	0	protein of unknown function DUF748	-
197116924	Gb	Gbem_0526	2511	GsGm----GbGl	0	DoxX family protein	-
197116925	Gb	Gbem_0527	6632	-	0	hypothetical protein Gbem_0527	-
197116926	Gb	Gbem_0528	-	-	1	hypothetical protein Gbem_0528	-
197116927	Gb	Gbem_0529	6634	-	0	hypothetical protein Gbem_0529	-
197116928	Gb	Gbem_0530	4272	------GfGb--	0	protein of unknown function DUF922	-
197116929	Gb	Gbem_0531	6635	-	0	collagen triple helix repeat	-
197116930	Gb	Gbem_0532	25	GsGmGuGfGbGl	0	K potassium transporter	-
197116931	Gb	Gbem_0533	2510	--GmGu--Gb--	0	metal dependent phosphohydrolase	-
197116932	Gb	Gbem_0534	1361	GsGmGuGfGb--	0	protein of unknown function DUF399	-
197116933	Gb	Gbem_0535	1990	--Gm--GfGbGl	0	multi-sensor signal transduction histidine kinase	-
197116934	Gb	Gbem_0536	6636	-	0	PAS/PAC sensor hybrid histidine kinase	-
197116935	Gb	Gbem_0537	6637	-	0	hypothetical protein Gbem_0537	-
197116936	Gb	Gbem_0538	4271	--Gm----Gb--	0	hypothetical protein Gbem_0538	-
197116937	Gb	Gbem_0539	3147	--Gm--GfGb--	0	hypothetical protein Gbem_0539	-
197116938	Gb	Gbem_0540	2509	GsGm----GbGl	0	Xanthine/uracil/vitamin C permease	-
197116939	Gb	Gbem_0541	1989	GsGmGu--GbGl	0	phosphoribosyltransferase	-
197116940	Gb	Gbem_0542	2508	----Gu--Gb--	0	amino acid adenylation domain protein	-
197116941	Gb	Gbem_0543	4270	----Gu--Gb--	0	acyl-CoA dehydrogenase domain protein	-
197116942	Gb	Gbem_0544	6638	-	0	hypothetical protein Gbem_0544	-
197116943	Gb	Gbem_0545	4269	----Gu--Gb--	0	Arginase/agmatinase/formiminoglutamase	-
197116944	Gb	Gbem_0546	6639	-	0	conserved hypothetical cytosolic protein	-
197116945	Gb	Gbem_0547	4268	----Gu--Gb--	0	acyl carrier protein	-
197116946	Gb	Gbem_0548	1988	GsGmGu--GbGl	0	Radical SAM domain protein	-
197116947	Gb	Gbem_0549	6640	-	0	hypothetical protein Gbem_0549	-
197116948	Gb	Gbem_0550	1987	GsGmGu--GbGl	0	ThiJ/PfpI domain protein	-
197116949	Gb	Gbem_0551	2507	GsGmGu--Gb--	0	hypothetical protein Gbem_0551	-
197116950	Gb	Gbem_0552	1360	GsGmGuGfGbGl	0	adenylosuccinate synthetase	-
197116951	Gb	Gbem_0553	1359	GsGmGuGfGbGl	0	histidyl-tRNA synthetase	-
197116952	Gb	Gbem_0554	1358	GsGmGuGfGbGl	0	hypothetical protein Gbem_0554	-
197116953	Gb	Gbem_0555	1357	GsGmGuGfGb--	0	hypothetical protein Gbem_0555	-
197116954	Gb	Gbem_0556	1357	GsGmGuGfGb--	0	hypothetical protein Gbem_0556	-
197116955	Gb	Gbem_0557	222	GsGmGu--GbGl	0	hypothetical protein Gbem_0557	-
197116956	Gb	Gbem_0558	1356	GsGmGuGfGbGl	0	methylmalonyl-CoA epimerase	-
197116957	Gb	Gbem_0560	6641	-	0	hypothetical protein Gbem_0560	-
197116958	Gb	Gbem_0561	221	GsGmGuGfGbGl	0	biotin/lipoyl attachment domain-containing protein	-
197116959	Gb	Gbem_0562	220	GsGmGuGfGbGl	0	carboxyl transferase	-
197116960	Gb	Gbem_0563	1355	GsGmGuGfGbGl	0	protein of unknown function DUF224 cysteine-rich region domain protein	-
197116961	Gb	Gbem_0564	1354	GsGmGuGfGbGl	0	FAD linked oxidase domain protein	-
197116962	Gb	Gbem_0565	1986	GsGmGuGfGb--	0	hypothetical protein Gbem_0565	-
197116963	Gb	Gbem_0566	1985	GsGmGu--GbGl	0	V-type H(+)-translocating pyrophosphatase	-
197116964	Gb	Gbem_0567	2506	GsGm----GbGl	0	glycogen/starch synthase, ADP-glucose type	-
197116965	Gb	Gbem_0568	1984	GsGmGuGfGb--	0	peptidase M48 Ste24p	-
197116966	Gb	Gbem_0569	219	GsGmGuGfGb--	0	nucleic acid binding, OB-fold, tRNA/helicase-type	-
197116967	Gb	Gbem_0570	1983	GsGmGu--GbGl	0	ATP-dependent chaperone ClpB	-
197116968	Gb	Gbem_0571	6642	-	0	hypothetical protein Gbem_0571	-
197116969	Gb	Gbem_0572	1982	GsGmGu--GbGl	0	branched-chain amino acid aminotransferase	-
197116970	Gb	Gbem_0573	1353	GsGmGu--GbGl	0	putative RNA polymerase, sigma 70 family subunit	-
197116971	Gb	Gbem_0574	1352	GsGmGuGfGbGl	0	protein of unknown function DUF205	-
197116972	Gb	Gbem_0575	1981	GsGmGuGfGb--	0	DoxX family protein	-
197116973	Gb	Gbem_0576	1980	GsGmGuGfGb--	0	Rhodanese domain protein	-
197116974	Gb	Gbem_0577	1351	GsGmGuGfGbGl	0	hypothetical protein Gbem_0577	-
197116975	Gb	Gbem_0578	1350	GsGmGuGfGbGl	0	metallophosphoesterase	-
197116976	Gb	Gbem_0579	1979	GsGmGuGfGb--	0	protein of unknown function UPF0153	-
197116977	Gb	Gbem_0580	1349	GsGmGuGfGbGl	0	penicillin-binding protein transpeptidase	-
197116978	Gb	Gbem_0581	1978	GsGmGu--GbGl	0	ribonuclease BN	-
197116979	Gb	Gbem_0582	1348	GsGmGuGfGbGl	0	hypothetical protein Gbem_0582	-
197116980	Gb	Gbem_0583	2505	--GmGu--GbGl	0	hypothetical protein Gbem_0583	-
197116981	Gb	Gbem_0584	2504	GsGmGu--Gb--	0	hypothetical protein Gbem_0584	-
197116982	Gb	Gbem_0585	1347	GsGmGuGfGbGl	0	hypothetical protein Gbem_0585	-
197116983	Gb	Gbem_0586	1346	GsGmGuGfGbGl	0	hypothetical protein Gbem_0586	-
197116984	Gb	Gbem_0587	1345	GsGmGuGfGbGl	0	general secretion pathway protein L	-
197116985	Gb	Gbem_0588	1344	GsGmGuGfGbGl	0	General secretion pathway protein K	-
197116986	Gb	Gbem_0589	1343	GsGmGuGfGbGl	0	N-terminal methylation protein	-
197116987	Gb	Gbem_0590	1342	GsGmGuGfGbGl	0	hypothetical protein Gbem_0590	-
197116988	Gb	Gbem_0591	1341	GsGmGuGfGbGl	0	hypothetical protein Gbem_0591	-
197116989	Gb	Gbem_0592	1340	GsGmGuGfGbGl	0	general secretion pathway protein G	-
197116990	Gb	Gbem_0593	1339	GsGmGuGfGbGl	0	general secretion pathway protein F	-
197116991	Gb	Gbem_0594	1338	GsGmGuGfGbGl	0	general secretory pathway protein E	-
197116992	Gb	Gbem_0595	1337	GsGmGu--GbGl	0	general secretion pathway protein D	-
197116993	Gb	Gbem_0596	1336	--GmGuGfGb--	0	S23 ribosomal protein	-
197116994	Gb	Gbem_0597	1335	GsGmGuGfGbGl	0	type II secretory pathway component PulC-like protein	-
197116995	Gb	Gbem_0598	1334	GsGmGuGfGbGl	0	purine or other phosphorylase family 1	-
197116996	Gb	Gbem_0599	1333	GsGmGuGfGbGl	0	protein of unknown function DUF191	-
197116997	Gb	Gbem_0600	1977	----GuGfGbGl	0	putative PAS/PAC sensor protein	-
197116998	Gb	Gbem_0601	1332	GsGmGuGfGbGl	0	rare lipoprotein A	-
197116999	Gb	Gbem_0602	1331	GsGmGuGfGbGl	0	Tetratricopeptide TPR_2 repeat protein	-
197117000	Gb	Gbem_0603	1330	GsGmGuGfGbGl	0	heat shock protein Hsp20	-
197117001	Gb	Gbem_0604	6	GsGmGuGfGbGl	0	ATP-dependent protease La	-
197117002	Gb	Gbem_0605	1329	GsGmGuGfGb--	0	thiamine-monophosphate kinase	-
197117003	Gb	Gbem_0606	1328	GsGmGuGfGbGl	0	protein of unknown function UPF0047	-
197117004	Gb	Gbem_0607	66	GsGmGuGfGbGl	0	TPR repeat-containing protein	-
197117005	Gb	Gbem_0608	1327	GsGmGuGfGbGl	0	2-amino-4-hydroxy-6-hydroxymethyldihydropteridine pyrophosphokinase	-
197117006	Gb	Gbem_0609	1326	GsGmGuGfGbGl	0	TRASH domain protein	-
197117007	Gb	Gbem_0610	1325	GsGmGuGfGbGl	0	transaldolase	-
197117008	Gb	Gbem_0611	1324	GsGmGuGfGbGl	0	SNARE associated Golgi protein	-
197117009	Gb	Gbem_0612	1323	GsGmGuGfGbGl	0	DRTGG domain protein	-
197117010	Gb	Gbem_0613	1976	GsGmGuGfGb--	0	homocysteine S-methyltransferase	-
197117011	Gb	Gbem_0614	1975	GsGmGuGfGb--	0	nitrite and sulphite reductase 4Fe-4S region	-
197117012	Gb	Gbem_0615	1322	GsGmGuGfGbGl	0	PP-loop domain protein	-
197117013	Gb	Gbem_0616	1321	GsGmGuGfGbGl	0	4Fe-4S ferredoxin, iron-sulfur binding domain protein	-
197117014	Gb	Gbem_0617	1320	GsGmGuGfGbGl	0	transcriptional regulator, TraR/DksA family	-
197117015	Gb	Gbem_0618	1974	GsGmGu--GbGl	0	MiaB-like tRNA modifying enzyme YliG	-
197117016	Gb	Gbem_0619	1973	GsGmGu--GbGl	0	protein of unknown function DUF520	-
197117017	Gb	Gbem_0620	1972	GsGmGu--GbGl	0	outer membrane lipoprotein carrier protein LolA	-
197117018	Gb	Gbem_0621	1971	GsGmGu--GbGl	0	CheC, inhibitor of MCP methylation	-
197117019	Gb	Gbem_0622	2503	Gs--Gu--GbGl	0	CheA signal transduction histidine kinase	-
197117020	Gb	Gbem_0623	1970	GsGmGu--GbGl	0	response regulator receiver protein	-
197117021	Gb	Gbem_0624	1969	Gs--GuGfGbGl	0	CheW protein	-
197117022	Gb	Gbem_0625	1968	Gs--GuGfGbGl	0	methyl-accepting chemotaxis sensory transducer	-
197117023	Gb	Gbem_0626	1319	GsGmGu--GbGl	0	MCP methyltransferase, CheR-type	-
197117024	Gb	Gbem_0627	1318	GsGmGuGfGbGl	0	aminotransferase class I and II	-
197117025	Gb	Gbem_0628	1317	GsGmGuGfGbGl	0	hypothetical protein Gbem_0628	-
197117026	Gb	Gbem_0629	1316	GsGmGuGfGbGl	0	Glyoxalase/bleomycin resistance protein/dioxygenase	-
197117027	Gb	Gbem_0630	1315	GsGmGuGfGbGl	0	thiolase, putative	-
197117028	Gb	Gbem_0631	4267	----Gu--Gb--	0	hypothetical protein Gbem_0631	-
197117029	Gb	Gbem_0632	6643	-	0	NADPH-dependent FMN reductase	-
197117030	Gb	Gbem_0633	1967	GsGmGuGfGb--	0	putative phage repressor	-
197117031	Gb	Gbem_0634	1314	GsGmGuGfGbGl	0	peptide deformylase	-
197117032	Gb	Gbem_0635	1313	GsGmGuGfGbGl	0	methionyl-tRNA formyltransferase	-
197117033	Gb	Gbem_0636	1312	GsGmGuGfGbGl	0	protein of unknown function DUF116	-
197117034	Gb	Gbem_0637	3146	----GuGfGb--	0	polysaccharide deacetylase	-
197117035	Gb	Gbem_0638	1311	GsGmGuGfGbGl	0	hypothetical protein Gbem_0638	-
197117036	Gb	Gbem_0639	1966	Gs--GuGfGb--	0	response regulator receiver modulated metal dependent phosphohydrolase	-
197117037	Gb	Gbem_0640	1965	GsGm--GfGb--	0	mercuric reductase	-
197117038	Gb	Gbem_0641	1310	GsGmGuGfGbGl	0	glycyl-tRNA synthetase, alpha subunit	-
197117039	Gb	Gbem_0642	1309	GsGmGuGfGbGl	0	glycyl-tRNA synthetase, beta subunit	-
197117040	Gb	Gbem_0643	6644	-	0	hypothetical protein Gbem_0643	-
197117041	Gb	Gbem_0644	1308	GsGmGuGfGbGl	0	pyruvate, phosphate dikinase	-
197117042	Gb	Gbem_0645	2502	Gs--GuGfGb--	0	cold-shock DNA-binding domain protein	-
197117043	Gb	Gbem_0646	1307	GsGmGuGfGbGl	0	hypothetical protein Gbem_0646	-
197117044	Gb	Gbem_0647	218	--GmGuGfGbGl	0	extracellular solute-binding protein, family 1	-
197117045	Gb	Gbem_0648	218	--GmGuGfGbGl	0	extracellular solute-binding protein, family 1	-
197117046	Gb	Gbem_0649	2501	GsGm--GfGb--	0	diguanylate cyclase/phosphodiesterase	-
197117047	Gb	Gbem_0650	1306	GsGmGuGfGbGl	0	fumarylacetoacetate (FAA) hydrolase	-
197117048	Gb	Gbem_0651	1305	GsGmGuGfGbGl	0	conserved hypothetical radical SAM protein	-
197117049	Gb	Gbem_0652	1304	GsGmGuGfGbGl	0	thiamine-phosphate pyrophosphorylase	-
197117050	Gb	Gbem_0653	1303	GsGmGuGfGbGl	0	thiazole biosynthesis family protein	-
197117051	Gb	Gbem_0654	1302	GsGmGuGfGbGl	0	thiamine biosynthesis protein ThiS	-
197117052	Gb	Gbem_0655	1301	GsGmGuGfGbGl	0	integral membrane sensor signal transduction histidine kinase	-
197117053	Gb	Gbem_0656	1300	GsGmGuGfGbGl	0	transcriptional regulator, IclR family	-
197117054	Gb	Gbem_0657	1299	GsGmGuGfGbGl	0	dephospho-CoA kinase	-
197117055	Gb	Gbem_0659	1298	GsGmGuGfGbGl	0	FAD-dependent pyridine nucleotide-disulphide oxidoreductase	-
197117056	Gb	Gbem_0660	1297	GsGmGuGfGbGl	0	molybdopterin oxidoreductase	-
197117057	Gb	Gbem_0661	6645	-	0	hypothetical protein Gbem_0661	-
197117058	Gb	Gbem_0662	1296	GsGmGuGfGbGl	0	hypothetical protein Gbem_0662	-
197117059	Gb	Gbem_0663	1295	GsGmGuGfGbGl	0	histidine kinase, HAMP region	-
197117060	Gb	Gbem_0664	2500	----GuGfGbGl	0	polysulphide reductase-like protein	-
197117061	Gb	Gbem_0665	2499	----GuGfGbGl	0	4Fe-4S ferredoxin iron-sulfur binding domain protein	-
197117062	Gb	Gbem_0666	2498	----GuGfGbGl	0	hypothetical protein Gbem_0666	-
197117063	Gb	Gbem_0667	2497	----Gu--GbGl	0	hypothetical protein Gbem_0667	-
197117064	Gb	Gbem_0668	43	GsGmGuGfGbGl	0	hypothetical protein Gbem_0668	-
197117065	Gb	Gbem_0669	1294	GsGmGuGfGbGl	0	response regulator receiver protein	-
197117066	Gb	Gbem_0670	6646	-	0	hypothetical protein Gbem_0670	-
197117067	Gb	Gbem_0671	1293	GsGmGuGfGbGl	0	two component, sigma54 specific, transcriptional regulator, Fis family	-
197117068	Gb	Gbem_0672	2496	Gs--GuGfGb--	0	multi-sensor hybrid histidine kinase	-
197117069	Gb	Gbem_0673	2495	Gs--GuGfGb--	0	putative two component, sigma54 specific, transcriptional regulator, Fis family	-
197117070	Gb	Gbem_0674	3145	----GuGfGb--	0	hypothetical protein Gbem_0674	-
197117071	Gb	Gbem_0675	3144	----GuGfGb--	0	response regulator receiver protein	-
197117072	Gb	Gbem_0676	1964	GsGmGuGfGb--	0	multihaem cytochrome	-
197117073	Gb	Gbem_0677	1963	GsGmGuGfGb--	0	cytochrome B561	-
197117074	Gb	Gbem_0678	3143	----GuGfGb--	0	hypothetical protein Gbem_0678	-
197117075	Gb	Gbem_0679	1292	GsGmGuGfGbGl	0	cytochrome c family protein	-
197117076	Gb	Gbem_0680	6647	-	0	hypothetical protein Gbem_0680	-
197117077	Gb	Gbem_0681	3142	----GuGfGb--	0	response regulator receiver protein	-
197117078	Gb	Gbem_0682	1291	GsGmGuGfGbGl	0	aminodeoxychorismate lyase	-
197117079	Gb	Gbem_0683	1290	GsGmGuGfGbGl	0	alpha amylase catalytic region	-
197117080	Gb	Gbem_0684	3141	----Gu--GbGl	0	Enoyl-CoA hydratase/isomerase	-
197117081	Gb	Gbem_0685	1962	GsGmGu--GbGl	0	hypothetical protein Gbem_0685	-
197117082	Gb	Gbem_0686	1289	GsGmGuGfGbGl	0	peptidase M16 domain protein	-
197117083	Gb	Gbem_0687	1288	GsGmGuGfGbGl	0	peptidase M16 domain protein	-
197117084	Gb	Gbem_0688	6648	-	0	hypothetical protein Gbem_0688	-
197117085	Gb	Gbem_0689	6	GsGmGuGfGbGl	0	ATP-dependent protease La	-
197117086	Gb	Gbem_0690	1287	GsGmGuGfGbGl	0	ABC transporter related protein	-
197117087	Gb	Gbem_0691	1961	GsGmGu--GbGl	0	HNH endonuclease	-
197117088	Gb	Gbem_0692	4266	Gs------Gb--	0	metal dependent phophohydrolase	-
197117089	Gb	Gbem_0693	4265	Gs------Gb--	0	hypothetical protein Gbem_0693	-
197117090	Gb	Gbem_0694	1286	GsGmGuGfGbGl	0	conserved repeat domain protein	-
197117091	Gb	Gbem_0695	1285	GsGmGuGfGbGl	0	Peptidoglycan-binding LysM	-
197117092	Gb	Gbem_0696	6649	-	0	rubrerythrin	-
197117093	Gb	Gbem_0697	4264	----Gu--Gb--	0	amidohydrolase 2	-
197117094	Gb	Gbem_0698	3140	Gs------GbGl	0	hypothetical protein Gbem_0698	-
197117095	Gb	Gbem_0699	6650	-	0	hypothetical protein Gbem_0699	-
197117096	Gb	Gbem_0700	1284	GsGmGuGfGbGl	0	ribonuclease, Rne/Rng family	-
197117097	Gb	Gbem_0701	2494	--GmGuGfGb--	0	hypothetical protein Gbem_0701	-
197117098	Gb	Gbem_0702	1283	GsGmGuGfGbGl	0	CrcB protein	-
197117099	Gb	Gbem_0703	1282	GsGmGuGfGbGl	0	protein of unknown function DUF190	-
197117100	Gb	Gbem_0704	1281	GsGmGuGfGbGl	0	2-oxoglutarate dehydrogenase, E1 subunit	-
197117101	Gb	Gbem_0705	-	-	1	2-oxoglutarate dehydrogenase, E2 subunit, dihydrolipoamide succinyltransferase	-
197117102	Gb	Gbem_0707	1960	GsGmGuGfGb--	0	lipoate-protein ligase B	-
197117103	Gb	Gbem_0708	1279	GsGmGuGfGbGl	0	peptidase S16, lon domain protein	-
197117104	Gb	Gbem_0709	1278	GsGmGuGfGbGl	0	diacylglycerol kinase catalytic region	-
197117105	Gb	Gbem_0710	116	GsGmGuGfGb--	0	response regulator receiver modulated PilZ sensor protein	-
197117106	Gb	Gbem_0711	1277	GsGmGuGfGbGl	0	glycosyl transferase family 2	-
197117107	Gb	Gbem_0712	1276	GsGmGuGfGbGl	0	response regulator receiver modulated CheW protein	-
197117108	Gb	Gbem_0713	1275	GsGmGuGfGbGl	0	molybdopterin oxidoreductase	-
197117109	Gb	Gbem_0714	1959	--GmGuGfGbGl	0	Chromate transporter	-
197117110	Gb	Gbem_0715	1958	--GmGuGfGbGl	0	Chromate transporter	-
197117111	Gb	Gbem_0716	3139	----GuGfGb--	0	hypothetical protein Gbem_0716	-
197117112	Gb	Gbem_0717	230	GsGmGuGfGbGl	0	type IV pilus assembly PilZ	-
197117113	Gb	Gbem_0718	1274	GsGmGuGfGbGl	0	GreA/GreB family elongation factor	-
197117114	Gb	Gbem_0719	6651	-	0	hypothetical protein Gbem_0719	-
197117115	Gb	Gbem_0720	2493	Gs----GfGbGl	0	type IV pilus assembly PilZ	-
197117116	Gb	Gbem_0721	4263	Gs------Gb--	0	protein of unknown function DUF833	-
197117117	Gb	Gbem_0722	1273	GsGmGuGfGbGl	0	hypothetical protein Gbem_0722	-
197117118	Gb	Gbem_0723	4262	Gs------Gb--	0	protein of unknown function DUF534	-
197117119	Gb	Gbem_0724	4261	Gs------Gb--	0	inner-membrane translocator	-
197117120	Gb	Gbem_0725	4260	Gs------Gb--	0	ABC transporter related protein	-
197117121	Gb	Gbem_0726	1272	GsGmGuGfGbGl	0	phosphoribosyl-AMP cyclohydrolase	-
197117122	Gb	Gbem_0727	1271	GsGmGuGfGbGl	0	ATP phosphoribosyltransferase	-
197117123	Gb	Gbem_0728	1957	GsGmGu--Gb--	0	methyl-accepting chemotaxis sensory transducer	-
197117124	Gb	Gbem_0729	217	GsGmGuGfGbGl	0	hypothetical protein Gbem_0729	-
197117125	Gb	Gbem_0730	6652	-	0	Ecdysone-induced gene 71Ee CG7604-PA-like protein	-
197117126	Gb	Gbem_0731	6653	-	0	response regulator receiver modulated serine phosphatase	-
197117127	Gb	Gbem_0732	217	GsGmGuGfGbGl	0	hypothetical protein Gbem_0732	-
197117128	Gb	Gbem_0733	3138	--GmGu--Gb--	0	phosphoenolpyruvate carboxykinase (ATP)	-
197117129	Gb	Gbem_0734	1270	GsGmGuGfGbGl	0	phosphoenolpyruvate carboxykinase (GTP)	-
197117130	Gb	Gbem_0735	1269	GsGmGu--GbGl	0	Rubredoxin-type Fe(Cys)4 protein	-
197117131	Gb	Gbem_0736	1268	GsGmGuGfGbGl	0	aminotransferase class V	-
197117132	Gb	Gbem_0737	1267	GsGmGuGfGbGl	0	small GTP-binding protein	-
197117133	Gb	Gbem_0738	1266	GsGmGuGfGbGl	0	response regulator receiver protein	-
197117134	Gb	Gbem_0739	1265	GsGmGuGfGbGl	0	response regulator receiver protein	-
197117135	Gb	Gbem_0740	1264	--GmGuGfGbGl	0	CheA signal transduction histidine kinase	-
197117136	Gb	Gbem_0741	1263	GsGmGuGfGbGl	0	AAA ATPase	-
197117137	Gb	Gbem_0742	1262	GsGmGuGfGbGl	0	CheW protein	-
197117138	Gb	Gbem_0743	1956	GsGmGuGfGb--	0	response regulator receiver protein	-
197117139	Gb	Gbem_0744	1261	GsGmGuGfGbGl	0	CheW protein	-
197117140	Gb	Gbem_0745	2492	Gs--GuGfGb--	0	response regulator receiver protein	-
197117141	Gb	Gbem_0746	1260	GsGmGuGfGbGl	0	PBS lyase HEAT domain protein repeat-containing protein	-
197117142	Gb	Gbem_0747	1259	GsGmGuGfGbGl	0	MCP methyltransferase, CheR-type	-
197117143	Gb	Gbem_0748	1258	GsGmGuGfGbGl	0	response regulator receiver modulated CheB methylesterase	-
197117144	Gb	Gbem_0749	1955	GsGmGuGfGb--	0	putative GAF sensor protein	-
197117145	Gb	Gbem_0750	1954	GsGmGuGfGb--	0	response regulator receiver protein	-
197117146	Gb	Gbem_0751	1257	GsGmGuGfGbGl	0	leucyl-tRNA synthetase	-
197117147	Gb	Gbem_0752	1256	GsGmGuGfGbGl	0	hypothetical protein Gbem_0752	-
197117148	Gb	Gbem_0753	6654	-	0	nucleotidyltransferase substrate binding protein, HI0074 family	-
197117149	Gb	Gbem_0754	6655	-	0	DNA polymerase beta domain protein region	-
197117150	Gb	Gbem_0755	1255	GsGmGuGfGbGl	0	DNA polymerase III, delta subunit	-
197117151	Gb	Gbem_0756	1254	GsGmGuGfGbGl	0	ribosomal protein S20	-
197117152	Gb	Gbem_0757	4259	--------GbGl	0	Methyltransferase type 11	-
197117153	Gb	Gbem_0758	1253	GsGmGu--GbGl	0	hypothetical protein Gbem_0758	-
197117154	Gb	Gbem_0759	216	GsGmGuGfGbGl	0	hypothetical protein Gbem_0759	-
197117155	Gb	Gbem_0760	1252	GsGmGuGfGbGl	0	hypothetical protein Gbem_0760	-
197117156	Gb	Gbem_0761	1251	GsGmGuGfGbGl	0	tRNA-i(6)A37 thiotransferase enzyme MiaB	-
197117157	Gb	Gbem_0762	1953	GsGmGuGfGb--	0	protein of unknown function DUF151	-
197117158	Gb	Gbem_0763	1250	GsGmGuGfGbGl	0	peptidase M42 family protein	-
197117159	Gb	Gbem_0764	1249	GsGmGuGfGbGl	0	inosine-5'-monophosphate dehydrogenase	-
197117160	Gb	Gbem_0765	1248	GsGmGuGfGbGl	0	GMP synthase, large subunit	-
197117161	Gb	Gbem_0766	1952	----GuGfGb--	0	HAD-superfamily hydrolase, subfamily IA, variant 1	-
197117162	Gb	Gbem_0767	1247	GsGmGuGfGbGl	0	anti-sigma-28 factor, FlgM	-
197117163	Gb	Gbem_0768	-	-	1	hypothetical protein Gbem_0768	-
197117164	Gb	Gbem_0769	6657	-	0	hypothetical protein Gbem_0769	-
197117165	Gb	Gbem_0770	115	Gs--GuGfGbGl	0	protein of unknown function DUF1568	-
197117166	Gb	Gbem_0771	6658	-	0	methyl-accepting chemotaxis sensory transducer	-
197117167	Gb	Gbem_0772	2491	GsGm----Gb--	0	cache, type 2 domain protein	-
197117168	Gb	Gbem_0773	6659	-	0	phosphoesterase PA-phosphatase related	-
197117169	Gb	Gbem_0774	3137	----GuGfGb--	0	ribonuclease H	-
197117170	Gb	Gbem_0775	6660	-	0	hypothetical protein Gbem_0775	-
197117171	Gb	Gbem_0776	-	-	1	hypothetical protein Gbem_0776	-
197117172	Gb	Gbem_0777	228	--------Gb--	0	hypothetical protein Gbem_0777	-
197117173	Gb	Gbem_0779	6662	-	0	hypothetical protein Gbem_0779	-
197117174	Gb	Gbem_0780	6663	-	0	transcriptional regulator, AraC family	-
197117175	Gb	Gbem_0781	-	-	1	iron-containing alcohol dehydrogenase	-
197117176	Gb	Gbem_0782	6664	-	0	major facilitator superfamily MFS_1	-
197117177	Gb	Gbem_0783	3135	-	0	conserved hypothetical signal peptide protein	-
197117178	Gb	Gbem_0784	-	-	1	NADPH-dependent FMN reductase	-
197117179	Gb	Gbem_0785	3134	Gs----GfGb--	0	Zn-dependent hydrolase of the beta-lactamase fold	-
197117180	Gb	Gbem_0786	2490	Gs--Gu--Gb--	0	Methyltransferase type 12	-
197117181	Gb	Gbem_0787	6666	-	0	metal dependent phosphohydrolase	-
197117182	Gb	Gbem_0788	1246	GsGmGuGfGbGl	0	2-dehydropantoate 2-reductase	-
197117183	Gb	Gbem_0789	-	-	1	hypothetical protein Gbem_0789	-
197117184	Gb	Gbem_0790	4257	------GfGb--	0	hypothetical protein Gbem_0790	-
197117185	Gb	Gbem_0793	114	----GuGfGbGl	0	multi-sensor hybrid histidine kinase	-
197117186	Gb	Gbem_0794	3133	--Gm--GfGb--	0	transcriptional regulator, GntR family	-
197117187	Gb	Gbem_0795	9	GsGmGuGfGbGl	0	acetyl-CoA hydrolase/transferase	-
197117188	Gb	Gbem_0796	4256	Gs------Gb--	0	hypothetical protein Gbem_0796	-
197117189	Gb	Gbem_0797	3132	GsGm----Gb--	0	hypothetical protein Gbem_0797	-
197117190	Gb	Gbem_0798	1957	GsGmGu--Gb--	0	methyl-accepting chemotaxis sensory transducer	-
197117191	Gb	Gbem_0799	4280	--------Gb--	0	response regulator receiver protein	-
197117192	Gb	Gbem_0800	4255	--------GbGl	0	histidine kinase	-
197117193	Gb	Gbem_0801	6667	-	0	multi-sensor hybrid histidine kinase	-
197117194	Gb	Gbem_0802	3131	Gs--Gu--Gb--	0	glycosyl transferase family 2	-
197117195	Gb	Gbem_0803	2489	Gs--GuGfGb--	0	transcriptional regulator, GntR family with aminotransferase domain	-
197117196	Gb	Gbem_0804	6668	-	0	hypothetical protein Gbem_0804	-
197117197	Gb	Gbem_0805	6669	-	0	hypothetical protein Gbem_0805	-
197117198	Gb	Gbem_0806	3130	--GmGu--Gb--	0	protein of unknown function DUF6 transmembrane	-
197117199	Gb	Gbem_0807	6670	-	0	Radical SAM domain protein	-
197117200	Gb	Gbem_0808	6671	-	0	uracil-DNA glycosylase	-
197117201	Gb	Gbem_0809	2488	Gs--Gu--GbGl	0	methyl-accepting chemotaxis sensory transducer	-
197117202	Gb	Gbem_0810	6672	-	0	hypothetical protein Gbem_0810	-
197117203	Gb	Gbem_0811	1951	Gs------GbGl	0	Hpt sensor hybrid histidine kinase	-
197117204	Gb	Gbem_0812	3129	Gs------GbGl	0	metal dependent phosphohydrolase	-
197117205	Gb	Gbem_0813	3128	Gs------GbGl	0	hypothetical protein Gbem_0813	-
197117206	Gb	Gbem_0814	1245	GsGmGuGfGbGl	0	protein of unknown function DUF6 transmembrane	-
197117207	Gb	Gbem_0815	4254	------GfGb--	0	Formamidopyrimidine-DNA glycolase, H2TH DNA binding	-
197117208	Gb	Gbem_0816	4253	------GfGb--	0	putative outer membrane protein	-
197117209	Gb	Gbem_0817	6673	-	0	4-alpha-glucanotransferase	-
197117210	Gb	Gbem_0818	1950	--GmGuGfGb--	0	cytochrome c peroxidase	-
197117211	Gb	Gbem_0819	3127	----Gu--Gb--	0	hypothetical protein Gbem_0819	-
197117212	Gb	Gbem_0820	3126	--GmGu--Gb--	0	hypothetical protein Gbem_0820	-
197117213	Gb	Gbem_0821	4252	----Gu--Gb--	0	apolipoprotein N-acyltransferase	-
197117214	Gb	Gbem_0822	4251	----Gu--Gb--	0	glycogen debranching enzyme GlgX	-
197117215	Gb	Gbem_0823	-	-	1	chorismate synthase	-
197117216	Gb	Gbem_0824	2487	GsGmGu--Gb--	0	hypothetical protein Gbem_0824	-
197117217	Gb	Gbem_0825	2486	--GmGuGfGb--	0	hypothetical protein Gbem_0825	-
197117218	Gb	Gbem_0826	4250	------GfGb--	0	hypothetical protein Gbem_0826	-
197117219	Gb	Gbem_0827	4249	------GfGb--	0	fatty acid hydroxylase	-
197117220	Gb	Gbem_0828	6675	-	0	hypothetical protein Gbem_0828	-
197117221	Gb	Gbem_0829	3125	Gs--Gu--Gb--	0	protein of unknown function DUF45	-
197117222	Gb	Gbem_0830	6676	-	0	4Fe-4S ferredoxin iron-sulfur binding domain protein	-
197117223	Gb	Gbem_0831	1244	GsGmGuGfGbGl	0	8-amino-7-oxononanoate synthase	-
197117224	Gb	Gbem_0832	1243	GsGmGuGfGbGl	0	alpha/beta hydrolase fold	-
197117225	Gb	Gbem_0833	1242	GsGmGuGfGbGl	0	Methyltransferase type 11	-
197117226	Gb	Gbem_0834	1241	GsGmGuGfGbGl	0	ABC transporter related protein	-
197117227	Gb	Gbem_0835	4248	-	0	regulator of chromosome condensation, RCC1	-
197117228	Gb	Gbem_0836	1949	Gs--Gu--GbGl	0	lysyl-tRNA synthetase	-
197117229	Gb	Gbem_0837	1240	GsGmGuGfGbGl	0	lipoprotein releasing system, transmembrane protein, LolC/E family	-
197117230	Gb	Gbem_0838	1239	GsGmGuGfGbGl	0	ABC transporter related protein	-
197117231	Gb	Gbem_0839	1238	GsGmGuGfGbGl	0	outer membrane protein assembly complex, YaeT protein	-
197117232	Gb	Gbem_0840	1237	GsGmGuGfGbGl	0	outer membrane chaperone Skp (OmpH)	-
197117233	Gb	Gbem_0841	1236	GsGmGuGfGbGl	0	UDP-3-O-(3-hydroxymyristoyl) glucosamine N-acyltransferase	-
197117234	Gb	Gbem_0842	215	GsGmGuGfGbGl	0	beta-hydroxyacyl-(acyl-carrier-protein) dehydratase FabZ	-
197117235	Gb	Gbem_0843	1235	GsGmGuGfGbGl	0	acyl-(acyl-carrier-protein)--UDP-N-acetylglucosamine O-acyltransferase	-
197117236	Gb	Gbem_0844	1234	GsGmGuGfGbGl	0	lipid-A-disaccharide synthase	-
197117237	Gb	Gbem_0845	1233	GsGmGuGfGbGl	0	lipid A ABC exporter, fused ATPase and inner membrane subunits MsbA	-
197117238	Gb	Gbem_0846	117	GsGmGuGfGbGl	0	lipid A biosynthesis acyltransferase	-
197117239	Gb	Gbem_0847	1232	GsGmGuGfGbGl	0	Three-deoxy-D-manno-octulosonic-acid transferase domain protein	-
197117240	Gb	Gbem_0848	1231	GsGmGuGfGbGl	0	tetraacyldisaccharide 4'-kinase	-
197117241	Gb	Gbem_0849	1230	GsGmGuGfGbGl	0	lipopolysaccharide heptosyltransferase II	-
197117242	Gb	Gbem_0850	1948	GsGmGu--GbGl	0	glycosyl transferase family 2	-
197117243	Gb	Gbem_0851	1229	Gs--GuGfGbGl	0	lipopolysaccharide heptosyltransferase I	-
197117244	Gb	Gbem_0852	-	-	1	glycosyl transferase family 2	-
197117245	Gb	Gbem_0853	3124	----Gu--GbGl	0	glycosyl transferase group 1	-
197117246	Gb	Gbem_0854	4247	------GfGb--	0	glycosyl transferase family 2	-
197117247	Gb	Gbem_0855	2485	----GuGfGbGl	0	glucose-1-phosphate cytidylyltransferase	-
197117248	Gb	Gbem_0856	2484	----GuGfGbGl	0	CDP-glucose 4,6-dehydratase	-
197117249	Gb	Gbem_0857	2483	----GuGfGbGl	0	DegT/DnrJ/EryC1/StrS aminotransferase	-
197117250	Gb	Gbem_0858	3123	----GuGfGb--	0	NAD-dependent epimerase/dehydratase	-
197117251	Gb	Gbem_0859	3122	----GuGfGb--	0	NAD-dependent epimerase/dehydratase	-
197117252	Gb	Gbem_0860	3121	----GuGfGb--	0	lipopolysaccharide heptosyltransferase II	-
197117253	Gb	Gbem_0861	214	GsGmGuGfGbGl	0	NAD-dependent epimerase/dehydratase	-
197117254	Gb	Gbem_0862	1947	GsGmGuGfGb--	0	hypothetical protein Gbem_0862	-
197117255	Gb	Gbem_0863	4246	----Gu--Gb--	0	S23 ribosomal protein	-
197117256	Gb	Gbem_0864	1228	GsGmGuGfGbGl	0	rfaE bifunctional protein	-
197117257	Gb	Gbem_0865	213	GsGmGuGfGbGl	0	NAD-dependent epimerase/dehydratase	-
197117258	Gb	Gbem_0866	1227	GsGmGuGfGbGl	0	protein of unknown function DUF1239	-
197117259	Gb	Gbem_0867	1226	GsGmGuGfGbGl	0	lipopolysaccharide transport periplasmic protein LptA	-
197117260	Gb	Gbem_0868	1225	GsGmGuGfGbGl	0	ABC transporter related protein	-
197117261	Gb	Gbem_0869	1224	GsGmGuGfGbGl	0	RNA polymerase, sigma 54 subunit, RpoN	-
197117262	Gb	Gbem_0870	1223	GsGmGuGfGbGl	0	sigma 54 modulation protein/ribosomal protein S30EA	-
197117263	Gb	Gbem_0871	1222	GsGmGuGfGbGl	0	HPr kinase	-
197117264	Gb	Gbem_0872	1221	GsGmGuGfGbGl	0	hypothetical protein Gbem_0872	-
197117265	Gb	Gbem_0873	1220	GsGmGuGfGbGl	0	PTS system fructose subfamily IIA component	-
197117266	Gb	Gbem_0874	1219	GsGmGuGfGbGl	0	Phosphotransferase system, phosphocarrier protein HPr	-
197117267	Gb	Gbem_0877	1218	GsGmGuGfGbGl	0	purine or other phosphorylase family 1	-
197117268	Gb	Gbem_0878	1217	GsGmGuGfGbGl	0	hopanoid biosynthesis associated radical SAM protein HpnJ	-
197117269	Gb	Gbem_0879	1216	GsGmGuGfGbGl	0	hopanoid biosynthesis associated protein HpnK	-
197117270	Gb	Gbem_0880	1215	GsGmGuGfGbGl	0	hypothetical protein Gbem_0880	-
197117271	Gb	Gbem_0881	1946	GsGmGuGfGb--	0	hypothetical protein Gbem_0881	-
197117272	Gb	Gbem_0882	1214	GsGmGuGfGbGl	0	asparaginyl-tRNA synthetase	-
197117273	Gb	Gbem_0883	3120	----GuGfGb--	0	PDZ/DHR/GLGF domain protein	-
197117274	Gb	Gbem_0884	212	GsGmGuGfGbGl	0	glutaredoxin	-
197117275	Gb	Gbem_0885	1966	Gs--GuGfGb--	0	response regulator receiver modulated metal dependent phosphohydrolase	-
197117276	Gb	Gbem_0886	2482	GsGmGu--Gb--	0	regulatory protein MerR	-
197117277	Gb	Gbem_0887	3119	------GfGbGl	0	metal dependent phosphohydrolase	-
197117278	Gb	Gbem_0888	3118	Gs------GbGl	0	inhibitor of MCP methylation-like protein	-
197117279	Gb	Gbem_0889	1213	GsGmGuGfGbGl	0	hydro-lyase, Fe-S type, tartrate/fumarate subfamily, beta subunit	-
197117280	Gb	Gbem_0890	-	-	1	hypothetical protein Gbem_0890	-
197117281	Gb	Gbem_0891	4245	----Gu--Gb--	0	membrane protein involved in aromatic hydrocarbon degradation	-
197117282	Gb	Gbem_0892	1945	GsGmGuGfGb--	0	hypothetical protein Gbem_0892	-
197117283	Gb	Gbem_0893	1212	GsGmGu--Gb--	0	Methyltransferase type 12	-
197117284	Gb	Gbem_0894	1211	--GmGuGfGbGl	0	ubiquinone/menaquinone biosynthesis methyltransferase	-
197117285	Gb	Gbem_0895	1944	GsGmGu--GbGl	0	protein of unknown function DUF147	-
197117286	Gb	Gbem_0896	1210	GsGmGuGfGbGl	0	NLP/P60 protein	-
197117287	Gb	Gbem_0897	1943	GsGmGu--GbGl	0	Radical SAM domain protein	-
197117288	Gb	Gbem_0898	1942	GsGmGu--GbGl	0	hypothetical protein Gbem_0898	-
197117289	Gb	Gbem_0899	1941	GsGmGu--GbGl	0	AsmA family protein	-
197117290	Gb	Gbem_0900	1940	GsGmGu--GbGl	0	multi-sensor signal transduction histidine kinase	-
197117291	Gb	Gbem_0901	211	GsGmGuGfGbGl	0	UDP-3-0-acyl N-acetylglucosamine deacetylase	-
197117292	Gb	Gbem_0902	1939	GsGmGu--Gb--	0	ABC-1 domain protein	-
197117293	Gb	Gbem_0903	2481	GsGmGu--Gb--	0	hypothetical protein Gbem_0903	-
197117294	Gb	Gbem_0904	3117	------GfGbGl	0	type II secretion system protein E	-
197117295	Gb	Gbem_0905	2480	----GuGfGbGl	0	PAS/PAC sensor hybrid histidine kinase	-
197117296	Gb	Gbem_0906	3116	--Gm----GbGl	0	glucose-1-phosphate adenylyltransferase	-
197117297	Gb	Gbem_0907	6679	-	0	protein of unknown function DUF399	-
197117298	Gb	Gbem_0908	1209	GsGmGuGfGbGl	0	3-isopropylmalate dehydrogenase	-
197117299	Gb	Gbem_0909	1208	GsGmGuGfGbGl	0	aspartate-semialdehyde dehydrogenase	-
197117300	Gb	Gbem_0910	2479	--GmGuGfGb--	0	aspartate-semialdehyde dehydrogenase	-
197117301	Gb	Gbem_0911	1938	GsGmGu--GbGl	0	tRNA pseudouridine synthase A	-
197117302	Gb	Gbem_0912	1937	GsGmGu--GbGl	0	ribosomal protein L13	-
197117303	Gb	Gbem_0913	1936	Gs--Gu--GbGl	0	ribosomal protein S9	-
197117304	Gb	Gbem_0914	1935	GsGmGu--GbGl	0	N-acetyl-gamma-glutamyl-phosphate reductase	-
197117305	Gb	Gbem_0915	1934	GsGmGu--GbGl	0	Radical SAM domain protein	-
197117306	Gb	Gbem_0916	-	-	1	YCII-related protein	-
197117307	Gb	Gbem_0917	6681	-	0	hypothetical protein Gbem_0917	-
197117308	Gb	Gbem_0918	32	GsGmGuGfGbGl	0	translation elongation factor Tu	-
197117309	Gb	Gbem_0919	1207	GsGmGuGfGbGl	0	ribosomal protein L33	-
197117310	Gb	Gbem_0920	1933	GsGmGu--GbGl	0	preprotein translocase, SecE subunit	-
197117311	Gb	Gbem_0921	1206	GsGmGuGfGbGl	0	NusG antitermination factor	-
197117312	Gb	Gbem_0922	1205	GsGmGuGfGbGl	0	ribosomal protein L11	-
197117313	Gb	Gbem_0923	1204	GsGmGuGfGbGl	0	ribosomal protein L1	-
197117314	Gb	Gbem_0924	1203	GsGmGuGfGbGl	0	ribosomal protein L10	-
197117315	Gb	Gbem_0925	1202	GsGmGuGfGbGl	0	ribosomal protein L7/L12	-
197117316	Gb	Gbem_0926	1201	GsGmGuGfGbGl	0	DNA-directed RNA polymerase, beta subunit	-
197117317	Gb	Gbem_0927	1932	--GmGuGfGbGl	0	DNA-directed RNA polymerase, beta' subunit	-
197117318	Gb	Gbem_0928	2478	--GmGu--GbGl	0	ribosomal protein S12	-
197117319	Gb	Gbem_0929	1200	GsGmGuGfGbGl	0	ribosomal protein S7	-
197117320	Gb	Gbem_0930	8	GsGmGuGfGbGl	0	translation elongation factor G	-
197117321	Gb	Gbem_0931	32	GsGmGuGfGbGl	0	translation elongation factor Tu	-
197117322	Gb	Gbem_0932	1931	GsGm--GfGbGl	0	ribosomal protein S10	-
197117323	Gb	Gbem_0933	1199	GsGmGuGfGbGl	0	ribosomal protein L3	-
197117324	Gb	Gbem_0934	1198	GsGmGuGfGbGl	0	ribosomal protein L4/L1e	-
197117325	Gb	Gbem_0935	1197	GsGmGuGfGbGl	0	Ribosomal protein L25/L23	-
197117326	Gb	Gbem_0936	1196	GsGmGuGfGbGl	0	ribosomal protein L2	-
197117327	Gb	Gbem_0937	1195	--GmGuGfGbGl	0	ribosomal protein S19	-
197117328	Gb	Gbem_0938	1194	GsGmGuGfGbGl	0	ribosomal protein L22	-
197117329	Gb	Gbem_0939	1193	GsGmGuGfGbGl	0	ribosomal protein S3	-
197117330	Gb	Gbem_0940	1192	GsGmGuGfGbGl	0	ribosomal protein L16	-
197117331	Gb	Gbem_0941	2477	--Gm----GbGl	0	ribosomal protein L29	-
197117332	Gb	Gbem_0942	1191	Gs--GuGfGb--	0	ribosomal protein S17	-
197117333	Gb	Gbem_0943	1190	GsGmGuGfGbGl	0	ribosomal protein L14	-
197117334	Gb	Gbem_0944	1189	GsGmGuGfGbGl	0	ribosomal protein L24	-
197117335	Gb	Gbem_0945	1188	GsGmGuGfGbGl	0	ribosomal protein L5	-
197117336	Gb	Gbem_0946	1930	GsGmGu--GbGl	0	ribosomal protein S14	-
197117337	Gb	Gbem_0947	1187	GsGmGuGfGbGl	0	ribosomal protein S8	-
197117338	Gb	Gbem_0948	1186	GsGmGuGfGb--	0	ribosomal protein L6	-
197117339	Gb	Gbem_0949	1185	GsGmGuGfGbGl	0	ribosomal protein L18	-
197117340	Gb	Gbem_0950	1184	GsGmGuGfGbGl	0	ribosomal protein S5	-
197117341	Gb	Gbem_0951	1929	GsGmGu--Gb--	0	ribosomal protein L30	-
197117342	Gb	Gbem_0952	1183	GsGmGuGfGbGl	0	ribosomal protein L15	-
197117343	Gb	Gbem_0953	1182	GsGmGuGfGbGl	0	preprotein translocase, SecY subunit	-
197117344	Gb	Gbem_0954	1181	GsGmGuGfGbGl	0	adenylate kinase	-
197117345	Gb	Gbem_0955	1180	GsGmGuGfGbGl	0	methionine aminopeptidase, type I	-
197117346	Gb	Gbem_0956	6682	-	0	ribosomal protein L36	-
197117347	Gb	Gbem_0957	1179	GsGmGuGfGbGl	0	ribosomal protein S13	-
197117348	Gb	Gbem_0958	1178	GsGmGuGfGbGl	0	ribosomal protein S11	-
197117349	Gb	Gbem_0959	1177	GsGmGuGfGbGl	0	ribosomal protein S4	-
197117350	Gb	Gbem_0960	1176	GsGmGuGfGbGl	0	DNA-directed RNA polymerase, alpha subunit	-
197117351	Gb	Gbem_0961	1175	GsGmGuGfGbGl	0	ribosomal protein L17	-
197117352	Gb	Gbem_0962	1174	GsGmGuGfGbGl	0	chromosome segregation protein SMC	-
197117353	Gb	Gbem_0963	1173	GsGmGuGfGbGl	0	Roadblock/LC7 family protein	-
197117354	Gb	Gbem_0964	1172	GsGmGuGfGbGl	0	signal recognition particle-docking protein FtsY	-
197117355	Gb	Gbem_0965	1171	GsGmGuGfGbGl	0	hypothetical protein Gbem_0965	-
197117356	Gb	Gbem_0966	1170	GsGmGuGfGbGl	0	hypothetical protein Gbem_0966	-
197117357	Gb	Gbem_0967	1169	GsGmGuGfGbGl	0	5-formyltetrahydrofolate cyclo-ligase	-
197117358	Gb	Gbem_0968	1168	GsGmGuGfGbGl	0	RNA binding metal dependent phosphohydrolase	-
197117359	Gb	Gbem_0969	1167	GsGmGuGfGbGl	0	metallophosphoesterase	-
197117360	Gb	Gbem_0970	1166	GsGmGuGfGbGl	0	tyrosyl-tRNA synthetase	-
197117361	Gb	Gbem_0971	1165	--GmGuGfGbGl	0	ErfK/YbiS/YcfS/YnhG family protein	-
197117362	Gb	Gbem_0972	3115	----GuGfGb--	0	hypothetical protein Gbem_0972	-
197117363	Gb	Gbem_0973	4244	----Gu--Gb--	0	hypothetical protein Gbem_0973	-
197117364	Gb	Gbem_0974	6683	-	0	response regulator receiver protein	-
197117365	Gb	Gbem_0975	4243	----Gu--Gb--	0	putative PAS/PAC sensor protein	-
197117366	Gb	Gbem_0976	2476	Gs--Gu--GbGl	0	protein of unknown function UPF0047	-
197117367	Gb	Gbem_0977	4242	----Gu--Gb--	0	peptidase S11 D-alanyl-D-alanine carboxypeptidase 1	-
197117368	Gb	Gbem_0978	1164	GsGmGuGfGbGl	0	DNA mismatch repair protein MutL	-
197117369	Gb	Gbem_0979	1163	GsGmGuGfGbGl	0	tRNA delta(2)-isopentenylpyrophosphate transferase	-
197117370	Gb	Gbem_0980	1162	GsGmGuGfGbGl	0	RNA chaperone Hfq	-
197117371	Gb	Gbem_0981	1161	GsGmGuGfGbGl	0	protein of unknown function DUF512	-
197117372	Gb	Gbem_0982	1160	GsGmGuGfGbGl	0	BioD-like protein N-terminal domain of phosphotransacetylase-like protein	-
197117373	Gb	Gbem_0983	2475	Gs------GbGl	0	extracellular solute-binding protein family 3	-
197117374	Gb	Gbem_0984	4241	Gs------Gb--	0	polar amino acid ABC transporter, inner membrane subunit	-
197117375	Gb	Gbem_0985	4240	Gs------Gb--	0	ABC transporter related protein	-
197117376	Gb	Gbem_0986	2474	--GmGuGfGb--	0	transport-associated	-
197117377	Gb	Gbem_0987	1928	GsGmGuGfGb--	0	transcriptional regulator containing an HTH domain fused to a Zn-ribbon-like protein	-
197117378	Gb	Gbem_0988	1927	GsGmGuGfGb--	0	protein of unknown function DUF101	-
197117379	Gb	Gbem_0989	1926	GsGmGuGfGb--	0	protein of unknown function UPF0027	-
197117380	Gb	Gbem_0990	6684	-	0	hypothetical protein Gbem_0990	-
197117381	Gb	Gbem_0991	2473	GsGmGu--Gb--	0	RNA binding S1 domain protein	-
197117382	Gb	Gbem_0992	1925	--GmGuGfGbGl	0	hypothetical protein Gbem_0992	-
197117383	Gb	Gbem_0993	1924	GsGmGuGfGb--	0	hypothetical protein Gbem_0993	-
197117384	Gb	Gbem_0994	4239	----Gu--Gb--	0	protein-L-isoaspartate O-methyltransferase	-
197117385	Gb	Gbem_0995	1923	GsGmGu--GbGl	0	pseudouridine synthase, RluA family	-
197117386	Gb	Gbem_0996	1159	GsGmGuGfGbGl	0	enolase	-
197117387	Gb	Gbem_0997	1158	GsGmGuGfGbGl	0	metal dependent phosphohydrolase	-
197117388	Gb	Gbem_0998	1157	GsGmGuGfGbGl	0	protein of unknown function UPF0054	-
197117389	Gb	Gbem_0999	1156	GsGmGuGfGbGl	0	diacylglycerol kinase	-
197117390	Gb	Gbem_1000	1155	GsGmGuGfGbGl	0	CBS domain containing protein	-
197117391	Gb	Gbem_1001	1154	GsGmGuGfGbGl	0	apolipoprotein N-acyltransferase	-
197117392	Gb	Gbem_1002	1153	GsGmGuGfGbGl	0	peptide chain release factor 2	-
197117393	Gb	Gbem_1003	1152	GsGmGuGfGbGl	0	NLP/P60 protein	-
197117394	Gb	Gbem_1004	1151	GsGmGuGfGbGl	0	hypothetical protein Gbem_1004	-
197117395	Gb	Gbem_1005	1150	GsGmGuGfGbGl	0	peptidylprolyl isomerase FKBP-type	-
197117396	Gb	Gbem_1006	1922	--GmGuGfGbGl	0	hypothetical protein Gbem_1006	-
197117397	Gb	Gbem_1007	1921	GsGmGu--GbGl	0	fructose/tagatose bisphosphate aldolase-like protein	-
197117398	Gb	Gbem_1008	2472	Gs--Gu--GbGl	0	type IV pilus assembly PilZ	-
197117399	Gb	Gbem_1009	1920	GsGmGu--GbGl	0	metal-dependent phosphohydrolase HD sub domain	-
197117400	Gb	Gbem_1010	1149	GsGmGu--Gb--	0	import inner membrane translocase subunit Tim44	-
197117401	Gb	Gbem_1011	1919	GsGmGu--GbGl	0	hypothetical protein Gbem_1011	-
197117402	Gb	Gbem_1012	1918	GsGmGuGfGb--	0	ATP-dependent metalloprotease FtsH	-
197117403	Gb	Gbem_1013	1148	GsGmGuGfGbGl	0	hypothetical protein Gbem_1013	-
197117404	Gb	Gbem_1014	1147	GsGmGuGfGbGl	0	4-alpha-glucanotransferase	-
197117405	Gb	Gbem_1015	1917	GsGmGuGfGb--	0	O-acetylhomoserine/O-acetylserine sulfhydrylase	-
197117406	Gb	Gbem_1016	6685	-	0	hypothetical protein Gbem_1016	-
197117407	Gb	Gbem_1017	4238	--------GbGl	0	multi-sensor hybrid histidine kinase	-
197117408	Gb	Gbem_1018	4237	--------GbGl	0	response regulator receiver sensor signal transduction histidine kinase	-
197117409	Gb	Gbem_1019	4236	------GfGb--	0	ATP-dependent protease La	-
197117410	Gb	Gbem_1020	6686	-	0	ThiJ/PfpI domain protein	-
197117411	Gb	Gbem_1021	2471	Gs--Gu--GbGl	0	Pirin domain protein	-
197117412	Gb	Gbem_1022	4235	--Gm----Gb--	0	OmpA/MotB domain protein	-
197117413	Gb	Gbem_1023	1916	GsGm--GfGbGl	0	alpha/beta hydrolase fold	-
197117414	Gb	Gbem_1024	6687	-	0	Radical SAM domain protein	-
197117415	Gb	Gbem_1025	6688	-	0	hypothetical protein Gbem_1025	-
197117416	Gb	Gbem_1026	6689	-	0	Methyltransferase type 11	-
197117417	Gb	Gbem_1027	6690	-	0	peptidase U32	-
197117418	Gb	Gbem_1028	6691	-	0	3-Oxoacyl-(acyl-carrier-protein (ACP)) synthase III domain protein	-
197117419	Gb	Gbem_1029	6692	-	0	Radical SAM domain protein	-
197117420	Gb	Gbem_1030	6693	-	0	hypothetical protein Gbem_1030	-
197117421	Gb	Gbem_1031	2470	GsGm----GbGl	0	Polyphosphate kinase	-
197117422	Gb	Gbem_1032	210	GsGmGu--GbGl	0	hypothetical protein Gbem_1032	-
197117423	Gb	Gbem_1033	24	GsGmGuGfGbGl	0	hybrid cluster protein	-
197117424	Gb	Gbem_1034	6694	-	0	hypothetical protein Gbem_1034	-
197117425	Gb	Gbem_1035	4234	--------GbGl	0	major facilitator superfamily MFS_1	-
197117426	Gb	Gbem_1036	1915	GsGm----GbGl	0	transcriptional regulator, LysR family	-
197117427	Gb	Gbem_1037	4233	--Gm----Gb--	0	CheB methylesterase	-
197117428	Gb	Gbem_1038	3114	--Gm--GfGb--	0	response regulator receiver protein	-
197117429	Gb	Gbem_1039	2562	--GmGu--Gb--	0	multi-sensor hybrid histidine kinase	-
197117430	Gb	Gbem_1040	6695	-	0	multi-sensor signal transduction histidine kinase	-
197117431	Gb	Gbem_1041	2469	--GmGuGfGb--	0	response regulator receiver modulated CheB methylesterase	-
197117432	Gb	Gbem_1042	209	GsGmGuGfGbGl	0	CheD, stimulates methylation of MCP proteins	-
197117433	Gb	Gbem_1043	2468	--GmGuGfGb--	0	MCP methyltransferase, CheR-type	-
197117434	Gb	Gbem_1044	2467	--GmGuGfGb--	0	methyl-accepting chemotaxis sensory transducer	-
197117435	Gb	Gbem_1045	2466	--GmGuGfGb--	0	CheW protein	-
197117436	Gb	Gbem_1046	2465	--GmGuGfGb--	0	CheA signal transduction histidine kinase	-
197117437	Gb	Gbem_1047	2464	--GmGuGfGb--	0	hypothetical protein Gbem_1047	-
197117438	Gb	Gbem_1048	6696	-	0	hypothetical protein Gbem_1048	-
197117439	Gb	Gbem_1049	4232	--Gm----Gb--	0	glycosyl transferase family 2	-
197117440	Gb	Gbem_1050	4231	--------Gb--	0	hypothetical protein Gbem_1050	-
197117441	Gb	Gbem_1052	6697	-	0	protein of unknown function DUF192	-
197117442	Gb	Gbem_1053	4230	--------Gb--	0	type II secretion system protein	-
197117443	Gb	Gbem_1054	4229	--------Gb--	0	type II secretion system protein	-
197117444	Gb	Gbem_1055	4228	--------Gb--	0	type II secretion system protein E	-
197117445	Gb	Gbem_1056	4227	--------Gb--	0	response regulator receiver protein	-
197117446	Gb	Gbem_1057	4226	--------Gb--	0	type II and III secretion system protein	-
197117447	Gb	Gbem_1058	4225	--------Gb--	0	Flp pilus assembly protein CpaB	-
197117448	Gb	Gbem_1059	6698	-	0	hypothetical protein Gbem_1059	-
197117449	Gb	Gbem_1060	6699	-	0	TadE family protein	-
197117450	Gb	Gbem_1061	6700	-	0	TadE family protein	-
197117451	Gb	Gbem_1062	6701	-	0	von Willebrand factor type A	-
197117452	Gb	Gbem_1063	113	GsGmGuGfGbGl	0	transcriptional regulator, Crp/Fnr family	-
197117453	Gb	Gbem_1064	3113	Gs--Gu--Gb--	0	sugar transferase	-
197117454	Gb	Gbem_1065	2463	GsGm----GbGl	0	oxidoreductase domain protein	-
197117455	Gb	Gbem_1066	3112	----Gu--Gb--	0	transferase hexapeptide repeat	-
197117456	Gb	Gbem_1067	2462	GsGm----GbGl	0	DegT/DnrJ/EryC1/StrS aminotransferase	-
197117457	Gb	Gbem_1068	6702	-	0	hypothetical protein Gbem_1068	-
197117458	Gb	Gbem_1069	6703	-	0	polysaccharide export protein	-
197117459	Gb	Gbem_1070	6704	-	0	lipopolysaccharide biosynthesis protein	-
197117460	Gb	Gbem_1071	6705	-	0	AAA ATPase	-
197117461	Gb	Gbem_1072	6706	-	0	ATPase involved in chromosome partitioning-like protein	-
197117462	Gb	Gbem_1073	6707	-	0	protein of unknown function DUF354	-
197117463	Gb	Gbem_1074	6708	-	0	hypothetical protein Gbem_1074	-
197117464	Gb	Gbem_1075	6709	-	0	glycosyl transferase family 2	-
197117465	Gb	Gbem_1076	6710	-	0	glycosyl transferase family 2	-
197117466	Gb	Gbem_1077	6711	-	0	O-antigen polymerase	-
197117467	Gb	Gbem_1078	6712	-	0	polysaccharide biosynthesis protein	-
197117468	Gb	Gbem_1079	6713	-	0	hypothetical protein Gbem_1079	-
197117469	Gb	Gbem_1080	4224	-	0	Fibronectin type III domain protein	-
197117470	Gb	Gbem_1081	112	Gs--GuGfGbGl	0	asparagine synthase (glutamine-hydrolyzing)	-
197117471	Gb	Gbem_1082	4223	------GfGb--	0	AMP-dependent synthetase and ligase	-
197117472	Gb	Gbem_1083	4222	------GfGb--	0	NAD+ synthetase	-
197117473	Gb	Gbem_1084	4221	------GfGb--	0	hypothetical protein Gbem_1084	-
197117474	Gb	Gbem_1085	6714	-	0	acetyltransferase (isoleucine patch superfamily)-like protein	-
197117475	Gb	Gbem_1086	2461	GsGmGu--Gb--	0	cytochrome c family protein	-
197117476	Gb	Gbem_1087	2460	GsGmGu--Gb--	0	cytochrome b/b6 domain protein	-
197117477	Gb	Gbem_1088	2459	GsGmGu--Gb--	0	cytochrome b/b6 complex, iron-sulfur subunit	-
197117478	Gb	Gbem_1089	6715	-	0	Cytochrome b6-f complex Fe-S subunit	-
197117479	Gb	Gbem_1090	4220	Gs------Gb--	0	alkylhydroperoxidase like protein, AhpD family	-
197117480	Gb	Gbem_1091	1914	GsGmGuGfGb--	0	Radical SAM domain protein	-
197117481	Gb	Gbem_1092	6716	-	0	hypothetical protein Gbem_1092	-
197117482	Gb	Gbem_1093	6717	-	0	ferredoxin family protein, putative	-
197117483	Gb	Gbem_1094	111	GsGmGuGfGbGl	0	integral membrane sensor signal transduction histidine kinase	-
197117484	Gb	Gbem_1095	1913	GsGmGuGfGb--	0	Heavy metal transport/detoxification protein	-
197117485	Gb	Gbem_1096	208	GsGmGuGfGb--	0	hypothetical protein Gbem_1096	-
197117486	Gb	Gbem_1097	1912	GsGmGuGfGb--	0	hypothetical protein Gbem_1097	-
197117487	Gb	Gbem_1098	6718	-	0	hypothetical protein Gbem_1098	-
197117488	Gb	Gbem_1099	3111	--------Gb--	0	hypothetical protein Gbem_1099	-
197117489	Gb	Gbem_1100	3111	--------Gb--	0	cytochrome C family protein	-
197117490	Gb	Gbem_1101	6719	-	0	Sel1 domain protein repeat-containing protein	-
197117491	Gb	Gbem_1102	6720	-	0	cytochrome c family protein	-
197117492	Gb	Gbem_1103	6721	-	0	nucleic acid binding OB-fold tRNA/helicase-type	-
197117493	Gb	Gbem_1104	6722	-	0	hypothetical protein Gbem_1104	-
197117494	Gb	Gbem_1105	2458	Gs--GuGfGb--	0	glycosyl transferase family 2	-
197117495	Gb	Gbem_1106	1146	--Gm--GfGb--	0	TPR repeat-containing protein	-
197117496	Gb	Gbem_1107	1911	Gs--GuGfGb--	0	Sel1 domain protein repeat-containing protein	-
197117497	Gb	Gbem_1108	1910	GsGmGuGfGb--	0	Sel1 domain protein repeat-containing protein	-
197117498	Gb	Gbem_1109	6723	-	0	peptidylprolyl isomerase FKBP-type	-
197117499	Gb	Gbem_1110	3110	--Gm----Gb--	0	glycosyl transferase family 2	-
197117500	Gb	Gbem_1111	65	GsGmGu--Gb--	0	Methyltransferase type 12	-
197117501	Gb	Gbem_1112	4219	Gs------Gb--	0	Tetratricopeptide TPR_2 repeat protein	-
197117502	Gb	Gbem_1113	-	-	1	peptidase S1 and S6 chymotrypsin/Hap	-
197117503	Gb	Gbem_1114	1146	--Gm--GfGb--	0	Tetratricopeptide TPR_2 repeat protein	-
197117504	Gb	Gbem_1115	2457	Gs--GuGfGb--	0	hypothetical protein Gbem_1115	-
197117505	Gb	Gbem_1116	64	Gs--GuGfGb--	0	cytochrome c family protein	-
197117506	Gb	Gbem_1117	4218	Gs------Gb--	0	cytochrome c family protein	-
197117507	Gb	Gbem_1118	3109	----GuGfGb--	0	40-residue YVTN family beta-propeller repeat protein	-
197117508	Gb	Gbem_1119	6725	-	0	hypothetical protein Gbem_1119	-
197117509	Gb	Gbem_1120	2456	Gs--GuGfGb--	0	hypothetical protein Gbem_1120	-
197117510	Gb	Gbem_1121	2455	Gs--GuGfGb--	0	hypothetical protein Gbem_1121	-
197117511	Gb	Gbem_1122	2454	Gs--GuGfGb--	0	lipoprotein, putative	-
197117512	Gb	Gbem_1123	2453	Gs--GuGfGb--	0	hypothetical protein Gbem_1123	-
197117513	Gb	Gbem_1124	2452	Gs--GuGfGb--	0	cytochrome C family protein	-
197117514	Gb	Gbem_1125	2451	Gs--GuGfGb--	0	cytochrome C family protein	-
197117515	Gb	Gbem_1126	2450	Gs--GuGfGb--	0	NHL repeat containing protein	-
197117516	Gb	Gbem_1127	1911	Gs--GuGfGb--	0	Sel1 domain protein repeat-containing protein	-
197117517	Gb	Gbem_1128	6726	-	0	hypothetical protein Gbem_1128	-
197117518	Gb	Gbem_1129	6727	-	0	Sel1 domain protein repeat-containing protein	-
197117519	Gb	Gbem_1130	6728	-	0	hypothetical protein Gbem_1130	-
197117520	Gb	Gbem_1131	64	Gs--GuGfGb--	0	cytochrome c family protein	-
197117521	Gb	Gbem_1132	6729	-	0	OmpA/MotB domain protein	-
197117522	Gb	Gbem_1133	6730	-	0	nucleic acid binding, OB-fold, tRNA/helicase-type	-
197117523	Gb	Gbem_1134	6731	-	0	phosphoglucomutase/phosphomannomutase alpha/beta/alpha domain III	-
197117524	Gb	Gbem_1135	213	GsGmGuGfGbGl	0	NAD-dependent epimerase/dehydratase	-
197117525	Gb	Gbem_1136	110	GsGmGuGfGbGl	0	GDP-mannose 4,6-dehydratase	-
197117526	Gb	Gbem_1137	6732	-	0	hypothetical protein Gbem_1137	-
197117527	Gb	Gbem_1138	2449	GsGm--GfGb--	0	hypothetical protein Gbem_1138	-
197117528	Gb	Gbem_1139	6733	-	0	hypothetical protein Gbem_1139	-
197117529	Gb	Gbem_1140	6734	-	0	hypothetical protein Gbem_1140	-
197117530	Gb	Gbem_1141	6735	-	0	PAS/PAC sensor signal transduction histidine kinase	-
197117531	Gb	Gbem_1142	207	GsGmGuGfGb--	0	lipoprotein, putative	-
197117532	Gb	Gbem_1143	3108	Gs----GfGb--	0	hypothetical protein Gbem_1143	-
197117533	Gb	Gbem_1144	6736	-	0	hypothetical protein Gbem_1144	-
197117534	Gb	Gbem_1146	4217	------GfGb--	0	hypothetical protein Gbem_1146	-
197117535	Gb	Gbem_1147	1145	GsGmGuGfGbGl	0	protein of unknown function DUF309	-
197117536	Gb	Gbem_1148	1144	GsGmGuGfGbGl	0	carbonic anhydrase	-
197117537	Gb	Gbem_1149	6737	-	0	hypothetical protein Gbem_1149	-
197117538	Gb	Gbem_1150	1143	GsGmGuGfGbGl	0	hypothetical protein Gbem_1150	-
197117539	Gb	Gbem_1151	3111	--------Gb--	0	hypothetical protein Gbem_1151	-
197117540	Gb	Gbem_1152	23	GsGmGuGfGb--	0	cytochrome C family protein	-
197117541	Gb	Gbem_1153	23	GsGmGuGfGb--	0	cytochrome C family protein	-
197117542	Gb	Gbem_1154	2448	----GuGfGb--	0	cytochrome C family protein	-
197117543	Gb	Gbem_1155	6738	-	0	hypothetical protein Gbem_1155	-
197117544	Gb	Gbem_1156	6739	-	0	hypothetical protein Gbem_1156	-
197117545	Gb	Gbem_1157	31	GsGmGuGfGb--	0	hypothetical protein Gbem_1157	-
197117546	Gb	Gbem_1158	3107	----GuGfGb--	0	hypothetical protein Gbem_1158	-
197117547	Gb	Gbem_1159	6740	-	0	hypothetical protein Gbem_1159	-
197117548	Gb	Gbem_1160	3106	----GuGfGb--	0	hypothetical protein Gbem_1160	-
197117549	Gb	Gbem_1161	2447	--GmGuGfGb--	0	cytochrome c assembly protein	-
197117550	Gb	Gbem_1162	3105	----GuGfGb--	0	hypothetical protein Gbem_1162	-
197117551	Gb	Gbem_1163	3104	----GuGfGb--	0	Radical SAM domain protein	-
197117552	Gb	Gbem_1164	1909	GsGmGuGfGb--	0	hypothetical protein Gbem_1164	-
197117553	Gb	Gbem_1165	1142	GsGmGuGfGb--	0	Radical SAM domain protein	-
197117554	Gb	Gbem_1166	1141	GsGmGuGfGb--	0	hypothetical protein Gbem_1166	-
197117555	Gb	Gbem_1167	6741	-	0	methyl-accepting chemotaxis sensory transducer	-
197117556	Gb	Gbem_1168	24	GsGmGuGfGbGl	0	hybrid cluster protein	-
197117557	Gb	Gbem_1169	6742	-	0	hypothetical protein Gbem_1169	-
197117558	Gb	Gbem_1170	3103	Gs------GbGl	0	hypothetical protein Gbem_1170	-
197117559	Gb	Gbem_1171	6743	-	0	integral membrane sensor signal transduction histidine kinase	-
197117560	Gb	Gbem_1172	206	GsGmGuGfGbGl	0	two component transcriptional regulator, winged helix family	-
197117561	Gb	Gbem_1173	25	GsGmGuGfGbGl	0	K potassium transporter	-
197117562	Gb	Gbem_1174	2092	--Gm--GfGb--	0	Alcohol dehydrogenase GroES domain protein	-
197117563	Gb	Gbem_1175	-	-	1	transcriptional regulator, AsnC family	-
197117564	Gb	Gbem_1176	1140	GsGmGuGfGbGl	0	alanine dehydrogenase	-
197117565	Gb	Gbem_1177	1139	GsGmGuGfGbGl	0	ABC-type uncharacterized transport system periplasmic component-like protein	-
197117566	Gb	Gbem_1178	109	GsGmGuGfGbGl	0	TonB-dependent receptor plug	-
197117567	Gb	Gbem_1179	6744	-	0	signal transduction histidine kinase, nitrogen specific, NtrB	-
197117568	Gb	Gbem_1180	1138	GsGmGu--GbGl	0	hypothetical protein Gbem_1180	-
197117569	Gb	Gbem_1181	2446	Gs--Gu--GbGl	0	DNA-3-methyladenine glycosylase I	-
197117570	Gb	Gbem_1182	1137	GsGmGuGfGbGl	0	pyruvate kinase	-
197117571	Gb	Gbem_1183	1908	GsGmGuGfGb--	0	CO dehydrogenase/acetyl-CoA synthase gamma subunit (corrinoid Fe-S protein)-like protein	-
197117572	Gb	Gbem_1184	1907	GsGmGuGfGb--	0	4Fe-4S ferredoxin iron-sulfur binding domain protein	-
197117573	Gb	Gbem_1185	4215	------GfGb--	0	hypothetical protein Gbem_1185	-
197117574	Gb	Gbem_1186	2445	GsGm----GbGl	0	4Fe-4S ferredoxin, iron-sulfur binding protein	-
197117575	Gb	Gbem_1187	4214	----Gu--Gb--	0	hypothetical protein Gbem_1187	-
197117576	Gb	Gbem_1188	1136	GsGmGuGfGbGl	0	Rubrerythrin	-
197117577	Gb	Gbem_1189	6745	-	0	hypothetical protein Gbem_1189	-
197117578	Gb	Gbem_1190	6746	-	0	Cupin 2 conserved barrel domain protein	-
197117579	Gb	Gbem_1191	-	-	1	Alcohol dehydrogenase zinc-binding domain protein	-
197117580	Gb	Gbem_1192	3101	----Gu--GbGl	0	hypothetical protein Gbem_1192	-
197117581	Gb	Gbem_1193	6747	-	0	aldo/keto reductase	-
197117582	Gb	Gbem_1194	1135	GsGmGuGfGbGl	0	hypothetical protein Gbem_1194	-
197117583	Gb	Gbem_1195	4213	-	0	hypothetical protein Gbem_1195	-
197117584	Gb	Gbem_1196	2444	----GuGfGbGl	0	hypothetical protein Gbem_1196	-
197117585	Gb	Gbem_1197	6748	-	0	hypothetical protein Gbem_1197	-
197117586	Gb	Gbem_1198	6749	-	0	hypothetical protein Gbem_1198	-
197117587	Gb	Gbem_1199	-	-	1	NADP oxidoreductase coenzyme F420-dependent	-
197117588	Gb	Gbem_1200	-	-	1	Extradiol ring-cleavage dioxygenase class III protein subunit B	-
197117589	Gb	Gbem_1201	205	GsGmGuGfGbGl	0	ribonucleoside-diphosphate reductase, adenosylcobalamin-dependent	-
197117590	Gb	Gbem_1202	2443	GsGmGu--Gb--	0	diguanylate cyclase	-
197117591	Gb	Gbem_1203	1906	GsGmGu--GbGl	0	hypothetical protein Gbem_1203	-
197117592	Gb	Gbem_1204	1905	GsGmGu--Gb--	0	ribonuclease PH	-
197117593	Gb	Gbem_1205	1904	GsGmGu--GbGl	0	non-canonical purine NTP pyrophosphatase, rdgB/HAM1 family	-
197117594	Gb	Gbem_1206	4212	----Gu--Gb--	0	hypothetical protein Gbem_1206	-
197117595	Gb	Gbem_1207	3100	--Gm--GfGb--	0	YceI family protein	-
197117596	Gb	Gbem_1208	2442	GsGm--GfGb--	0	transcriptional regulator, MarR family	-
197117597	Gb	Gbem_1209	6752	-	0	hypothetical protein Gbem_1209	-
197117598	Gb	Gbem_1210	6753	-	0	hypothetical protein Gbem_1210	-
197117599	Gb	Gbem_1211	4211	------GfGb--	0	hypothetical protein Gbem_1211	-
197117600	Gb	Gbem_1212	4210	--------GbGl	0	metal dependent phosphohydrolase	-
197117601	Gb	Gbem_1213	1903	GsGmGuGfGb--	0	protein of unknown function DUF107	-
197117602	Gb	Gbem_1214	6754	-	0	hypothetical protein Gbem_1214	-
197117603	Gb	Gbem_1215	6755	-	0	hypothetical protein Gbem_1215	-
197117604	Gb	Gbem_1216	1902	GsGmGuGfGb--	0	SCP-like extracellular	-
197117605	Gb	Gbem_1217	204	GsGmGuGfGbGl	0	Peptidoglycan-binding domain 1 protein	-
197117606	Gb	Gbem_1218	1134	GsGmGuGfGb--	0	hypothetical protein Gbem_1218	-
197117607	Gb	Gbem_1219	26	----Gu--Gb--	0	Integrase catalytic region	-
197117608	Gb	Gbem_1220	26	----Gu--Gb--	0	Integrase catalytic region	-
197117609	Gb	Gbem_1221	4209	--------GbGl	0	helicase, RecD/TraA family	-
197117610	Gb	Gbem_1222	6756	-	0	aspartate racemase	-
197117611	Gb	Gbem_1223	4208	------GfGb--	0	Formylmethanofuran dehydrogenase subunit E-like protein	-
197117612	Gb	Gbem_1224	1901	Gs------GbGl	0	major facilitator superfamily MFS_1	-
197117613	Gb	Gbem_1225	6757	-	0	Lysine exporter protein (LYSE/YGGA)	-
197117614	Gb	Gbem_1226	1900	--GmGuGfGb--	0	4Fe-4S ferredoxin iron-sulfur binding domain protein	-
197117615	Gb	Gbem_1227	2441	Gs--Gu--GbGl	0	multi-sensor hybrid histidine kinase	-
197117616	Gb	Gbem_1228	4207	--------GbGl	0	response regulator receiver modulated diguanylate cyclase	-
197117617	Gb	Gbem_1229	6758	-	0	hypothetical protein Gbem_1229	-
197117618	Gb	Gbem_1230	6759	-	0	cytochrome oxidase maturation protein, cbb3-type	-
197117619	Gb	Gbem_1231	6760	-	0	heavy metal translocating P-type ATPase	-
197117620	Gb	Gbem_1232	6761	-	0	hypothetical protein Gbem_1232	-
197117621	Gb	Gbem_1233	6762	-	0	4Fe-4S ferredoxin, iron-sulfur binding protein	-
197117622	Gb	Gbem_1234	1899	Gs--Gu--GbGl	0	cytochrome c class I	-
197117623	Gb	Gbem_1235	6763	-	0	hypothetical protein Gbem_1235	-
197117624	Gb	Gbem_1236	6764	-	0	cytochrome c oxidase, cbb3-type, subunit II	-
197117625	Gb	Gbem_1237	6765	-	0	cytochrome c oxidase subunit I	-
197117626	Gb	Gbem_1238	6766	-	0	hypothetical protein Gbem_1238	-
197117627	Gb	Gbem_1239	24	GsGmGuGfGbGl	0	hybrid cluster protein	-
197117628	Gb	Gbem_1240	1898	GsGm--GfGbGl	0	OmpA/MotB domain protein	-
197117629	Gb	Gbem_1241	4206	-	0	MIP family channel protein	-
197117630	Gb	Gbem_1242	6767	-	0	large conductance mechanosensitive channel protein	-
197117631	Gb	Gbem_1243	-	-	1	hypothetical protein Gbem_1243	-
197117632	Gb	Gbem_1244	-	-	1	GCN5-related N-acetyltransferase	-
197117633	Gb	Gbem_1245	-	-	1	hypothetical protein Gbem_1245	-
197117634	Gb	Gbem_1246	1897	--GmGu--GbGl	0	hypothetical protein Gbem_1246	-
197117635	Gb	Gbem_1247	6769	-	0	hypothetical protein Gbem_1247	-
197117636	Gb	Gbem_1248	6770	-	0	cytochrome c oxidase subunit I	-
197117637	Gb	Gbem_1249	6771	-	0	cytochrome c class I	-
197117638	Gb	Gbem_1250	26	----Gu--Gb--	0	Integrase catalytic region	-
197117639	Gb	Gbem_1251	1132	GsGmGuGfGbGl	0	Hemerythrin HHE cation binding domain protein	-
197117640	Gb	Gbem_1252	6772	-	0	hemerythrin-like metal-binding protein	-
197117641	Gb	Gbem_1253	1131	GsGmGuGfGbGl	0	protein of unknown function DUF610 YibQ	-
197117642	Gb	Gbem_1254	1130	GsGmGuGfGbGl	0	ATPase involved in chromosome partitioning-like protein	-
197117643	Gb	Gbem_1255	1129	GsGm--GfGbGl	0	exodeoxyribonuclease VII, large subunit	-
197117644	Gb	Gbem_1256	1128	GsGmGuGfGbGl	0	exodeoxyribonuclease VII, small subunit	-
197117645	Gb	Gbem_1257	1127	GsGmGuGfGbGl	0	Polyprenyl synthetase	-
197117646	Gb	Gbem_1258	22	GsGmGuGfGbGl	0	deoxyxylulose-5-phosphate synthase	-
197117647	Gb	Gbem_1259	1896	GsGmGuGfGb--	0	Tetratricopeptide TPR_2 repeat protein	-
197117648	Gb	Gbem_1260	1126	GsGmGuGfGbGl	0	holo-acyl-carrier-protein synthase	-
197117649	Gb	Gbem_1261	1125	GsGmGuGfGbGl	0	carbohydrate kinase, YjeF related protein	-
197117650	Gb	Gbem_1262	1895	GsGmGu--GbGl	0	CBS domain containing membrane protein	-
197117651	Gb	Gbem_1263	1124	GsGmGuGfGbGl	0	protein of unknown function UPF0079	-
197117652	Gb	Gbem_1264	1123	GsGmGuGfGbGl	0	aspartate kinase	-
197117653	Gb	Gbem_1265	1122	GsGmGuGfGbGl	0	2-isopropylmalate synthase/homocitrate synthase family protein	-
197117654	Gb	Gbem_1266	1121	GsGmGuGfGbGl	0	hypothetical protein Gbem_1266	-
197117655	Gb	Gbem_1267	3099	----Gu--GbGl	0	hypothetical protein Gbem_1267	-
197117656	Gb	Gbem_1268	1120	GsGmGuGfGbGl	0	transcriptional regulator, BadM/Rrf2 family	-
197117657	Gb	Gbem_1269	203	GsGmGuGfGbGl	0	cytochrome bd ubiquinol oxidase subunit I	-
197117658	Gb	Gbem_1270	1894	GsGmGu--GbGl	0	cytochrome d ubiquinol oxidase, subunit II	-
197117659	Gb	Gbem_1271	1119	GsGmGuGfGbGl	0	trigger factor	-
197117660	Gb	Gbem_1272	1118	GsGmGuGfGbGl	0	ATP-dependent Clp protease, proteolytic subunit ClpP	-
197117661	Gb	Gbem_1273	1117	GsGmGuGfGbGl	0	ATP-dependent Clp protease, ATP-binding subunit ClpX	-
197117662	Gb	Gbem_1274	6	GsGmGuGfGbGl	0	ATP-dependent protease La	-
197117663	Gb	Gbem_1275	2440	--GmGu--GbGl	0	histone family protein DNA-binding protein	-
197117664	Gb	Gbem_1276	1116	GsGmGuGfGbGl	0	glycosyl transferase family 2	-
197117665	Gb	Gbem_1277	4204	--------GbGl	0	hypothetical protein Gbem_1277	-
197117666	Gb	Gbem_1278	1115	GsGmGuGfGbGl	0	type II secretion system protein	-
197117667	Gb	Gbem_1279	1114	GsGmGuGfGbGl	0	type II secretion system protein E	-
197117668	Gb	Gbem_1280	1113	GsGmGuGfGbGl	0	Tfp pilus assembly protein ATPase PilM-like protein	-
197117669	Gb	Gbem_1281	1112	GsGmGuGfGbGl	0	Fimbrial assembly family protein	-
197117670	Gb	Gbem_1282	1111	GsGmGuGfGbGl	0	hypothetical protein Gbem_1282	-
197117671	Gb	Gbem_1283	1893	GsGmGuGfGb--	0	hypothetical protein Gbem_1283	-
197117672	Gb	Gbem_1284	202	GsGmGuGfGbGl	0	type II and III secretion system protein	-
197117673	Gb	Gbem_1285	1110	GsGmGuGfGbGl	0	hypothetical protein Gbem_1285	-
197117674	Gb	Gbem_1286	1109	GsGmGuGfGbGl	0	type II secretion system protein G	-
197117675	Gb	Gbem_1287	1108	GsGmGuGfGbGl	0	cell division ATP-binding protein FtsE	-
197117676	Gb	Gbem_1288	1107	GsGmGuGfGbGl	0	protein of unknown function DUF214	-
197117677	Gb	Gbem_1289	1106	GsGmGuGfGbGl	0	peptidase M23B	-
197117678	Gb	Gbem_1290	1892	GsGmGu--GbGl	0	carboxyl-terminal protease	-
197117679	Gb	Gbem_1291	201	GsGmGuGfGb--	0	hypothetical protein Gbem_1291	-
197117680	Gb	Gbem_1292	1891	--GmGu--GbGl	0	succinic semialdehyde dehydrogenase	-
197117681	Gb	Gbem_1293	6773	-	0	formate dehydrogenase family accessory protein FdhD	-
197117682	Gb	Gbem_1294	1105	GsGmGuGfGbGl	0	aconitate hydratase 2	-
197117683	Gb	Gbem_1295	1104	GsGmGuGfGbGl	0	oligoendopeptidase, pepF/M3 family	-
197117684	Gb	Gbem_1296	6774	-	0	two component transcriptional regulator, Fis family	-
197117685	Gb	Gbem_1297	1103	GsGmGuGfGbGl	0	HAD-superfamily hydrolase, subfamily IA, variant 3	-
197117686	Gb	Gbem_1298	1102	GsGmGuGfGbGl	0	threonine synthase	-
197117687	Gb	Gbem_1299	1101	GsGmGuGfGbGl	0	protein of unknown function DUF150	-
197117688	Gb	Gbem_1300	1100	GsGmGuGfGbGl	0	NusA antitermination factor	-
197117689	Gb	Gbem_1301	1099	GsGmGuGfGbGl	0	protein of unknown function DUF448	-
197117690	Gb	Gbem_1302	1098	GsGmGuGfGbGl	0	translation initiation factor IF-2	-
197117691	Gb	Gbem_1303	26	----Gu--Gb--	0	Integrase catalytic region	-
197117692	Gb	Gbem_1304	1097	GsGmGuGfGbGl	0	ribosome-binding factor A	-
197117693	Gb	Gbem_1305	1096	GsGmGuGfGbGl	0	phosphoesterase RecJ domain protein	-
197117694	Gb	Gbem_1306	1095	GsGmGuGfGbGl	0	tRNA pseudouridine synthase B	-
197117695	Gb	Gbem_1307	1094	GsGmGuGfGbGl	0	ribosomal protein S15	-
197117696	Gb	Gbem_1308	1093	GsGmGuGfGbGl	0	3' exoribonuclease	-
197117697	Gb	Gbem_1309	1092	GsGmGuGfGbGl	0	peptidase M16 domain protein	-
197117698	Gb	Gbem_1310	200	GsGmGuGfGbGl	0	deoxyuridine 5'-triphosphate nucleotidohydrolase Dut	-
197117699	Gb	Gbem_1311	1890	--Gm--GfGbGl	0	peptidase M29 aminopeptidase II	-
197117700	Gb	Gbem_1312	6775	-	0	hypothetical protein Gbem_1312	-
197117701	Gb	Gbem_1313	4203	--------GbGl	0	Actin-like protein ATPase involved in cell morphogenesis-like protein	-
197117702	Gb	Gbem_1314	2439	GsGm----GbGl	0	GreA/GreB family elongation factor	-
197117703	Gb	Gbem_1315	1091	GsGmGuGfGbGl	0	Sua5/YciO/YrdC/YwlC family protein	-
197117704	Gb	Gbem_1316	2438	Gs--GuGfGb--	0	hypothetical protein Gbem_1316	-
197117705	Gb	Gbem_1317	1090	GsGmGuGfGbGl	0	6-pyruvoyl tetrahydropterin synthase and hypothetical protein	-
197117706	Gb	Gbem_1318	1089	GsGmGuGfGbGl	0	Radical SAM domain protein	-
197117707	Gb	Gbem_1319	1088	GsGm--GfGbGl	0	ATPase associated with various cellular activities AAA_3	-
197117708	Gb	Gbem_1320	2437	--Gm--GfGbGl	0	protein of unknown function DUF58	-
197117709	Gb	Gbem_1321	1087	GsGm--GfGbGl	0	transglutaminase domain protein	-
197117710	Gb	Gbem_1322	1086	GsGmGuGfGbGl	0	TPR repeat-containing protein	-
197117711	Gb	Gbem_1323	1889	GsGmGuGfGb--	0	hypothetical protein Gbem_1323	-
197117712	Gb	Gbem_1324	42	GsGmGuGfGbGl	0	malic protein	-
197117713	Gb	Gbem_1325	2436	GsGmGu--Gb--	0	histidine triad (HIT) protein	-
197117714	Gb	Gbem_1326	1888	GsGmGu--GbGl	0	ROK family protein	-
197117715	Gb	Gbem_1327	1085	GsGmGuGfGbGl	0	protein-disulfide isomerase-like protein	-
197117716	Gb	Gbem_1328	1084	GsGmGuGfGbGl	0	hypothetical protein Gbem_1328	-
197117717	Gb	Gbem_1329	2435	--GmGuGfGb--	0	transcriptional regulator, MerR family	-
197117718	Gb	Gbem_1330	4202	----Gu--Gb--	0	pseudouridine synthase	-
197117719	Gb	Gbem_1331	6776	-	0	hypothetical protein Gbem_1331	-
197117720	Gb	Gbem_1332	1083	GsGmGuGfGbGl	0	response regulator receiver modulated diguanylate cyclase	-
197117721	Gb	Gbem_1333	6777	-	0	Electron transfer flavoprotein alpha/beta-subunit	-
197117722	Gb	Gbem_1334	6778	-	0	Electron transfer flavoprotein alpha subunit	-
197117723	Gb	Gbem_1335	4201	-	0	DNA topoisomerase, type IA, zn finger domain protein	-
197117724	Gb	Gbem_1336	1082	GsGmGuGfGbGl	0	DNA ligase, NAD-dependent	-
197117725	Gb	Gbem_1337	1887	--GmGuGfGbGl	0	UvrD/REP helicase	-
197117726	Gb	Gbem_1338	1886	GsGmGuGfGb--	0	alkyl hydroperoxide reductase/ Thiol specific antioxidant/ Mal allergen	-
197117727	Gb	Gbem_1339	1081	GsGmGuGfGbGl	0	peptidyl-prolyl cis-trans isomerase cyclophilin type	-
197117728	Gb	Gbem_1340	1885	----Gu--Gb--	0	hypothetical protein Gbem_1340	-
197117729	Gb	Gbem_1341	199	GsGmGuGfGbGl	0	S-adenosylmethionine synthetase	-
197117730	Gb	Gbem_1342	1080	GsGmGuGfGbGl	0	two component transcriptional regulator, winged helix family	-
197117731	Gb	Gbem_1343	1079	GsGmGuGfGbGl	0	integral membrane sensor signal transduction histidine kinase	-
197117732	Gb	Gbem_1344	1078	GsGmGuGfGbGl	0	2-nitropropane dioxygenase NPD	-
197117733	Gb	Gbem_1345	2434	----GuGfGbGl	0	transcriptional regulator, ArsR family	-
197117734	Gb	Gbem_1346	1077	GsGmGuGfGbGl	0	adenosylhomocysteinase	-
197117735	Gb	Gbem_1347	26	----Gu--Gb--	0	Integrase catalytic region	-
197117736	Gb	Gbem_1348	1076	GsGmGuGfGbGl	0	molybdenum cofactor biosynthesis protein C	-
197117737	Gb	Gbem_1349	108	GsGmGuGfGbGl	0	molybdenum cofactor synthesis domain protein	-
197117738	Gb	Gbem_1350	1075	--GmGuGfGb--	0	UBA/THIF-type NAD/FAD binding protein	-
197117739	Gb	Gbem_1351	3098	----GuGfGb--	0	thiamineS protein	-
197117740	Gb	Gbem_1352	198	--GmGuGfGb--	0	aldehyde ferredoxin oxidoreductase	-
197117741	Gb	Gbem_1353	2433	--GmGuGfGb--	0	iron-containing alcohol dehydrogenase	-
197117742	Gb	Gbem_1354	21	GsGmGuGfGbGl	0	molybdenum cofactor biosynthesis protein A	-
197117743	Gb	Gbem_1355	6779	-	0	MOSC domain containing protein	-
197117744	Gb	Gbem_1356	2432	--GmGuGfGb--	0	hypothetical protein Gbem_1356	-
197117745	Gb	Gbem_1357	2431	GsGmGu--Gb--	0	Electron transfer flavoprotein alpha/beta-subunit	-
197117746	Gb	Gbem_1358	20	GsGmGuGfGbGl	0	Electron transfer flavoprotein alpha subunit	-
197117747	Gb	Gbem_1359	19	GsGmGuGfGbGl	0	protein of unknown function DUF224 cysteine-rich region domain protein	-
197117748	Gb	Gbem_1360	3097	----GuGfGb--	0	Radical SAM domain protein	-
197117749	Gb	Gbem_1361	1884	GsGm--GfGbGl	0	hypothetical protein Gbem_1361	-
197117750	Gb	Gbem_1362	1883	GsGm--GfGbGl	0	hypothetical protein Gbem_1362	-
197117751	Gb	Gbem_1363	1882	GsGm--GfGbGl	0	hypothetical protein Gbem_1363	-
197117752	Gb	Gbem_1364	6780	-	0	hypothetical protein Gbem_1364	-
197117753	Gb	Gbem_1365	1074	GsGmGuGfGbGl	0	4Fe-4S ferredoxin, iron-sulfur binding domain protein	-
197117754	Gb	Gbem_1366	3096	----GuGfGb--	0	ErfK/YbiS/YcfS/YnhG family protein	-
197117755	Gb	Gbem_1367	1073	GsGmGu--GbGl	0	cytochrome B561	-
197117756	Gb	Gbem_1368	41	GsGmGu--GbGl	0	nickel-dependent hydrogenase large subunit	-
197117757	Gb	Gbem_1369	6781	-	0	hydrogenase (NiFe) small subunit HydA	-
197117758	Gb	Gbem_1370	63	GsGmGuGfGbGl	0	Tfp pilus assembly protein tip-associated adhesin PilY1-like protein	-
197117759	Gb	Gbem_1371	1072	Gs--Gu--GbGl	0	hypothetical protein Gbem_1371	-
197117760	Gb	Gbem_1372	3095	------GfGbGl	0	hypothetical protein Gbem_1372	-
197117761	Gb	Gbem_1373	6782	-	0	putative anti-sigma-28 factor, FlgM	-
197117762	Gb	Gbem_1374	6783	-	0	hypothetical protein Gbem_1374	-
197117763	Gb	Gbem_1375	3094	--Gm--GfGb--	0	Rhodanese domain protein	-
197117764	Gb	Gbem_1376	1400	GsGmGuGfGb--	0	OmpA/MotB domain protein	-
197117765	Gb	Gbem_1377	6784	-	0	hypothetical protein Gbem_1377	-
197117766	Gb	Gbem_1378	229	Gs--GuGfGbGl	0	aldo/keto reductase	-
197117767	Gb	Gbem_1379	-	-	1	transketolase	-
197117768	Gb	Gbem_1380	6785	-	0	transaldolase	-
197117769	Gb	Gbem_1381	6786	-	0	hypothetical protein Gbem_1381	-
197117770	Gb	Gbem_1382	209	GsGmGuGfGbGl	0	CheD, stimulates methylation of MCP proteins	-
197117771	Gb	Gbem_1383	1382	------GfGbGl	0	PAS/PAC sensor hybrid histidine kinase	-
197117772	Gb	Gbem_1384	4200	------GfGb--	0	protein of unknown function DUF1469	-
197117773	Gb	Gbem_1385	6787	-	0	hypothetical protein Gbem_1385	-
197117774	Gb	Gbem_1386	6788	-	0	hypothetical protein Gbem_1386	-
197117775	Gb	Gbem_1387	3093	Gs------Gb--	0	Auxin Efflux Carrier	-
197117776	Gb	Gbem_1388	6789	-	0	branched-chain amino acid transport	-
197117777	Gb	Gbem_1389	4199	-	0	AzlC family protein	-
197117778	Gb	Gbem_1390	6790	-	0	hypothetical protein Gbem_1390	-
197117779	Gb	Gbem_1391	30	GsGmGuGfGbGl	0	cold-shock DNA-binding domain protein	-
197117780	Gb	Gbem_1392	196	GsGmGuGfGbGl	0	hypothetical protein Gbem_1392	-
197117781	Gb	Gbem_1393	228	--------Gb--	0	hypothetical protein Gbem_1393	-
197117782	Gb	Gbem_1394	6791	-	0	Entericidin EcnAB	-
197117783	Gb	Gbem_1395	-	-	1	ABC transporter related protein	-
197117784	Gb	Gbem_1396	-	-	1	secretion protein HlyD family protein	-
197117785	Gb	Gbem_1397	1071	----GuGfGbGl	0	RND efflux system, outer membrane lipoprotein, NodT family	-
197117786	Gb	Gbem_1398	-	-	1	protein of unknown function DUF214	-
197117787	Gb	Gbem_1399	6792	-	0	RelA/SpoT domain protein	-
197117788	Gb	Gbem_1400	208	GsGmGuGfGb--	0	membrane protein-like protein	-
197117789	Gb	Gbem_1401	1881	GsGm--GfGbGl	0	hypothetical protein Gbem_1401	-
197117790	Gb	Gbem_1402	2430	--GmGu--GbGl	0	methyltransferase	-
197117791	Gb	Gbem_1403	3092	--Gm----GbGl	0	methyltransferase	-
197117792	Gb	Gbem_1404	6793	-	0	hypothetical protein Gbem_1404	-
197117793	Gb	Gbem_1405	-	-	1	hypothetical protein Gbem_1405	-
197117794	Gb	Gbem_1406	1070	----Gu--Gb--	0	protein of unknown function DUF1568	-
197117795	Gb	Gbem_1407	6795	-	0	transcriptional regulator, IclR family	-
197117796	Gb	Gbem_1408	2429	--Gm--GfGb--	0	ATPase associated with various cellular activities AAA_5	-
197117797	Gb	Gbem_1409	-	-	1	hypothetical protein Gbem_1409	-
197117798	Gb	Gbem_1410	4195	------GfGb--	0	Radical SAM domain protein	-
197117799	Gb	Gbem_1411	1880	--GmGuGfGb--	0	transcriptional regulator, NifA subfamily, Fis Family	-
197117800	Gb	Gbem_1412	1069	Gs--GuGfGbGl	0	CoA-substrate-specific enzyme activase	-
197117801	Gb	Gbem_1413	3090	------GfGb--	0	2-hydroxyglutaryl-CoA dehydratase D-component	-
197117802	Gb	Gbem_1414	3089	----GuGfGb--	0	CoA-binding domain protein	-
197117803	Gb	Gbem_1415	3088	------GfGb--	0	Thiolase	-
197117804	Gb	Gbem_1416	3087	------GfGb--	0	Enoyl-CoA hydratase/isomerase	-
197117805	Gb	Gbem_1417	3086	------GfGb--	0	3-hydroxyacyl-CoA dehydrogenase NAD-binding	-
197117806	Gb	Gbem_1418	6796	-	0	acetyl-CoA hydrolase/transferase	-
197117807	Gb	Gbem_1419	4194	------GfGb--	0	indolepyruvate ferredoxin oxidoreductase, alpha subunit	-
197117808	Gb	Gbem_1420	4193	------GfGb--	0	pyruvate ferredoxin/flavodoxin oxidoreductase	-
197117809	Gb	Gbem_1421	4192	------GfGb--	0	hypothetical protein Gbem_1421	-
197117810	Gb	Gbem_1422	4191	------GfGb--	0	2-dehydropantoate 2-reductase	-
197117811	Gb	Gbem_1423	62	GsGmGuGfGbGl	0	protein of unknown function DUF485	-
197117812	Gb	Gbem_1424	15	GsGmGuGfGbGl	0	SSS sodium solute transporter superfamily	-
197117813	Gb	Gbem_1425	3085	--Gm--GfGb--	0	integral membrane sensor signal transduction histidine kinase	-
197117814	Gb	Gbem_1426	3084	--Gm--GfGb--	0	two component, sigma54 specific, transcriptional regulator, Fis family	-
197117815	Gb	Gbem_1427	4190	--Gm----Gb--	0	hypothetical protein Gbem_1427	-
197117816	Gb	Gbem_1428	6797	-	0	hypothetical protein Gbem_1428	-
197117817	Gb	Gbem_1430	2428	--Gm--GfGbGl	0	acetyl-CoA hydrolase/transferase	-
197117818	Gb	Gbem_1431	3083	--Gm--GfGb--	0	6-hydroxycyclohex-1-ene-1-carbonyl-CoA dehydrogenase	-
197117819	Gb	Gbem_1432	3082	--Gm--GfGb--	0	cyclohexa-1,5-dienecarbonyl-CoA hydratase	-
197117820	Gb	Gbem_1433	6798	-	0	short-chain dehydrogenase/reductase SDR	-
197117821	Gb	Gbem_1434	1879	--GmGuGfGb--	0	acetyl-CoA acetyltransferase	-
197117822	Gb	Gbem_1435	3081	--Gm--GfGb--	0	amidohydrolase 2	-
197117823	Gb	Gbem_1436	21	GsGmGuGfGbGl	0	molybdenum cofactor biosynthesis protein A	-
197117824	Gb	Gbem_1437	61	GsGmGuGfGbGl	0	formate dehydrogenase family accessory protein FdhD	-
197117825	Gb	Gbem_1438	2427	--Gm--GfGb--	0	PAS modulated sigma54 specific transcriptional regulator, Fis family	-
197117826	Gb	Gbem_1439	195	--Gm--GfGb--	0	acetyl-CoA hydrolase/transferase	-
197117827	Gb	Gbem_1440	3080	--Gm--GfGb--	0	transcriptional regulator, BadM/Rrf2 family	-
197117828	Gb	Gbem_1441	3079	--Gm--GfGb--	0	GCN5-related N-acetyltransferase	-
197117829	Gb	Gbem_1442	4189	-	0	thioesterase superfamily protein	-
197117830	Gb	Gbem_1443	2426	--Gm--GfGb--	0	6-oxocyclohex-1-ene-1-carbonyl-CoA hydrolase	-
197117831	Gb	Gbem_1444	194	--Gm--GfGb--	0	Aldehyde ferredoxin oxidoreductase	-
197117832	Gb	Gbem_1445	3078	--Gm--GfGb--	0	4Fe-4S ferredoxin, iron-sulfur binding protein	-
197117833	Gb	Gbem_1446	3077	--Gm--GfGb--	0	protein of unknown function DUF224 cysteine-rich region domain protein	-
197117834	Gb	Gbem_1447	2425	--Gm--GfGb--	0	4Fe-4S ferredoxin iron-sulfur binding domain protein	-
197117835	Gb	Gbem_1448	3076	--Gm--GfGb--	0	methyl-viologen-reducing hydrogenase delta subunit	-
197117836	Gb	Gbem_1449	3075	--Gm--GfGb--	0	NADH dehydrogenase (ubiquinone) 24 kDa subunit	-
197117837	Gb	Gbem_1450	2424	--Gm--GfGb--	0	Respiratory-chain NADH dehydrogenase domain 51 kDa subunit	-
197117838	Gb	Gbem_1451	3074	--Gm--GfGb--	0	ferredoxin	-
197117839	Gb	Gbem_1452	4188	------GfGb--	0	acyl-CoA dehydrogenase domain protein	-
197117840	Gb	Gbem_1453	3073	------GfGb--	0	carboxyl transferase	-
197117841	Gb	Gbem_1454	4187	------GfGb--	0	oxaloacetate decarboxylase alpha subunit	-
197117842	Gb	Gbem_1455	42	GsGmGuGfGbGl	0	malic protein	-
197117843	Gb	Gbem_1456	3072	--Gm--GfGb--	0	Methyltransferase type 11	-
197117844	Gb	Gbem_1457	3071	--Gm--GfGb--	0	Enoyl-CoA hydratase/isomerase	-
197117845	Gb	Gbem_1458	4186	--Gm----Gb--	0	amidohydrolase 2	-
197117846	Gb	Gbem_1459	6799	-	0	hypothetical protein Gbem_1459	-
197117847	Gb	Gbem_1460	3070	--Gm--GfGb--	0	acetyl-CoA acetyltransferase	-
197117848	Gb	Gbem_1461	193	--GmGuGfGbGl	0	3-hydroxyacyl-CoA dehydrogenase NAD-binding	-
197117849	Gb	Gbem_1462	107	GsGmGuGfGbGl	0	Enoyl-CoA hydratase/isomerase	-
197117850	Gb	Gbem_1463	60	--GmGuGfGb--	0	protein of unknown function DUF224 cysteine-rich region domain protein	-
197117851	Gb	Gbem_1464	106	--GmGuGfGb--	0	succinyl-CoA synthetase, beta subunit	-
197117852	Gb	Gbem_1465	105	--GmGuGfGb--	0	succinyl-CoA synthetase, alpha subunit	-
197117853	Gb	Gbem_1466	104	GsGmGuGfGbGl	0	Electron transfer flavoprotein alpha/beta-subunit	-
197117854	Gb	Gbem_1467	20	GsGmGuGfGbGl	0	Electron transfer flavoprotein alpha subunit	-
197117855	Gb	Gbem_1468	19	GsGmGuGfGbGl	0	protein of unknown function DUF224 cysteine-rich region domain protein	-
197117856	Gb	Gbem_1469	2423	--GmGuGfGb--	0	Electron transfer flavoprotein alpha/beta-subunit	-
197117857	Gb	Gbem_1470	2422	--GmGuGfGb--	0	Electron transfer flavoprotein alpha subunit	-
197117858	Gb	Gbem_1471	6800	-	0	3,4-dihydroxy-2-butanone 4-phosphate synthase	-
197117859	Gb	Gbem_1472	6801	-	0	hypothetical protein Gbem_1472	-
197117860	Gb	Gbem_1473	3069	--------Gb--	0	hypothetical protein Gbem_1473	-
197117861	Gb	Gbem_1474	192	--GmGuGfGbGl	0	transcriptional regulator, AraC family	-
197117862	Gb	Gbem_1475	3068	----GuGfGb--	0	DNA polymerase beta domain protein region	-
197117863	Gb	Gbem_1476	3067	------GfGb--	0	nucleotidyltransferase substrate binding protein, HI0074 family	-
197117864	Gb	Gbem_1477	6802	-	0	hypothetical protein Gbem_1477	-
197117865	Gb	Gbem_1478	-	-	1	hypothetical protein Gbem_1478	-
197117866	Gb	Gbem_1479	-	-	1	metallophosphoesterase	-
197117867	Gb	Gbem_1480	3066	----Gu--GbGl	0	CMP/dCMP deaminase zinc-binding	-
197117868	Gb	Gbem_1481	6805	-	0	Transglycosylase-associated protein	-
197117869	Gb	Gbem_1482	1878	GsGmGuGfGb--	0	methyl-accepting chemotaxis sensory transducer	-
197117870	Gb	Gbem_1483	6806	-	0	hypothetical protein Gbem_1483	-
197117871	Gb	Gbem_1484	6807	-	0	hypothetical protein Gbem_1484	-
197117872	Gb	Gbem_1485	-	-	1	GP30.3 family protein	-
197117873	Gb	Gbem_1486	4185	Gs------Gb--	0	multi-sensor hybrid histidine kinase	-
197117874	Gb	Gbem_1487	2421	----GuGfGb--	0	phosphonate ABC transporter, periplasmic phosphonate-binding protein	-
197117875	Gb	Gbem_1488	6809	-	0	hypothetical protein Gbem_1488	-
197117876	Gb	Gbem_1489	3065	GsGm----Gb--	0	protein of unknown function DUF1003	-
197117877	Gb	Gbem_1490	6810	-	0	hypothetical protein Gbem_1490	-
197117878	Gb	Gbem_1491	4184	------GfGb--	0	ABC-type phosphate transport system periplasmic component-like protein	-
197117879	Gb	Gbem_1492	1068	GsGmGuGfGbGl	0	protein of unknown function YGGT	-
197117880	Gb	Gbem_1493	1877	GsGmGu--GbGl	0	DivIVA family protein	-
197117881	Gb	Gbem_1494	1876	GsGmGu--GbGl	0	protein of unknown function DUF167	-
197117882	Gb	Gbem_1495	6811	-	0	putative signal-transduction protein with CBS domains	-
197117883	Gb	Gbem_1496	1875	GsGmGu--GbGl	0	regulatory protein, FmdB family	-
197117884	Gb	Gbem_1497	1067	GsGmGuGfGbGl	0	tetrahydrofolate dehydrogenase/cyclohydrolase	-
197117885	Gb	Gbem_1498	1066	GsGmGuGfGb--	0	UTP-glucose-1-phosphate uridylyltransferase	-
197117886	Gb	Gbem_1499	1065	GsGmGuGfGbGl	0	TonB family protein	-
197117887	Gb	Gbem_1500	104	GsGmGuGfGbGl	0	Electron transfer flavoprotein alpha/beta-subunit	-
197117888	Gb	Gbem_1501	20	GsGmGuGfGbGl	0	Electron transfer flavoprotein alpha subunit	-
197117889	Gb	Gbem_1502	19	GsGmGuGfGbGl	0	protein of unknown function DUF224 cysteine-rich region domain protein	-
197117890	Gb	Gbem_1503	1064	GsGmGuGfGbGl	0	CapA family protein	-
197117891	Gb	Gbem_1504	2420	Gs--Gu--GbGl	0	glutamine amidotransferase class-I	-
197117892	Gb	Gbem_1505	1951	Gs------GbGl	0	multi-sensor hybrid histidine kinase	-
197117893	Gb	Gbem_1506	191	GsGmGuGfGbGl	0	response regulator receiver modulated diguanylate cyclase/phosphodiesterase with PAS/PAC sensor(s)	-
197117894	Gb	Gbem_1507	1063	GsGmGuGfGbGl	0	nitrogen regulatory protein P-II	-
197117895	Gb	Gbem_1508	1062	GsGmGuGfGbGl	0	ammonium transporter	-
197117896	Gb	Gbem_1509	6812	-	0	hypothetical protein Gbem_1509	-
197117897	Gb	Gbem_1510	1061	GsGmGuGfGbGl	0	inositol monophosphatase	-
197117898	Gb	Gbem_1511	1060	GsGmGuGfGbGl	0	UspA domain protein	-
197117899	Gb	Gbem_1512	1059	GsGmGuGfGbGl	0	Xylose isomerase domain protein TIM barrel	-
197117900	Gb	Gbem_1513	1058	GsGmGuGfGbGl	0	protein of unknown function DUF294 nucleotidyltransferase putative	-
197117901	Gb	Gbem_1514	1057	GsGmGuGfGbGl	0	Na+/solute symporter	-
197117902	Gb	Gbem_1515	1056	GsGmGuGfGbGl	0	hypothetical protein Gbem_1515	-
197117903	Gb	Gbem_1516	1055	GsGmGuGfGbGl	0	protein of unknown function DUF294 nucleotidyltransferase putative	-
197117904	Gb	Gbem_1517	15	GsGmGuGfGbGl	0	SSS sodium solute transporter superfamily	-
197117905	Gb	Gbem_1518	62	GsGmGuGfGbGl	0	protein of unknown function DUF485	-
197117906	Gb	Gbem_1519	1054	GsGmGuGfGbGl	0	hypothetical protein Gbem_1519	-
197117907	Gb	Gbem_1520	1053	GsGmGuGfGbGl	0	hypothetical protein Gbem_1520	-
197117908	Gb	Gbem_1521	1874	GsGmGu--GbGl	0	hypothetical protein Gbem_1521	-
197117909	Gb	Gbem_1522	1052	GsGmGuGfGbGl	0	two component, sigma54 specific, transcriptional regulator, Fis family	-
197117910	Gb	Gbem_1523	1051	GsGmGuGfGbGl	0	integral membrane sensor signal transduction histidine kinase	-
197117911	Gb	Gbem_1524	1873	GsGmGuGfGb--	0	hypothetical protein Gbem_1524	-
197117912	Gb	Gbem_1525	1050	GsGmGuGfGbGl	0	tRNA 2-selenouridine synthase	-
197117913	Gb	Gbem_1526	1049	GsGmGuGfGbGl	0	preprotein translocase, SecA subunit	-
197117914	Gb	Gbem_1527	1048	GsGmGuGfGbGl	0	arginine biosynthesis bifunctional protein ArgJ	-
197117915	Gb	Gbem_1528	1047	GsGmGuGfGbGl	0	hypothetical protein Gbem_1528	-
197117916	Gb	Gbem_1529	103	GsGmGuGfGbGl	0	beta-lactamase	-
197117917	Gb	Gbem_1530	1046	GsGmGuGfGbGl	0	response regulator receiver protein	-
197117918	Gb	Gbem_1531	1045	GsGmGuGfGbGl	0	valyl-tRNA synthetase	-
197117919	Gb	Gbem_1532	1044	GsGmGuGfGbGl	0	peptidase A24A domain protein	-
197117920	Gb	Gbem_1533	1043	GsGmGuGfGbGl	0	integral membrane sensor signal transduction histidine kinase	-
197117921	Gb	Gbem_1534	1042	GsGmGuGfGbGl	0	two component, sigma54 specific, transcriptional regulator, Fis family	-
197117922	Gb	Gbem_1535	1041	--GmGuGfGbGl	0	hypothetical protein Gbem_1535	-
197117923	Gb	Gbem_1536	63	GsGmGuGfGbGl	0	Tfp pilus assembly protein tip-associated adhesin PilY1-like protein	-
197117924	Gb	Gbem_1537	1872	Gs--Gu--GbGl	0	hypothetical protein Gbem_1537	-
197117925	Gb	Gbem_1538	1040	Gs--GuGfGbGl	0	hypothetical protein Gbem_1538	-
197117926	Gb	Gbem_1539	190	Gs--GuGfGbGl	0	hypothetical protein Gbem_1539	-
197117927	Gb	Gbem_1540	1039	Gs--Gu--GbGl	0	hypothetical protein Gbem_1540	-
197117928	Gb	Gbem_1541	4183	-	0	hypothetical protein Gbem_1541	-
197117929	Gb	Gbem_1542	6813	-	0	hypothetical protein Gbem_1542	-
197117930	Gb	Gbem_1543	6814	-	0	hypothetical protein Gbem_1543	-
197117931	Gb	Gbem_1544	1039	Gs--Gu--GbGl	0	hypothetical protein Gbem_1544	-
197117932	Gb	Gbem_1545	1038	--GmGuGfGbGl	0	transcriptional regulator, XRE family	-
197117933	Gb	Gbem_1546	1037	GsGmGuGfGbGl	0	type IV pilus assembly protein PilM	-
197117934	Gb	Gbem_1547	1036	GsGmGuGfGbGl	0	Fimbrial assembly family protein	-
197117935	Gb	Gbem_1548	1035	GsGmGuGfGbGl	0	Pilus assembly protein PilO	-
197117936	Gb	Gbem_1549	1034	GsGmGuGfGbGl	0	putative type IV pilus assembly protein PilP	-
197117937	Gb	Gbem_1550	1033	GsGmGuGfGbGl	0	type IV pilus secretin PilQ	-
197117938	Gb	Gbem_1551	3064	----GuGfGb--	0	hypothetical protein Gbem_1551	-
197117939	Gb	Gbem_1552	3063	----GuGfGb--	0	Ig family protein	-
197117940	Gb	Gbem_1553	4182	----Gu--Gb--	0	hypothetical protein Gbem_1553	-
197117941	Gb	Gbem_1554	1032	GsGmGuGfGbGl	0	chorismate synthase	-
197117942	Gb	Gbem_1555	1031	GsGmGuGfGbGl	0	shikimate kinase	-
197117943	Gb	Gbem_1556	1030	GsGmGuGfGbGl	0	3-dehydroquinate synthase	-
197117944	Gb	Gbem_1557	1029	GsGmGuGfGbGl	0	Tetratricopeptide TPR_2 repeat protein	-
197117945	Gb	Gbem_1558	1028	GsGmGuGfGbGl	0	hypothetical protein Gbem_1558	-
197117946	Gb	Gbem_1559	1027	GsGmGuGfGbGl	0	3-dehydroquinate dehydratase, type II	-
197117947	Gb	Gbem_1560	1026	GsGmGuGfGbGl	0	peptidase M24	-
197117948	Gb	Gbem_1561	1025	GsGmGuGfGbGl	0	acetyl-CoA carboxylase, biotin carboxyl carrier protein	-
197117949	Gb	Gbem_1562	1024	GsGmGuGfGbGl	0	acetyl-CoA carboxylase, biotin carboxylase	-
197117950	Gb	Gbem_1563	-	-	1	glycine cleavage system H protein	-
197117951	Gb	Gbem_1564	1870	GsGmGu--GbGl	0	protein of unknown function DUF178	-
197117952	Gb	Gbem_1565	1869	GsGmGu--GbGl	0	NUDIX hydrolase	-
197117953	Gb	Gbem_1566	1868	GsGmGu--GbGl	0	hypothetical protein Gbem_1566	-
197117954	Gb	Gbem_1567	1867	GsGmGu--GbGl	0	phosphoglucomutase/phosphomannomutase alpha/beta/alpha domain I	-
197117955	Gb	Gbem_1568	1023	GsGmGuGfGbGl	0	Fe-S cluster assembly protein NifU	-
197117956	Gb	Gbem_1569	1022	GsGmGuGfGbGl	0	cysteine desulfurase NifS	-
197117957	Gb	Gbem_1570	6815	-	0	ABC transporter related protein	-
197117958	Gb	Gbem_1571	4181	------GfGb--	0	formate dehydrogenase family accessory protein FdhD	-
197117959	Gb	Gbem_1572	2419	--GmGuGfGb--	0	uncharacterized protein involved in formate dehydrogenase formation-like protein	-
197117960	Gb	Gbem_1573	2418	----GuGfGb--	0	formate dehydrogenase, gamma subunit	-
197117961	Gb	Gbem_1574	3062	----GuGfGb--	0	Formate dehydrogenase transmembrane domain protein	-
197117962	Gb	Gbem_1575	102	GsGmGuGfGb--	0	formate dehydrogenase, alpha subunit	-
197117963	Gb	Gbem_1576	4180	------GfGb--	0	molybdopterin oxidoreductase Fe4S4 region	-
197117964	Gb	Gbem_1577	-	-	1	DEAD/H associated domain protein	-
197117965	Gb	Gbem_1578	1866	GsGmGuGfGb--	0	hypothetical protein Gbem_1578	-
197117966	Gb	Gbem_1579	2417	----GuGfGbGl	0	beta-lactamase domain protein	-
197117967	Gb	Gbem_1580	4178	----Gu--Gb--	0	hypothetical protein Gbem_1580	-
197117968	Gb	Gbem_1581	4177	------GfGb--	0	hypothetical protein Gbem_1581	-
197117969	Gb	Gbem_1582	4176	------GfGb--	0	hypothetical protein Gbem_1582	-
197117970	Gb	Gbem_1583	189	--Gm--GfGbGl	0	aminotransferase class V	-
197117971	Gb	Gbem_1584	6816	-	0	hypothetical protein Gbem_1584	-
197117972	Gb	Gbem_1585	6817	-	0	cytochrome c class I	-
197117973	Gb	Gbem_1586	6818	-	0	hypothetical protein Gbem_1586	-
197117974	Gb	Gbem_1587	1021	GsGmGuGfGbGl	0	ferric uptake regulator, Fur family	-
197117975	Gb	Gbem_1588	1020	GsGmGuGfGbGl	0	ferrous iron transport protein B	-
197117976	Gb	Gbem_1589	1019	GsGmGuGfGbGl	0	hypothetical protein Gbem_1589	-
197117977	Gb	Gbem_1590	1018	GsGmGuGfGbGl	0	iron (metal) dependent repressor, DtxR family	-
197117978	Gb	Gbem_1591	1017	GsGmGuGfGbGl	0	methyl-accepting chemotaxis sensory transducer	-
197117979	Gb	Gbem_1592	1016	--GmGuGfGbGl	0	sulfate transporter/antisigma-factor antagonist STAS	-
197117980	Gb	Gbem_1593	1015	GsGmGuGfGbGl	0	response regulator receiver protein	-
197117981	Gb	Gbem_1594	188	GsGmGuGfGbGl	0	CheA signal transduction histidine kinase	-
197117982	Gb	Gbem_1595	1014	GsGmGuGfGbGl	0	MCP methyltransferase, CheR-type	-
197117983	Gb	Gbem_1596	2416	GsGmGu--Gb--	0	CheD, stimulates methylation of MCP proteins	-
197117984	Gb	Gbem_1597	1013	GsGmGuGfGbGl	0	response regulator receiver modulated CheB methylesterase	-
197117985	Gb	Gbem_1598	101	GsGmGuGfGbGl	0	diguanylate phosphodiesterase	-
197117986	Gb	Gbem_1599	1012	GsGmGuGfGbGl	0	3-deoxy-D-manno-octulosonate cytidylyltransferase	-
197117987	Gb	Gbem_1600	1011	GsGmGuGfGbGl	0	CTP synthase	-
197117988	Gb	Gbem_1601	1010	GsGmGuGfGbGl	0	2-dehydro-3-deoxyphosphooctonate aldolase	-
197117989	Gb	Gbem_1602	1009	--GmGuGfGbGl	0	KpsF/GutQ family protein	-
197117990	Gb	Gbem_1603	1008	GsGmGuGfGbGl	0	3-deoxy-D-manno-octulosonate 8-phosphate phosphatase, YrbI family	-
197117991	Gb	Gbem_1604	100	GsGmGuGfGbGl	0	polysaccharide export protein	-
197117992	Gb	Gbem_1605	99	GsGmGuGfGbGl	0	lipopolysaccharide biosynthesis protein	-
197117993	Gb	Gbem_1606	-	-	1	glycosyl transferase family 2	-
197117994	Gb	Gbem_1607	-	-	1	Methyltransferase type 11	-
197117995	Gb	Gbem_1608	6820	-	0	hypothetical protein Gbem_1608	-
197117996	Gb	Gbem_1609	2415	--Gm----Gb--	0	WxcM domain protein	-
197117997	Gb	Gbem_1610	187	--GmGu--GbGl	0	DegT/DnrJ/EryC1/StrS aminotransferase	-
197117998	Gb	Gbem_1611	-	-	1	transferase hexapeptide repeat containing protein	-
197117999	Gb	Gbem_1612	-	-	1	polysaccharide biosynthesis protein	-
197118000	Gb	Gbem_1613	3059	----Gu--Gb--	0	glycosyl transferase family 2	-
197118001	Gb	Gbem_1614	-	-	1	Methyltransferase type 12	-
197118002	Gb	Gbem_1615	6822	-	0	asparagine synthase (glutamine-hydrolyzing)	-
197118003	Gb	Gbem_1616	-	-	1	glycosyl transferase family 2	-
197118004	Gb	Gbem_1617	-	-	1	hypothetical protein Gbem_1617	-
197118005	Gb	Gbem_1618	-	-	1	Methyltransferase type 11	-
197118006	Gb	Gbem_1619	6825	-	0	hypothetical protein Gbem_1619	-
197118007	Gb	Gbem_1620	-	-	1	glycosyl transferase group 1	-
197118008	Gb	Gbem_1621	1007	GsGmGuGfGb--	0	polysaccharide biosynthesis protein CapD	-
197118009	Gb	Gbem_1622	4172	----Gu--Gb--	0	NAD-dependent epimerase/dehydratase	-
197118010	Gb	Gbem_1623	98	----GuGfGb--	0	UDP-N-acetylglucosamine 2-epimerase	-
197118011	Gb	Gbem_1624	-	-	1	glycosyl transferase group 1	-
197118012	Gb	Gbem_1625	4171	--Gm----Gb--	0	NAD-dependent epimerase/dehydratase	-
197118013	Gb	Gbem_1626	3058	--GmGu--Gb--	0	sugar transferase	-
197118014	Gb	Gbem_1627	-	-	1	sulfatase	-
197118015	Gb	Gbem_1628	-	-	1	type I phosphodiesterase/nucleotide pyrophosphatase	-
197118016	Gb	Gbem_1629	2414	Gs----GfGb--	0	protein synthesis factor GTP-binding	-
197118017	Gb	Gbem_1630	2413	Gs--GuGfGb--	0	phosphoadenosine phosphosulfate reductase	-
197118018	Gb	Gbem_1631	6828	-	0	protein of unknown function DUF81	-
197118019	Gb	Gbem_1632	3163	--------Gb--	0	hypothetical protein Gbem_1632	-
197118020	Gb	Gbem_1633	2412	--Gm----GbGl	0	polysaccharide biosynthesis protein CapD	-
197118021	Gb	Gbem_1634	2411	--Gm--GfGbGl	0	hypothetical protein Gbem_1634	-
197118022	Gb	Gbem_1635	1006	GsGmGuGfGbGl	0	hypothetical protein Gbem_1635	-
197118023	Gb	Gbem_1636	6829	-	0	hypothetical protein Gbem_1636	-
197118024	Gb	Gbem_1637	4170	----Gu--Gb--	0	hypothetical protein Gbem_1637	-
197118025	Gb	Gbem_1638	204	GsGmGuGfGbGl	0	AAA ATPase	-
197118026	Gb	Gbem_1639	1134	GsGmGuGfGb--	0	hypothetical protein Gbem_1639	-
197118027	Gb	Gbem_1640	1864	GsGmGuGfGb--	0	protein of unknown function UPF0153	-
197118028	Gb	Gbem_1641	1005	GsGmGuGfGbGl	0	hypothetical protein Gbem_1641	-
197118029	Gb	Gbem_1642	1863	GsGmGu--Gb--	0	response regulator receiver sensor signal transduction histidine kinase	-
197118030	Gb	Gbem_1643	1004	GsGmGuGfGbGl	0	MiaB-like tRNA modifying enzyme	-
197118031	Gb	Gbem_1644	1003	GsGmGuGfGbGl	0	serine O-acetyltransferase	-
197118032	Gb	Gbem_1645	2410	----GuGfGbGl	0	tRNA delta(2)-isopentenylpyrophosphate transferase	-
197118033	Gb	Gbem_1646	1862	GsGmGuGfGb--	0	carboxyl-terminal protease	-
197118034	Gb	Gbem_1647	1861	--GmGuGfGbGl	0	protein of unknown function DUF502	-
197118035	Gb	Gbem_1648	1002	GsGmGuGfGbGl	0	D-isomer specific 2-hydroxyacid dehydrogenase NAD-binding	-
197118036	Gb	Gbem_1649	6830	-	0	hypothetical protein Gbem_1649	-
197118037	Gb	Gbem_1650	1001	GsGmGuGfGbGl	0	AMP-dependent synthetase and ligase	-
197118038	Gb	Gbem_1651	1000	GsGmGuGfGbGl	0	peptidase M24	-
197118039	Gb	Gbem_1652	59	GsGmGuGfGbGl	0	Citrate synthase	-
197118040	Gb	Gbem_1653	999	GsGmGuGfGbGl	0	AMMECR1 domain protein	-
197118041	Gb	Gbem_1654	998	--GmGuGfGbGl	0	nucleoside diphosphate kinase	-
197118042	Gb	Gbem_1655	997	GsGmGuGfGbGl	0	radical SAM enzyme, Cfr family	-
197118043	Gb	Gbem_1656	996	GsGmGuGfGbGl	0	methylthioadenosine phosphorylase	-
197118044	Gb	Gbem_1657	995	GsGmGuGfGbGl	0	PfkB domain protein	-
197118045	Gb	Gbem_1658	994	Gs--Gu--Gb--	0	TPR repeat-containing protein	-
197118046	Gb	Gbem_1659	993	GsGmGuGfGbGl	0	helix-turn-helix domain protein	-
197118047	Gb	Gbem_1660	992	GsGmGuGfGbGl	0	response regulator receiver protein	-
197118048	Gb	Gbem_1661	991	GsGmGuGfGbGl	0	UspA domain protein	-
197118049	Gb	Gbem_1662	990	GsGmGuGfGbGl	0	response regulator receiver sensor signal transduction histidine kinase	-
197118050	Gb	Gbem_1663	1860	Gs--GuGfGbGl	0	response regulator receiver protein	-
197118051	Gb	Gbem_1664	989	Gs--GuGfGbGl	0	FAD dependent oxidoreductase	-
197118052	Gb	Gbem_1665	988	GsGmGuGfGbGl	0	metal dependent phosphohydrolase	-
197118053	Gb	Gbem_1666	987	GsGmGuGfGb--	0	beta-lactamase domain protein	-
197118054	Gb	Gbem_1667	986	GsGmGuGfGbGl	0	phosphopantothenoylcysteine decarboxylase/phosphopantothenate--cysteine ligase	-
197118055	Gb	Gbem_1668	985	GsGmGuGfGbGl	0	hypothetical protein Gbem_1668	-
197118056	Gb	Gbem_1669	984	GsGmGuGfGbGl	0	phage SPO1 DNA polymerase-related protein	-
197118057	Gb	Gbem_1670	3057	------GfGbGl	0	hypothetical protein Gbem_1670	-
197118058	Gb	Gbem_1671	3056	----GuGfGb--	0	transport-associated	-
197118059	Gb	Gbem_1672	4169	------GfGb--	0	hypothetical protein Gbem_1672	-
197118060	Gb	Gbem_1673	-	-	1	NADH/Ubiquinone/plastoquinone (complex I)	-
197118061	Gb	Gbem_1674	-	-	1	NADH-ubiquinone oxidoreductase chain 4L	-
197118062	Gb	Gbem_1675	-	-	1	Na+/H+ antiporter MnhB subunit-related protein	-
197118063	Gb	Gbem_1676	-	-	1	hypothetical protein Gbem_1676	-
197118064	Gb	Gbem_1677	6834	-	0	hypothetical protein Gbem_1677	-
197118065	Gb	Gbem_1678	6835	-	0	multiple resistance and pH regulation protein F	-
197118066	Gb	Gbem_1679	6836	-	0	hypothetical protein Gbem_1679	-
197118067	Gb	Gbem_1681	4167	------GfGb--	0	glycogen debranching enzyme	-
197118068	Gb	Gbem_1682	4166	------GfGb--	0	malto-oligosyltrehalose trehalohydrolase	-
197118069	Gb	Gbem_1683	3055	------GfGb--	0	NAD-dependent epimerase/dehydratase	-
197118070	Gb	Gbem_1684	2409	----GuGfGb--	0	NAD-dependent epimerase/dehydratase	-
197118071	Gb	Gbem_1685	4165	------GfGb--	0	Alcohol dehydrogenase GroES domain protein	-
197118072	Gb	Gbem_1686	4164	------GfGb--	0	oxidoreductase domain protein	-
197118073	Gb	Gbem_1687	4163	------GfGb--	0	glycosyl transferase group 1	-
197118074	Gb	Gbem_1688	4162	------GfGb--	0	hypothetical protein Gbem_1688	-
197118075	Gb	Gbem_1689	4161	------GfGb--	0	hypothetical protein Gbem_1689	-
197118076	Gb	Gbem_1690	4160	------GfGb--	0	hypothetical protein Gbem_1690	-
197118077	Gb	Gbem_1691	4159	------GfGb--	0	Methyltransferase type 11	-
197118078	Gb	Gbem_1692	983	GsGmGuGfGbGl	0	transcriptional regulator, ModE family	-
197118079	Gb	Gbem_1693	1859	GsGmGuGfGb--	0	ABC-type tungstate transport system permease component-like protein	-
197118080	Gb	Gbem_1694	1858	GsGmGuGfGb--	0	binding-protein-dependent transport systems inner membrane component	-
197118081	Gb	Gbem_1695	4158	----Gu--Gb--	0	ABC transporter related protein	-
197118082	Gb	Gbem_1696	3054	-	0	RNA polymerase, sigma-24 subunit, ECF subfamily	-
197118083	Gb	Gbem_1697	4157	----Gu--Gb--	0	hypothetical protein Gbem_1697	-
197118084	Gb	Gbem_1698	982	GsGmGuGfGbGl	0	alkylphosphonate utilization operon protein PhnA	-
197118085	Gb	Gbem_1699	981	GsGmGuGfGbGl	0	Radical SAM domain protein	-
197118086	Gb	Gbem_1700	6837	-	0	protein of unknown function DUF204	-
197118087	Gb	Gbem_1701	6838	-	0	PAS/PAC sensor hybrid histidine kinase	-
197118088	Gb	Gbem_1702	6839	-	0	protein of unknown function DUF6 transmembrane	-
197118089	Gb	Gbem_1703	6840	-	0	hypothetical protein Gbem_1703	-
197118090	Gb	Gbem_1704	3053	----GuGfGb--	0	transcriptional regulator, AraC family	-
197118091	Gb	Gbem_1705	26	----Gu--Gb--	0	Integrase catalytic region	-
197118092	Gb	Gbem_1706	4156	--------GbGl	0	Ferritin Dps family protein	-
197118093	Gb	Gbem_1707	1857	GsGmGuGfGb--	0	Aldehyde Dehydrogenase_	-
197118094	Gb	Gbem_1708	6841	-	0	response regulator receiver modulated diguanylate cyclase/phosphodiesterase	-
197118095	Gb	Gbem_1710	980	--GmGuGfGb--	0	phosphate ABC transporter, periplasmic phosphate-binding protein	-
197118096	Gb	Gbem_1711	6842	-	0	endoribonuclease L-PSP	-
197118097	Gb	Gbem_1712	3052	----Gu--GbGl	0	MJ0042 family finger-like protein	-
197118098	Gb	Gbem_1713	6843	-	0	hypothetical protein Gbem_1713	-
197118099	Gb	Gbem_1714	6844	-	0	hypothetical protein Gbem_1714	-
197118100	Gb	Gbem_1715	1856	--GmGuGfGb--	0	protein of unknown function DUF167	-
197118101	Gb	Gbem_1716	2408	----GuGfGb--	0	phosphate ABC transporter, periplasmic phosphate-binding protein	-
197118102	Gb	Gbem_1717	97	GsGmGuGfGbGl	0	phosphate uptake regulator, PhoU	-
197118103	Gb	Gbem_1718	96	--GmGuGfGbGl	0	phosphate ABC transporter, ATPase subunit	-
197118104	Gb	Gbem_1719	95	--GmGuGfGbGl	0	phosphate ABC transporter, inner membrane subunit PstA	-
197118105	Gb	Gbem_1720	94	--GmGuGfGbGl	0	phosphate ABC transporter, inner membrane subunit PstC	-
197118106	Gb	Gbem_1721	3051	--------GbGl	0	hypothetical protein Gbem_1721	-
197118107	Gb	Gbem_1722	6845	-	0	hypothetical protein Gbem_1722	-
197118108	Gb	Gbem_1723	1855	GsGmGuGfGb--	0	sulfate ABC transporter, periplasmic sulfate-binding protein	-
197118109	Gb	Gbem_1724	1854	----GuGfGbGl	0	hypothetical protein Gbem_1724	-
197118110	Gb	Gbem_1725	199	GsGmGuGfGbGl	0	S-adenosylmethionine synthetase	-
197118111	Gb	Gbem_1726	4155	------GfGb--	0	hypothetical protein Gbem_1726	-
197118112	Gb	Gbem_1727	4154	------GfGb--	0	hypothetical protein Gbem_1727	-
197118113	Gb	Gbem_1728	-	-	1	putative ABC transporter periplasmic substrate-binding protein	-
197118114	Gb	Gbem_1729	-	-	1	ABC transporter related protein	-
197118115	Gb	Gbem_1730	-	-	1	binding-protein-dependent transport systems inner membrane component	-
197118116	Gb	Gbem_1731	2407	------GfGb--	0	NifH/frxC-family protein	-
197118117	Gb	Gbem_1732	2406	----GuGfGbGl	0	GCN5-related N-acetyltransferase	-
197118118	Gb	Gbem_1733	68	GsGmGuGfGb--	0	ABC transporter related protein	-
197118119	Gb	Gbem_1734	93	--Gm--GfGb--	0	binding-protein-dependent transport systems inner membrane component	-
197118120	Gb	Gbem_1735	3050	--Gm--GfGb--	0	twin-arginine translocation pathway signal	-
197118121	Gb	Gbem_1736	3049	--Gm--GfGb--	0	carbon-monoxide dehydrogenase, catalytic subunit	-
197118122	Gb	Gbem_1737	1853	GsGmGuGfGb--	0	sulfate ABC transporter, inner membrane subunit CysT	-
197118123	Gb	Gbem_1738	1852	GsGmGuGfGb--	0	sulfate ABC transporter, inner membrane subunit CysW	-
197118124	Gb	Gbem_1739	1851	GsGmGuGfGb--	0	sulfate ABC transporter, ATPase subunit	-
197118125	Gb	Gbem_1740	6848	-	0	hypothetical protein Gbem_1740	-
197118126	Gb	Gbem_1741	3048	--Gm----Gb--	0	Resolvase domain	-
197118127	Gb	Gbem_1742	-	-	1	hypothetical protein Gbem_1742	-
197118128	Gb	Gbem_1743	-	-	1	AntA/AntB antirepressor domain protein	-
197118129	Gb	Gbem_1744	6850	-	0	hypothetical protein Gbem_1744	-
197118130	Gb	Gbem_1745	-	-	1	hypothetical protein Gbem_1745	-
197118131	Gb	Gbem_1746	6852	-	0	hypothetical protein Gbem_1746	-
197118132	Gb	Gbem_1747	6853	-	0	hypothetical protein Gbem_1747	-
197118133	Gb	Gbem_1748	6854	-	0	hypothetical protein Gbem_1748	-
197118134	Gb	Gbem_1749	3047	--------GbGl	0	integrase family protein	-
197118135	Gb	Gbem_1750	1850	GsGmGuGfGb--	0	protein of unknown function DUF1573	-
197118136	Gb	Gbem_1751	1849	GsGmGu--GbGl	0	MJ0042 family finger-like protein	-
197118137	Gb	Gbem_1752	979	GsGmGuGfGbGl	0	cell wall hydrolase/autolysin	-
197118138	Gb	Gbem_1753	978	GsGmGuGfGbGl	0	DNA mismatch repair protein MutS	-
197118139	Gb	Gbem_1754	92	GsGmGu--Gb--	0	nucleotide sugar dehydrogenase	-
197118140	Gb	Gbem_1755	4151	Gs------Gb--	0	hypothetical protein Gbem_1755	-
197118141	Gb	Gbem_1756	977	GsGmGuGfGbGl	0	UMUC domain protein DNA-repair protein	-
197118142	Gb	Gbem_1757	2405	GsGmGu--Gb--	0	hypothetical protein Gbem_1757	-
197118143	Gb	Gbem_1758	1848	--Gm----GbGl	0	transcriptional repressor, LexA family	-
197118144	Gb	Gbem_1759	4150	--Gm----Gb--	0	hypothetical protein Gbem_1759	-
197118145	Gb	Gbem_1760	1361	GsGmGuGfGb--	0	protein of unknown function DUF399	-
197118146	Gb	Gbem_1761	1847	GsGmGuGfGb--	0	Peptidase M1 membrane alanine aminopeptidase	-
197118147	Gb	Gbem_1762	70	GsGmGuGfGbGl	0	flagellin domain protein	-
197118148	Gb	Gbem_1763	6855	-	0	hypothetical protein Gbem_1763	-
197118149	Gb	Gbem_1764	58	GsGmGuGfGb--	0	hypothetical protein Gbem_1764	-
197118150	Gb	Gbem_1765	2404	GsGmGu--Gb--	0	CAAX prenyl protease-related protein	-
197118151	Gb	Gbem_1766	6856	-	0	hypothetical protein Gbem_1766	-
197118152	Gb	Gbem_1767	1846	GsGmGuGfGb--	0	PEP-CTERM system TPR-repeat lipoprotein	-
197118153	Gb	Gbem_1768	976	GsGmGuGfGbGl	0	sugar transferase, PEP-CTERM system associated	-
197118154	Gb	Gbem_1769	1845	GsGmGuGfGb--	0	polysaccharide export protein, PEP-CTERM sytem-associated	-
197118155	Gb	Gbem_1770	1844	GsGmGuGfGb--	0	polysaccharide chain length determinant protein, PEP-CTERM locus subfamily	-
197118156	Gb	Gbem_1771	1843	GsGmGuGfGb--	0	exopolysaccharide/PEPCTERM locus tyrosine autokinase	-
197118157	Gb	Gbem_1772	1842	GsGmGuGfGb--	0	secretion ATPase, PEP-CTERM locus subfamily	-
197118158	Gb	Gbem_1773	1841	GsGmGuGfGb--	0	hypothetical protein Gbem_1773	-
197118159	Gb	Gbem_1774	1840	GsGmGuGfGb--	0	polysaccharide deactylase family protein, PEP-CTERM locus subfamily	-
197118160	Gb	Gbem_1775	3046	----GuGfGb--	0	FemAB-related protein, PEP-CTERM system-associated	-
197118161	Gb	Gbem_1776	3045	----Gu--Gb--	0	glycosyl transferase family 2	-
197118162	Gb	Gbem_1777	1839	GsGmGuGfGb--	0	glycosyl transferase family 2	-
197118163	Gb	Gbem_1778	112	Gs--GuGfGbGl	0	asparagine synthase (glutamine-hydrolyzing)	-
197118164	Gb	Gbem_1779	6857	-	0	transferase hexapeptide repeat containing protein	-
197118165	Gb	Gbem_1780	14	GsGmGuGfGbGl	0	glycosyl transferase group 1	-
197118166	Gb	Gbem_1781	6858	-	0	hypothetical protein Gbem_1781	-
197118167	Gb	Gbem_1782	6859	-	0	polysaccharide deacetylase	-
197118168	Gb	Gbem_1783	3044	--Gm----Gb--	0	putative cellulose biosynthesis (CelD) protein	-
197118169	Gb	Gbem_1784	6860	-	0	formyl transferase domain protein	-
197118170	Gb	Gbem_1785	6861	-	0	hypothetical protein Gbem_1785	-
197118171	Gb	Gbem_1786	6862	-	0	Radical SAM domain protein	-
197118172	Gb	Gbem_1787	14	GsGmGuGfGbGl	0	glycosyl transferase group 1	-
197118173	Gb	Gbem_1788	2403	Gs--GuGfGb--	0	O-antigen polymerase	-
197118174	Gb	Gbem_1789	6863	-	0	hypothetical protein Gbem_1789	-
197118175	Gb	Gbem_1790	-	-	1	glycosyl transferase group 1	-
197118176	Gb	Gbem_1791	-	-	1	polysaccharide biosynthesis protein	-
197118177	Gb	Gbem_1792	6866	-	0	glycosyl transferase group 1	-
197118178	Gb	Gbem_1793	2402	GsGm----Gb--	0	putative CapK protein	-
197118179	Gb	Gbem_1794	3045	----Gu--Gb--	0	glycosyl transferase family 2	-
197118180	Gb	Gbem_1795	-	-	1	hypothetical protein Gbem_1795	-
197118181	Gb	Gbem_1796	91	Gs--GuGfGbGl	0	Fibronectin type III domain protein	-
197118182	Gb	Gbem_1797	6868	-	0	hypothetical protein Gbem_1797	-
197118183	Gb	Gbem_1798	91	Gs--GuGfGbGl	0	Fibronectin type III domain protein	-
197118184	Gb	Gbem_1799	91	Gs--GuGfGbGl	0	Fibronectin type III domain protein	-
197118185	Gb	Gbem_1800	-	-	1	protein of unknown function DUF1555	-
197118186	Gb	Gbem_1801	6870	-	0	VanZ family protein	-
197118187	Gb	Gbem_1802	113	GsGmGuGfGbGl	0	transcriptional regulator, Crp/Fnr family	-
197118188	Gb	Gbem_1803	186	GsGmGuGfGb--	0	eight transmembrane protein EpsH	-
197118189	Gb	Gbem_1804	2401	Gs--GuGfGb--	0	EpsI family protein	-
197118190	Gb	Gbem_1805	92	GsGmGu--Gb--	0	nucleotide sugar dehydrogenase	-
197118191	Gb	Gbem_1806	2400	GsGmGu--Gb--	0	integral membrane sensor signal transduction histidine kinase	-
197118192	Gb	Gbem_1807	1838	GsGmGuGfGb--	0	two component, sigma54 specific, transcriptional regulator, Fis family	-
197118193	Gb	Gbem_1808	4149	-	0	ATPase associated with various cellular activities AAA_3	-
197118194	Gb	Gbem_1809	3043	-	0	protein of unknown function DUF58	-
197118195	Gb	Gbem_1810	6871	-	0	hypothetical protein Gbem_1810	-
197118196	Gb	Gbem_1811	4148	--------Gb--	0	von Willebrand factor type A	-
197118197	Gb	Gbem_1812	4148	--------Gb--	0	von Willebrand factor type A	-
197118198	Gb	Gbem_1813	6872	-	0	hypothetical protein Gbem_1813	-
197118199	Gb	Gbem_1814	6873	-	0	hypothetical protein Gbem_1814	-
197118200	Gb	Gbem_1815	6874	-	0	cycloartenol synthase-like protein	-
197118201	Gb	Gbem_1816	4147	------GfGb--	0	3-dehydroquinate synthase	-
197118202	Gb	Gbem_1818	4146	------GfGb--	0	TatD-related deoxyribonuclease	-
197118203	Gb	Gbem_1819	3042	----GuGfGb--	0	PKD domain containing protein	-
197118204	Gb	Gbem_1820	6875	-	0	hypothetical protein Gbem_1820	-
197118205	Gb	Gbem_1821	6876	-	0	hypothetical protein Gbem_1821	-
197118206	Gb	Gbem_1822	4145	------GfGb--	0	Xylose isomerase domain protein TIM barrel	-
197118207	Gb	Gbem_1823	4144	------GfGb--	0	type I phosphodiesterase/nucleotide pyrophosphatase	-
197118208	Gb	Gbem_1824	4143	------GfGb--	0	UbiA prenyltransferase	-
197118209	Gb	Gbem_1825	3041	--GmGu--Gb--	0	protein of unknown function DUF81	-
197118210	Gb	Gbem_1826	4142	----Gu--Gb--	0	methyl-accepting chemotaxis sensory transducer	-
197118211	Gb	Gbem_1827	-	-	1	alpha amylase catalytic region	-
197118212	Gb	Gbem_1828	4141	------GfGb--	0	protein of unknown function DUF891	-
197118213	Gb	Gbem_1829	4140	------GfGb--	0	transcriptional regulator, XRE family	-
197118214	Gb	Gbem_1830	4231	--------Gb--	0	hypothetical protein Gbem_1830	-
197118215	Gb	Gbem_1831	4230	--------Gb--	0	type II secretion system protein	-
197118216	Gb	Gbem_1832	4229	--------Gb--	0	type II secretion system protein	-
197118217	Gb	Gbem_1833	4228	--------Gb--	0	type II secretion system protein E	-
197118218	Gb	Gbem_1834	4227	--------Gb--	0	response regulator receiver protein	-
197118219	Gb	Gbem_1835	-	-	1	hypothetical protein Gbem_1835	-
197118220	Gb	Gbem_1836	4226	--------Gb--	0	type II and III secretion system protein	-
197118221	Gb	Gbem_1837	4225	--------Gb--	0	Flp pilus assembly protein CpaB	-
197118222	Gb	Gbem_1838	6879	-	0	TadE family protein	-
197118223	Gb	Gbem_1839	-	-	1	Flp/Fap pilin component	-
197118224	Gb	Gbem_1840	6881	-	0	OmpW family protein	-
197118225	Gb	Gbem_1841	6882	-	0	hypothetical protein Gbem_1841	-
197118226	Gb	Gbem_1842	6883	-	0	hypothetical protein Gbem_1842	-
197118227	Gb	Gbem_1844	6884	-	0	arsenical-resistance protein	-
197118228	Gb	Gbem_1845	185	GsGmGuGfGbGl	0	transcriptional regulator, ArsR family	-
197118229	Gb	Gbem_1846	40	GsGmGuGfGbGl	0	two component transcriptional regulator, winged helix family	-
197118230	Gb	Gbem_1847	2408	----GuGfGb--	0	phosphate ABC transporter, periplasmic phosphate-binding protein	-
197118231	Gb	Gbem_1848	97	GsGmGuGfGbGl	0	phosphate uptake regulator, PhoU	-
197118232	Gb	Gbem_1849	96	--GmGuGfGbGl	0	phosphate ABC transporter, ATPase subunit	-
197118233	Gb	Gbem_1850	95	--GmGuGfGbGl	0	phosphate ABC transporter, inner membrane subunit PstA	-
197118234	Gb	Gbem_1851	94	--GmGuGfGbGl	0	phosphate ABC transporter, inner membrane subunit PstC	-
197118235	Gb	Gbem_1852	980	--GmGuGfGb--	0	phosphate ABC transporter, periplasmic phosphate-binding protein	-
197118236	Gb	Gbem_1853	3040	--GmGu--Gb--	0	alpha/beta hydrolase fold	-
197118237	Gb	Gbem_1854	975	GsGmGuGfGbGl	0	hypothetical protein Gbem_1854	-
197118238	Gb	Gbem_1855	974	GsGmGuGfGbGl	0	GH3 auxin-responsive protein	-
197118239	Gb	Gbem_1856	4139	----Gu--Gb--	0	hypothetical protein Gbem_1856	-
197118240	Gb	Gbem_1857	4138	------GfGb--	0	hypothetical protein Gbem_1857	-
197118241	Gb	Gbem_1858	2399	--GmGuGfGb--	0	hypothetical protein Gbem_1858	-
197118242	Gb	Gbem_1859	2398	--GmGuGfGb--	0	hypothetical protein Gbem_1859	-
197118243	Gb	Gbem_1860	2397	--GmGuGfGb--	0	protein serine/threonine phosphatase	-
197118244	Gb	Gbem_1861	2396	--GmGu--GbGl	0	hypothetical protein Gbem_1861	-
197118245	Gb	Gbem_1862	2395	--GmGu--GbGl	0	phosphatidylserine decarboxylase-related	-
197118246	Gb	Gbem_1863	6885	-	0	phosphate uptake regulator, PhoU	-
197118247	Gb	Gbem_1864	6886	-	0	multi-sensor signal transduction histidine kinase	-
197118248	Gb	Gbem_1865	40	GsGmGuGfGbGl	0	two component transcriptional regulator, winged helix family	-
197118249	Gb	Gbem_1866	6887	-	0	PAS/PAC sensor signal transduction histidine kinase	-
197118250	Gb	Gbem_1867	6888	-	0	hypothetical protein Gbem_1867	-
197118251	Gb	Gbem_1868	2394	--GmGu--GbGl	0	hypothetical protein Gbem_1868	-
197118252	Gb	Gbem_1869	3051	--------GbGl	0	hypothetical protein Gbem_1869	-
197118253	Gb	Gbem_1870	-	-	1	AIG2 family protein	-
197118254	Gb	Gbem_1871	6889	-	0	HAD-superfamily hydrolase, subfamily IA, variant 3	-
197118255	Gb	Gbem_1872	973	GsGmGuGfGbGl	0	CDP-diacylglycerol--glycerol-3-phosphate 3-phosphatidyltransferase	-
197118256	Gb	Gbem_1873	972	GsGmGuGfGbGl	0	lytic transglycosylase catalytic protein	-
197118257	Gb	Gbem_1874	1837	GsGmGu--GbGl	0	L-aspartate oxidase	-
197118258	Gb	Gbem_1875	1836	GsGmGu--GbGl	0	Chorismate mutase	-
197118259	Gb	Gbem_1876	1835	GsGmGu--GbGl	0	hypothetical protein Gbem_1876	-
197118260	Gb	Gbem_1877	971	GsGmGuGfGbGl	0	UTP-GlnB uridylyltransferase, GlnD	-
197118261	Gb	Gbem_1878	970	GsGmGuGfGbGl	0	tyrosine recombinase XerD	-
197118262	Gb	Gbem_1879	969	GsGmGuGfGbGl	0	putative homoserine kinase	-
197118263	Gb	Gbem_1880	4136	--Gm----Gb--	0	aminotransferase class I and II	-
197118264	Gb	Gbem_1881	45	GsGmGuGfGbGl	0	cytochrome c family protein	-
197118265	Gb	Gbem_1882	968	GsGmGuGfGbGl	0	signal peptidase I	-
197118266	Gb	Gbem_1883	967	GsGmGuGfGbGl	0	GTP-binding protein LepA	-
197118267	Gb	Gbem_1884	1834	GsGmGuGfGb--	0	methyl-accepting chemotaxis sensory transducer	-
197118268	Gb	Gbem_1885	2393	GsGm--GfGb--	0	hypothetical protein Gbem_1885	-
197118269	Gb	Gbem_1886	-	-	1	arginase	-
197118270	Gb	Gbem_1887	1833	GsGmGuGfGb--	0	carbonic anhydrase	-
197118271	Gb	Gbem_1888	42	GsGmGuGfGbGl	0	malic protein	-
197118272	Gb	Gbem_1889	966	GsGmGuGfGbGl	0	transcriptional regulator, XRE family	-
197118273	Gb	Gbem_1890	1832	GsGmGu--GbGl	0	hypothetical protein Gbem_1890	-
197118274	Gb	Gbem_1891	1831	GsGmGu--GbGl	0	pantetheine-phosphate adenylyltransferase	-
197118275	Gb	Gbem_1892	1830	GsGmGu--GbGl	0	methyltransferase	-
197118276	Gb	Gbem_1893	1829	GsGmGu--GbGl	0	deoxyguanosinetriphosphate triphosphohydrolase	-
197118277	Gb	Gbem_1894	1828	GsGmGu--GbGl	0	protein of unknown function UPF0044	-
197118278	Gb	Gbem_1895	965	GsGmGuGfGbGl	0	phosphoribosyltransferase	-
197118279	Gb	Gbem_1896	964	GsGmGuGfGbGl	0	aspartate carbamoyltransferase	-
197118280	Gb	Gbem_1897	963	GsGmGuGfGbGl	0	dihydroorotase, multifunctional complex type	-
197118281	Gb	Gbem_1898	962	GsGmGuGfGbGl	0	carbamoyl-phosphate synthase, small subunit	-
197118282	Gb	Gbem_1899	961	GsGmGuGfGbGl	0	Radical SAM domain protein	-
197118283	Gb	Gbem_1900	184	GsGmGuGfGbGl	0	carbamoyl-phosphate synthase, large subunit	-
197118284	Gb	Gbem_1901	960	GsGmGuGfGbGl	0	transcription elongation factor GreA	-
197118285	Gb	Gbem_1902	1827	GsGmGu--GbGl	0	hypothetical protein Gbem_1902	-
197118286	Gb	Gbem_1903	959	GsGmGuGfGbGl	0	ATP-dependent DNA helicase RecG	-
197118287	Gb	Gbem_1904	6890	-	0	hypothetical protein Gbem_1904	-
197118288	Gb	Gbem_1905	228	--------Gb--	0	hypothetical protein Gbem_1905	-
197118289	Gb	Gbem_1906	3039	--GmGu--Gb--	0	plasmid maintenance system antidote protein, XRE family	-
197118290	Gb	Gbem_1907	958	--GmGuGfGbGl	0	plasmid maintenance system killer	-
197118291	Gb	Gbem_1908	6891	-	0	hypothetical protein Gbem_1908	-
197118292	Gb	Gbem_1909	6892	-	0	hypothetical protein Gbem_1909	-
197118293	Gb	Gbem_1910	6893	-	0	hypothetical protein Gbem_1910	-
197118294	Gb	Gbem_1911	-	-	1	hypothetical protein Gbem_1911	-
197118295	Gb	Gbem_1912	6895	-	0	hypothetical protein Gbem_1912	-
197118296	Gb	Gbem_1913	6896	-	0	hypothetical protein Gbem_1913	-
197118297	Gb	Gbem_1914	3038	Gs--Gu--Gb--	0	protein of unknown function DUF1568	-
197118298	Gb	Gbem_1915	-	-	1	hypothetical protein Gbem_1915	-
197118299	Gb	Gbem_1916	6898	-	0	hypothetical protein Gbem_1916	-
197118300	Gb	Gbem_1917	2392	--GmGu--GbGl	0	PilT protein domain protein	-
197118301	Gb	Gbem_1918	2391	--GmGu--GbGl	0	transcriptional regulator, AbrB family	-
197118302	Gb	Gbem_1919	67	GsGmGu--GbGl	0	multi-sensor signal transduction histidine kinase	-
197118303	Gb	Gbem_1920	4134	------GfGb--	0	hypothetical protein Gbem_1920	-
197118304	Gb	Gbem_1921	6899	-	0	hypothetical protein Gbem_1921	-
197118305	Gb	Gbem_1922	2390	Gs------Gb--	0	regulator of chromosome condensation RCC1	-
197118306	Gb	Gbem_1923	2390	Gs------Gb--	0	regulator of chromosome condensation, RCC1	-
197118307	Gb	Gbem_1924	-	-	1	GCN5-related N-acetyltransferase	-
197118308	Gb	Gbem_1925	1826	GsGmGu--GbGl	0	3-demethylubiquinone-9 3-methyltransferase	-
197118309	Gb	Gbem_1926	4133	----Gu--Gb--	0	addiction module toxin, Txe/YoeB family	-
197118310	Gb	Gbem_1927	4132	----Gu--Gb--	0	prevent-host-death family protein	-
197118311	Gb	Gbem_1928	1825	GsGmGu--GbGl	0	aromatic amino acid beta-eliminating lyase/threonine aldolase	-
197118312	Gb	Gbem_1929	4131	Gs------Gb--	0	protein of unknown function DUF6 transmembrane	-
197118313	Gb	Gbem_1930	4130	Gs------Gb--	0	extracellular solute-binding protein family 3	-
197118314	Gb	Gbem_1931	957	Gs------GbGl	0	polar amino acid ABC transporter, inner membrane subunit	-
197118315	Gb	Gbem_1932	2389	--------GbGl	0	ABC transporter related protein	-
197118316	Gb	Gbem_1933	222	GsGmGu--GbGl	0	hypothetical protein Gbem_1933	-
197118317	Gb	Gbem_1934	4129	-	0	Extracellular ligand-binding receptor	-
197118318	Gb	Gbem_1935	183	GsGmGu--GbGl	0	peptidase M48 Ste24p	-
197118319	Gb	Gbem_1936	956	GsGmGuGfGbGl	0	Integral membrane protein TerC	-
197118320	Gb	Gbem_1937	2388	Gs--Gu--GbGl	0	hypothetical protein Gbem_1937	-
197118321	Gb	Gbem_1938	182	GsGmGuGfGbGl	0	hypothetical protein Gbem_1938	-
197118322	Gb	Gbem_1939	90	GsGmGuGfGbGl	0	outer membrane efflux protein	-
197118323	Gb	Gbem_1940	181	GsGmGuGfGbGl	0	efflux transporter, RND family, MFP subunit	-
197118324	Gb	Gbem_1941	11	GsGmGuGfGbGl	0	heavy metal efflux pump, CzcA family	-
197118325	Gb	Gbem_1942	180	GsGmGuGfGbGl	0	hypothetical protein Gbem_1942	-
197118326	Gb	Gbem_1943	4128	Gs------Gb--	0	inner-membrane translocator	-
197118327	Gb	Gbem_1944	4127	Gs------Gb--	0	inner-membrane translocator	-
197118328	Gb	Gbem_1945	3037	Gs--Gu--Gb--	0	ABC transporter related protein	-
197118329	Gb	Gbem_1946	4126	Gs------Gb--	0	ABC transporter related protein	-
197118330	Gb	Gbem_1947	4125	Gs------Gb--	0	protein of unknown function DUF6 transmembrane	-
197118331	Gb	Gbem_1948	3036	--GmGu--Gb--	0	YbaK/prolyl-tRNA synthetase associated region	-
197118332	Gb	Gbem_1949	4124	--------GbGl	0	sodium:neurotransmitter symporter	-
197118333	Gb	Gbem_1950	4123	-	0	RarD protein, DMT superfamily transporter	-
197118334	Gb	Gbem_1951	6901	-	0	hypothetical protein Gbem_1951	-
197118335	Gb	Gbem_1952	39	GsGmGuGfGbGl	0	PAS/PAC sensor hybrid histidine kinase	-
197118336	Gb	Gbem_1953	6902	-	0	multi-sensor signal transduction histidine kinase	-
197118337	Gb	Gbem_1954	955	GsGmGuGfGbGl	0	response regulator receiver protein	-
197118338	Gb	Gbem_1955	954	GsGmGuGfGbGl	0	glutamine amidotransferase of anthranilate synthase	-
197118339	Gb	Gbem_1956	953	GsGmGuGfGbGl	0	anthranilate phosphoribosyltransferase	-
197118340	Gb	Gbem_1957	952	GsGmGuGfGbGl	0	Indole-3-glycerol phosphate synthase	-
197118341	Gb	Gbem_1958	1824	GsGmGu--GbGl	0	pyridoxal-phosphate dependent TrpB-like enzyme	-
197118342	Gb	Gbem_1959	6903	-	0	hypothetical protein Gbem_1959	-
197118343	Gb	Gbem_1960	951	GsGmGuGfGbGl	0	N-(5'phosphoribosyl)anthranilate isomerase (PRAI)	-
197118344	Gb	Gbem_1961	179	Gs--GuGfGbGl	0	D-3-phosphoglycerate dehydrogenase	-
197118345	Gb	Gbem_1962	950	--GmGuGfGbGl	0	phospho-2-dehydro-3-deoxyheptonate aldolase	-
197118346	Gb	Gbem_1963	1823	GsGmGuGfGb--	0	isochorismatase hydrolase	-
197118347	Gb	Gbem_1964	1822	GsGmGuGfGb--	0	nicotinate phosphoribosyltransferase	-
197118348	Gb	Gbem_1965	3035	----Gu--Gb--	0	Tetratricopeptide TPR_2 repeat protein	-
197118349	Gb	Gbem_1966	949	GsGmGuGfGbGl	0	NAD-dependent epimerase/dehydratase	-
197118350	Gb	Gbem_1967	3034	GsGm----Gb--	0	heat shock protein Hsp20	-
197118351	Gb	Gbem_1968	178	GsGmGuGfGbGl	0	nickel-dependent hydrogenase large subunit	-
197118352	Gb	Gbem_1969	177	GsGmGuGfGbGl	0	NADH ubiquinone oxidoreductase 20 kDa subunit	-
197118353	Gb	Gbem_1970	3033	----GuGfGb--	0	Oxidoreductase FAD-binding domain protein	-
197118354	Gb	Gbem_1971	3032	----GuGfGb--	0	4Fe-4S ferredoxin, iron-sulfur binding domain protein	-
197118355	Gb	Gbem_1972	4122	----Gu--Gb--	0	PHP domain protein	-
197118356	Gb	Gbem_1974	948	GsGmGu--Gb--	0	molybdate ABC transporter, inner membrane subunit	-
197118357	Gb	Gbem_1975	176	GsGmGuGfGbGl	0	molybdate ABC transporter, ATPase subunit	-
197118358	Gb	Gbem_1976	175	GsGmGuGfGbGl	0	tRNA (5-methylaminomethyl-2-thiouridylate)-methyltransferase	-
197118359	Gb	Gbem_1977	1821	GsGmGuGfGb--	0	hypothetical protein Gbem_1977	-
197118360	Gb	Gbem_1978	1820	GsGmGuGfGb--	0	nitrite/sulfite reductase hemoprotein beta-component ferrodoxin domain protein	-
197118361	Gb	Gbem_1979	3031	--GmGu--Gb--	0	Mov34/MPN/PAD-1 family protein	-
197118362	Gb	Gbem_1980	2387	GsGmGu--Gb--	0	UBA/THIF-type NAD/FAD binding protein	-
197118363	Gb	Gbem_1981	3030	--GmGu--Gb--	0	thiamine biosynthesis protein ThiS	-
197118364	Gb	Gbem_1982	3029	--GmGu--Gb--	0	Cys/Met metabolism pyridoxal-phosphate-dependent protein	-
197118365	Gb	Gbem_1983	57	GsGmGuGfGbGl	0	cysteine synthase A	-
197118366	Gb	Gbem_1984	6904	-	0	polysulphide reductase, NrfD	-
197118367	Gb	Gbem_1985	174	GsGm--GfGbGl	0	nuclease (SNase domain protein)	-
197118368	Gb	Gbem_1986	3028	--GmGu--Gb--	0	iron-containing alcohol dehydrogenase	-
197118369	Gb	Gbem_1987	2386	--GmGu--Gb--	0	GAF sensor signal transduction histidine kinase	-
197118370	Gb	Gbem_1988	3027	--GmGu--Gb--	0	two component, sigma54 specific, transcriptional regulator, Fis family	-
197118371	Gb	Gbem_1989	2385	GsGm----GbGl	0	glycosyl transferase family 9	-
197118372	Gb	Gbem_1990	947	GsGmGuGfGbGl	0	threonyl-tRNA synthetase	-
197118373	Gb	Gbem_1991	946	GsGmGuGfGbGl	0	translation initiation factor IF-3	-
197118374	Gb	Gbem_1992	945	GsGmGuGfGbGl	0	ribosomal protein L35	-
197118375	Gb	Gbem_1993	944	GsGmGuGfGbGl	0	ribosomal protein L20	-
197118376	Gb	Gbem_1994	943	GsGmGuGfGbGl	0	phenylalanyl-tRNA synthetase, alpha subunit	-
197118377	Gb	Gbem_1995	942	GsGmGuGfGbGl	0	phenylalanyl-tRNA synthetase, beta subunit	-
197118378	Gb	Gbem_1996	941	GsGmGuGfGbGl	0	histone family protein DNA-binding protein	-
197118379	Gb	Gbem_1997	940	GsGmGuGfGbGl	0	transcriptional regulator, MerR family	-
197118380	Gb	Gbem_1998	3026	----Gu--GbGl	0	Paraquat-inducible protein A	-
197118381	Gb	Gbem_1999	4121	--------GbGl	0	Paraquat-inducible protein A	-
197118382	Gb	Gbem_2000	3025	--------GbGl	0	Mammalian cell entry related domain protein	-
197118383	Gb	Gbem_2001	3024	----Gu--GbGl	0	protein of unknown function DUF330	-
197118384	Gb	Gbem_2002	6905	-	0	glucokinase	-
197118385	Gb	Gbem_2003	4120	--------Gb--	0	transcriptional regulator, MucR family	-
197118386	Gb	Gbem_2004	2556	--------GbGl	0	peptidylprolyl isomerase FKBP-type	-
197118387	Gb	Gbem_2005	6906	-	0	Vitamin K epoxide reductase	-
197118388	Gb	Gbem_2006	1819	GsGm--GfGbGl	0	cytochrome c family protein	-
197118389	Gb	Gbem_2007	2084	Gs----GfGbGl	0	hypothetical protein Gbem_2007	-
197118390	Gb	Gbem_2008	1818	Gs--Gu--GbGl	0	transcriptional regulator, MerR family	-
197118391	Gb	Gbem_2009	228	--------Gb--	0	Fibronectin type III domain protein	-
197118392	Gb	Gbem_2010	6907	-	0	hypothetical protein Gbem_2010	-
197118393	Gb	Gbem_2011	-	-	1	hypothetical protein Gbem_2011	-
197118394	Gb	Gbem_2012	-	-	1	NERD domain protein	-
197118395	Gb	Gbem_2013	-	-	1	hypothetical protein Gbem_2013	-
197118396	Gb	Gbem_2014	-	-	1	putative secreted protein	-
197118397	Gb	Gbem_2015	2384	--Gm--GfGbGl	0	protein of unknown function DUF6 transmembrane	-
197118398	Gb	Gbem_2016	203	GsGmGuGfGbGl	0	cytochrome bd ubiquinol oxidase subunit I	-
197118399	Gb	Gbem_2017	4118	------GfGb--	0	cytochrome bd ubiquinol oxidase subunit II	-
197118400	Gb	Gbem_2018	4117	----Gu--Gb--	0	hypothetical protein Gbem_2018	-
197118401	Gb	Gbem_2019	1816	GsGm--GfGbGl	0	thioesterase superfamily protein	-
[truncated: 20,435 more rows]
