# Supplementary material for: Evolution of electron transfer out of the cell: comparative genomics of six Geobacter genomes
Source: BMC Genomics. 2010 Jan 17;11:40. doi: 10.1186/1471-2164-11-40 (PMC2825233; doi:10.1186/1471-2164-11-40)
Supplement: Additional file 2 — Protein families and their members from each of the genomes. Spreadsheet showing protein families of orthologs, with descriptions including ID, predicted function, member proteins, member genomes, family size, and conservation pattern. [file 1471-2164-11-40-S2.XLS]

## Sheet: AF 2 all protein families
Family ID	Product Name	total members	Conservation pattern of family	genomes	NCBI IDs of members
1	ISL3 family transposase truncation	33	GsGmGu--GbGl	Gu,Gu,Gu,Gu,Gu,Gu,Gu,Gu,Gu,Gu,Gu,Gu,Gu,Gu,Gu,Gu,Gs,Gm,Gm,Gm,Gm,Gm,Gm,Gm,Gm,Gm,Gm,Gm,Gl,Gl,Gl,Gl,Gb	148266144,148266125,148265209,148264918,148264656,148264442,148264372,148264331,148264314,148263603,148263448,148262774,148262642,148262402,148262190,148262147,39996350,78224665,78224196,78223687,78223367,78223185,78222610,78222546,78222222,78222120,78221452,78221308,189425899,189424170,189423914,189423591,197116783
2	ISGsu1, transposase	30	GsGmGu----Gl	Gu,Gu,Gu,Gu,Gu,Gu,Gu,Gu,Gu,Gu,Gs,Gs,Gs,Gs,Gs,Gm,Gm,Gm,Gm,Gm,Gm,Gm,Gm,Gm,Gm,Gl,Gl,Gl,Gl,Gl	148264925,148264717,148264608,148264507,148264450,148263834,148263557,148262526,148262328,148262222,39997278,39997239,39996060,39995408,39995362,78224634,78224374,78224332,78224232,78223707,78223589,78223300,78222892,78222529,78214256,189426474,189426024,189425702,189425403,189423197
3	transposase/IS protein	22	GsGmGuGf--Gl	Gu,Gs,Gs,Gm,Gm,Gm,Gm,Gm,Gm,Gm,Gm,Gl,Gl,Gl,Gl,Gl,Gl,Gl,Gl,Gl,Gl,Gf	148264914,39997689,39995158,78224472,78223992,78223784,78223735,78223477,78222997,78222334,78221541,189426534,189425920,189425903,189425315,189425239,189424498,189424358,189423973,189423951,189423098,110600087
4	ISGsu2, transposase	20	GsGm----GbGl	Gs,Gs,Gs,Gm,Gm,Gm,Gm,Gm,Gm,Gm,Gl,Gl,Gl,Gl,Gl,Gl,Gl,Gl,Gl,Gb	39997692,39996399,39995666,78224474,78224079,78223690,78223445,78223298,78222287,78221506,189426165,189425750,189425570,189425370,189424740,189423906,189423511,189423233,189423088,197119344
5	Transposase, mutator type	17	----GuGf--Gl	Gu,Gu,Gu,Gu,Gu,Gu,Gu,Gu,Gu,Gu,Gu,Gu,Gl,Gl,Gl,Gf,Gf	148266091,148265933,148265724,148265723,148265685,148265131,148264923,148264600,148264212,148262327,148262191,148262189,189426496,189425317,189424558,110600165,110600164
6	ATP-dependent protease La	16	GsGmGuGfGbGl	Gu,Gu,Gu,Gs,Gs,Gm,Gm,Gm,Gl,Gl,Gf,Gf,Gf,Gb,Gb,Gb	148263974,148263317,148262770,39996889,39996026,78224405,78223741,78223078,189425862,189423560,110601746,110599644,110599105,197117662,197117085,197117001
8	elongation factor G	16	GsGmGuGfGbGl	Gu,Gu,Gu,Gs,Gs,Gs,Gm,Gm,Gm,Gl,Gl,Gf,Gf,Gf,Gb,Gb	148264855,148263138,148263105,39997952,39997624,39997031,78223720,78223192,78221843,189424407,189424383,110602375,110602108,110600145,197118699,197117320
9	acetyl-CoA hydrolase/transferase family protein	16	GsGmGuGfGbGl	Gu,Gu,Gs,Gs,Gm,Gm,Gm,Gl,Gl,Gf,Gf,Gf,Gb,Gb,Gb,Gb	148266040,148263405,39995598,39995285,78224237,78222939,78222341,189426062,189423416,110599266,110599145,110598999,197120258,197119216,197117187,197116866
7	sensory box histidine kinase	15	GsGmGuGfGbGl	Gu,Gu,Gu,Gu,Gs,Gm,Gl,Gl,Gl,Gl,Gf,Gf,Gb,Gb,Gb	148265401,148264328,148264071,148262506,39996145,78223908,189425062,189424026,189423669,189423636,110602052,110601788,197119641,197119218,197118534
10	integrase catalytic subunit	15	----Gu----Gl	Gu,Gu,Gu,Gu,Gu,Gu,Gu,Gu,Gu,Gu,Gu,Gu,Gu,Gl,Gl	148266377,148266355,148265943,148265838,148265342,148265066,148264256,148263905,148263606,148263309,148263303,148262401,148262143,189426756,189425943
12	IS204/IS1001/IS1096/IS1165 transposase	14	--Gm--------	Gm,Gm,Gm,Gm,Gm,Gm,Gm,Gm,Gm,Gm,Gm,Gm,Gm,Gm	78224710,78224586,78224294,78224036,78223714,78223579,78223487,78223373,78223184,78222524,78222400,78222020,78221664,78221544
13	IS111A/IS1328/IS1533/IS116/IS110/IS902 transposase	14	--Gm--------	Gm,Gm,Gm,Gm,Gm,Gm,Gm,Gm,Gm,Gm,Gm,Gm,Gm,Gm	78224619,78224168,78224006,78223280,78222927,78222359,78222178,78221943,78221890,78221709,78221359,78221321,78221274,78221273
11	CzcA family heavy metal efflux protein	14	GsGmGuGfGbGl	Gu,Gu,Gs,Gs,Gs,Gm,Gm,Gl,Gl,Gf,Gf,Gf,Gb,Gb	148265384,148262172,39997233,39996434,39995936,78224692,78222759,189426128,189423607,110599760,110599599,110599167,197118545,197118324
14	glycosyl transferase, group 1 family protein	14	GsGmGuGfGbGl	Gu,Gu,Gs,Gs,Gs,Gm,Gm,Gl,Gl,Gl,Gf,Gf,Gb,Gb	148264635,148264375,39997351,39997074,39997055,78223208,78223176,189426250,189425801,189424557,110600542,110600539,197118172,197118165
15	sodium/solute symporter family protein	14	GsGmGuGfGbGl	Gu,Gu,Gs,Gs,Gs,Gm,Gm,Gl,Gl,Gf,Gf,Gb,Gb,Gb	148263488,148263408,39997448,39996172,39996170,78224479,78221959,189424463,189424461,110598997,110598979,197119213,197117904,197117812
16	group II intron, maturase	13	Gs--GuGf--Gl	Gu,Gu,Gu,Gu,Gu,Gu,Gu,Gu,Gu,Gs,Gs,Gl,Gf	148266261,148266149,148265904,148264422,148264211,148263401,148262724,148262335,148262266,39997566,39996058,189425132,110600691
18	Fis family transcriptional regulator	12	--Gm--Gf--Gl	Gm,Gm,Gm,Gm,Gl,Gl,Gl,Gl,Gf,Gf,Gf,Gf	78223323,78223321,78223306,78222754,189424010,189423983,189423956,189423954,110600116,110600108,110598970,110598955
17	hypothetical protein Gmet_0007	12	--GmGu------	Gu,Gu,Gu,Gu,Gu,Gu,Gm,Gm,Gm,Gm,Gm,Gm	148265841,148265245,148264580,148264522,148264510,148263845,78224273,78223790,78223460,78221928,78221320,78221235
23	cytochrome c family protein	12	GsGmGuGfGb--	Gu,Gu,Gu,Gs,Gs,Gs,Gm,Gf,Gb,Gb,Gb,Gb	148265451,148263891,148262579,39998003,39997975,39997974,78221779,110601364,197119832,197119428,197117541,197117540
19	iron-sulfur cluster-binding protein	12	GsGmGuGfGbGl	Gu,Gu,Gs,Gm,Gm,Gm,Gl,Gf,Gb,Gb,Gb,Gb	148264460,148263284,39997888,78223459,78223272,78221905,189423640,110599066,197118469,197117889,197117855,197117747
20	electron transfer flavoprotein, alpha subunit	12	GsGmGuGfGbGl	Gu,Gu,Gs,Gm,Gm,Gm,Gl,Gf,Gb,Gb,Gb,Gb	148264461,148263283,39997889,78223461,78223273,78221904,189423641,110599065,197118468,197117888,197117854,197117746
21	molybdenum cofactor biosynthesis protein A, putative	12	GsGmGuGfGbGl	Gu,Gu,Gs,Gm,Gm,Gm,Gl,Gl,Gf,Gb,Gb,Gb	148265592,148264465,39998236,78223302,78221558,78221524,189424224,189423958,110601242,197118653,197117823,197117742
22	1-deoxy-D-xylulose-5-phosphate synthase	12	GsGmGuGfGbGl	Gu,Gu,Gs,Gs,Gm,Gm,Gl,Gl,Gf,Gf,Gb,Gb	148264229,148263091,39996863,39995792,78224018,78223141,189425294,189425241,110600151,110599111,197119726,197117646
24	Hybrid cluster protein	12	GsGmGuGfGbGl	Gu,Gu,Gs,Gm,Gl,Gl,Gl,Gf,Gf,Gb,Gb,Gb	148263432,148262742,39995780,78224030,189425703,189423655,189423287,110602006,110600215,197117627,197117556,197117423
25	potassium transporter family protein	12	GsGmGuGfGbGl	Gu,Gs,Gs,Gm,Gm,Gl,Gl,Gf,Gf,Gb,Gb,Gb	148266322,39998435,39997580,78221267,78221266,189426274,189426271,110601392,110601134,197120012,197117561,197116930
29	ISGsu6, transposase OrfA	11	GsGm--Gf----	Gs,Gs,Gm,Gm,Gm,Gm,Gm,Gm,Gm,Gm,Gf	39997688,39995157,78224473,78223993,78223783,78223736,78223476,78222998,78222335,78221542,110600088
31	high-molecular-weight cytochrome c	11	GsGmGuGfGb--	Gu,Gu,Gu,Gu,Gs,Gm,Gf,Gf,Gf,Gf,Gb	148265440,148262160,148262159,148262158,39997990,78221801,110601032,110599427,110599426,110599425,197117545
30	cold-shock domain-contain protein	11	GsGmGuGfGbGl	Gu,Gu,Gs,Gs,Gm,Gm,Gl,Gf,Gf,Gb,Gb	148266031,148263031,39995317,39995301,78221561,78221460,189426058,110602313,110601551,197118603,197117779
32	elongation factor Tu	11	GsGmGuGfGbGl	Gu,Gu,Gs,Gs,Gm,Gm,Gl,Gl,Gf,Gb,Gb	148263139,148263126,39997962,39997951,78221844,78221831,189424408,189424395,110601156,197117321,197117308
28	integrase catalytic subunit	11	----Gu----Gl	Gu,Gl,Gl,Gl,Gl,Gl,Gl,Gl,Gl,Gl,Gl	148264915,189426535,189425921,189425904,189425314,189425238,189424499,189424359,189423972,189423952,189423097
34	ISGsu7, transposase OrfB	10	Gs----------	Gs,Gs,Gs,Gs,Gs,Gs,Gs,Gs,Gs,Gs	39998173,39997486,39997377,39997269,39997238,39997226,39996947,39996458,39995867,39995663
35	ISGsu7, transposase OrfA	10	Gs----------	Gs,Gs,Gs,Gs,Gs,Gs,Gs,Gs,Gs,Gs	39998172,39997487,39997378,39997268,39997237,39997225,39996946,39996457,39995868,39995662
41	nickel-dependent hydrogenase, large subunit	10	GsGmGu--GbGl	Gu,Gu,Gu,Gs,Gs,Gm,Gl,Gl,Gb,Gb	148264003,148262946,148262625,39995891,39995233,78224522,189425114,189423226,197119507,197117756
36	methyl-accepting chemotaxis protein, putative	10	GsGmGuGfGb--	Gu,Gu,Gs,Gs,Gs,Gs,Gm,Gf,Gb,Gb	148265024,148264820,39996406,39996402,39996400,39995789,78223627,110600655,197119663,197119662
38	glycogen phosphorylase	10	GsGmGuGfGbGl	Gu,Gu,Gu,Gs,Gm,Gm,Gl,Gf,Gb,Gb	148265871,148264703,148263767,39997164,78223963,78222160,189425565,110599873,197118823,197118616
39	sensor histidine kinase/response regulator	10	GsGmGuGfGbGl	Gu,Gs,Gm,Gl,Gf,Gb,Gb,Gb,Gb,Gb	148264474,39996543,78222457,189424803,110600379,197120239,197119311,197119046,197118871,197118335
40	DNA-binding response regulator	10	GsGmGuGfGbGl	Gu,Gu,Gs,Gm,Gl,Gf,Gf,Gb,Gb,Gb	148264601,148263635,39996204,78223889,189423658,110600281,110599561,197119324,197118248,197118229
42	malic enzyme	10	GsGmGuGfGbGl	Gu,Gu,Gs,Gm,Gl,Gf,Gf,Gb,Gb,Gb	148265506,148264130,39996800,78222846,189424327,110601457,110599055,197118271,197117842,197117712
43	hypothetical protein GSU3410	10	GsGmGuGfGbGl	Gu,Gs,Gm,Gm,Gm,Gm,Gl,Gf,Gb,Gb	148265670,39998499,78224684,78224123,78224109,78223664,189424756,110601869,197119284,197117064
45	cytochrome c family protein	10	GsGmGuGfGbGl	Gu,Gu,Gu,Gs,Gm,Gl,Gl,Gf,Gb,Gb	148264079,148263908,148262783,39996860,78223391,189424821,189423711,110599687,197118264,197116779
27	hypothetical protein Gura_0317	10	----Gu------	Gu,Gu,Gu,Gu,Gu,Gu,Gu,Gu,Gu,Gu	148266376,148266354,148265942,148265837,148265341,148265065,148264255,148263605,148263310,148262400
26	integrase catalytic subunit	10	----Gu--Gb--	Gu,Gb,Gb,Gb,Gb,Gb,Gb,Gb,Gb,Gb	148263178,197119562,197118091,197117735,197117691,197117638,197117608,197117607,197116831,197116739
33	ATP-binding region, ATPase-like:Histidine kinase A-like	10	----GuGfGb--	Gu,Gf,Gf,Gf,Gf,Gf,Gf,Gf,Gf,Gb	148264173,110600358,110600357,110600300,110600292,110600291,110599993,110599471,110599463,197116922
60	hypothetical protein Gmet_1714	9	--GmGuGfGb--	Gu,Gu,Gm,Gm,Gm,Gf,Gb,Gb,Gb	148265078,148263663,78223468,78223277,78222923,110599061,197119597,197119204,197117850
65	hypothetical protein GSU1513	9	GsGmGu--Gb--	Gu,Gu,Gs,Gs,Gm,Gm,Gm,Gb,Gb	148265096,148265091,39997605,39996613,78224082,78223384,78221677,197120096,197117500
47	high-molecular-weight cytochrome c	9	GsGmGuGf----	Gu,Gu,Gu,Gs,Gm,Gm,Gf,Gf,Gf	148265744,148264092,148262652,39997989,78223673,78221802,110601146,110600366,110600334
58	hypothetical protein GSU0826	9	GsGmGuGfGb--	Gu,Gu,Gs,Gm,Gf,Gf,Gb,Gb,Gb	148264141,148263833,39995932,78224698,110602371,110599491,197119734,197119287,197118149
68	ABC transporter, ATP-binding protein	9	GsGmGuGfGb--	Gu,Gu,Gs,Gm,Gm,Gf,Gf,Gb,Gb	148265898,148265892,39998042,78223106,78221744,110600897,110599749,197118118,197116828
37	oxidoreductase, iron-sulfur cluster-binding subunit	9	GsGmGuGfGbGl	Gu,Gu,Gs,Gm,Gl,Gl,Gf,Gf,Gb	148262936,148262556,39995180,78224702,189426396,189424000,110601596,110600072,197119565
49	cytochrome c3	9	GsGmGuGfGbGl	Gu,Gs,Gs,Gm,Gm,Gm,Gl,Gf,Gb	148266131,39995719,39995472,78224357,78224098,78221556,189423283,110602219,197120408
50	Mg chelatase-related protein	9	GsGmGuGfGbGl	Gu,Gs,Gm,Gm,Gl,Gl,Gf,Gb,Gb	148266042,39995597,78224261,78224238,189423408,189423251,110602094,197120046,197120035
51	cytochrome c family protein	9	GsGmGuGfGbGl	Gu,Gu,Gs,Gs,Gm,Gm,Gl,Gf,Gb	148263065,148263061,39997832,39997826,78222132,78222129,189425353,110602205,197119744
52	NAD-dependent dehydrogenase subunit	9	GsGmGuGfGbGl	Gu,Gu,Gs,Gm,Gl,Gf,Gf,Gb,Gb	148266077,148262965,39995840,78221596,189425617,110602016,110601340,197119567,197119563
56	sensor histidine kinase	9	GsGmGuGfGbGl	Gu,Gu,Gu,Gs,Gm,Gl,Gf,Gb,Gb	148265415,148265413,148265400,39995881,78222275,189423221,110601240,197118651,197118621
57	cysteine synthase A	9	GsGmGuGfGbGl	Gu,Gu,Gs,Gm,Gm,Gl,Gf,Gf,Gb	148265923,148265876,39995642,78224181,78222770,189426117,110599778,110599194,197118365
59	type I citrate synthase	9	GsGmGuGfGbGl	Gu,Gs,Gm,Gm,Gl,Gf,Gf,Gb,Gb	148263639,39996208,78223885,78222340,189424443,110600278,110599265,197120266,197118039
61	formate dehydrogenase accessory protein FdhD	9	GsGmGuGfGbGl	Gu,Gu,Gs,Gm,Gm,Gl,Gf,Gb,Gb	148265408,148265394,39995886,78223283,78222280,189424222,110600885,197118645,197117824
62	hypothetical protein GSU1069	9	GsGmGuGfGbGl	Gu,Gs,Gs,Gm,Gl,Gl,Gf,Gb,Gb	148263487,39996173,39996171,78221960,189424462,189424460,110598980,197117905,197117811
63	hypothetical protein GSU2038	9	GsGmGuGfGbGl	Gu,Gs,Gm,Gm,Gl,Gf,Gb,Gb,Gb	148263861,39997136,78223939,78222187,189425214,110600248,197118726,197117923,197117758
66	hypothetical protein GSU1057	9	GsGmGuGfGbGl	Gu,Gu,Gs,Gm,Gl,Gf,Gf,Gb,Gb	148264210,148262779,39996159,78221948,189424644,110601964,110599648,197118827,197117004
70	flagellin FliC	9	GsGmGuGfGbGl	Gu,Gs,Gm,Gl,Gl,Gf,Gb,Gb,Gb	148266105,39998129,78221663,189426420,189426419,110599929,197120107,197118147,197116506
64	cytochrome c family protein	9	Gs--GuGfGb--	Gu,Gs,Gs,Gs,Gf,Gb,Gb,Gb,Gb	148264046,39997599,39997598,39995807,110599677,197119055,197119054,197117520,197117505
53	periplasmic substrate-binding protein/sensor histidine kinase	9	Gs--GuGfGbGl	Gu,Gu,Gs,Gl,Gl,Gf,Gb,Gb,Gb	148264170,148263380,39997849,189426666,189426572,110600674,197120398,197119596,197119295
54	sigma-54 dependent DNA-binding response regulator	9	Gs--GuGfGbGl	Gu,Gu,Gs,Gl,Gl,Gf,Gb,Gb,Gb	148264171,148263381,39997847,189426667,189426573,110600673,197120397,197119595,197119294
46	RNA-directed DNA polymerase (Reverse transcriptase)	9	----Gu------	Gu,Gu,Gu,Gu,Gu,Gu,Gu,Gu,Gu	148266161,148265934,148264963,148264108,148263574,148263564,148263537,148263360,148263294
48	YD repeat-containing protein	8	--GmGuGf----	Gu,Gm,Gf,Gf,Gf,Gf,Gf,Gf	148263538,78222687,110600739,110600166,110600161,110600160,110600158,110600156
105	succinyl-CoA synthetase (ADP-forming) alpha subunit	8	--GmGuGfGb--	Gu,Gu,Gu,Gm,Gm,Gf,Gb,Gb	148266358,148265507,148262239,78223464,78223275,110599063,197119590,197117852
106	succinyl-CoA synthetase (ADP-forming) beta subunit	8	--GmGuGfGb--	Gu,Gu,Gu,Gm,Gm,Gf,Gb,Gb	148266359,148265508,148262238,78223465,78223276,110599062,197119591,197117851
67	sensory box histidine kinase	8	GsGmGu--GbGl	Gu,Gu,Gs,Gs,Gm,Gl,Gb,Gb	148264824,148262836,39998320,39995787,78223366,189424623,197118302,197116848
88	cytochrome c nitrite reductase, catalytic subunit NrfA, putative	8	GsGmGu--GbGl	Gu,Gs,Gm,Gm,Gl,Gl,Gb,Gb	148262744,39998244,78221519,78221517,189424108,189423285,197119301,197118452
102	formate dehydrogenase, major subunit, selenocysteine-containing	8	GsGmGuGfGb--	Gu,Gu,Gs,Gm,Gf,Gf,Gb,Gb	148265411,148265398,39995883,78222277,110601237,110601227,197118648,197117962
116	response regulator	8	GsGmGuGfGb--	Gu,Gu,Gs,Gs,Gm,Gf,Gb,Gb	148265997,148262999,39998353,39995983,78224411,110601250,197119176,197117105
69	methionine sulfoxide reductase A	8	GsGmGuGfGbGl	Gu,Gu,Gs,Gm,Gl,Gl,Gf,Gb	148263809,148263117,39998251,78221491,189425039,189424311,110600311,197116664
71	cytochrome c family protein	8	GsGmGuGfGbGl	Gu,Gu,Gs,Gm,Gl,Gl,Gf,Gb	148262536,148262530,39998028,78221755,189424266,189424237,110600062,197120388
72	hypothetical protein GSU2936	8	GsGmGuGfGbGl	Gu,Gu,Gs,Gm,Gl,Gl,Gf,Gb	148262537,148262531,39998027,78221756,189424265,189424236,110600063,197120387
74	sigma-54 dependent DNA-binding response regulator	8	GsGmGuGfGbGl	Gu,Gu,Gs,Gm,Gl,Gf,Gf,Gb	148265760,148262168,39996422,78223656,189426125,110602173,110599170,197119775
75	methyl-accepting chemotaxis protein, putative	8	GsGmGuGfGbGl	Gu,Gs,Gs,Gm,Gl,Gf,Gf,Gb	148265307,39997468,39995872,78223681,189424304,110601613,110600076,197119715
76	purine-binding chemotaxis protein CheW	8	GsGmGuGfGbGl	Gu,Gu,Gs,Gm,Gl,Gf,Gf,Gb	148265030,148265025,39996244,78223624,189424793,110600656,110600654,197119526
79	melittin resistance protein, putative	8	GsGmGuGfGbGl	Gu,Gs,Gm,Gl,Gl,Gf,Gb,Gb	148265714,39997650,78222107,189426475,189426320,110601571,197120226,197119356
80	nitroreductase family protein	8	GsGmGuGfGbGl	Gu,Gu,Gu,Gs,Gm,Gl,Gf,Gb	148265537,148263412,148263312,39995327,78224031,189423203,110600504,197119210
81	HAD superfamily hydrolase	8	GsGmGuGfGbGl	Gu,Gu,Gs,Gs,Gm,Gl,Gf,Gb	148263015,148263014,39995586,39995585,78224275,189423455,110601542,197119167
82	hypothetical protein GSU1429	8	GsGmGuGfGbGl	Gu,Gs,Gm,Gm,Gl,Gf,Gf,Gb	148264102,39996529,78223268,78222444,189425159,110602072,110599134,197119025
84	hypothetical protein GSU1127	8	GsGmGuGfGbGl	Gu,Gu,Gs,Gm,Gl,Gl,Gf,Gb	148262649,148262485,39996229,78223866,189425894,189424282,110600046,197118842
85	radical SAM domain-containing protein	8	GsGmGuGfGbGl	Gu,Gu,Gs,Gs,Gm,Gl,Gf,Gb	148264019,148264018,39996546,39995990,78223930,189423645,110599838,197118770
86	MOSC domain-containing protein	8	GsGmGuGfGbGl	Gu,Gu,Gs,Gm,Gl,Gl,Gf,Gb	148265591,148264464,39998235,78221525,189424225,189423979,110601241,197118652
90	metal ion efflux outer membrane protein family protein, putative	8	GsGmGuGfGbGl	Gu,Gs,Gs,Gm,Gl,Gf,Gf,Gb	148265386,39997235,39995934,78224690,189423609,110599597,110599451,197118322
97	phosphate transport system regulatory protein PhoU	8	GsGmGuGfGbGl	Gu,Gu,Gs,Gm,Gl,Gf,Gb,Gb	148264607,148263580,39996197,78223901,189423691,110599554,197118231,197118102
99	capsule polysaccharide export protein, putative	8	GsGmGuGfGbGl	Gu,Gu,Gs,Gm,Gm,Gl,Gf,Gb	148265099,148264285,39996954,78223389,78222558,189424570,110601121,197117992
100	polysaccharide biosynthesis/export domain-containing protein	8	GsGmGuGfGbGl	Gu,Gu,Gs,Gm,Gm,Gl,Gf,Gb	148265100,148264286,39996941,78223390,78222557,189424574,110601120,197117991
101	EAL domain-containing protein	8	GsGmGuGfGbGl	Gu,Gs,Gm,Gl,Gl,Gl,Gf,Gb	148265020,39996251,78223620,189425836,189424788,189424139,110600650,197117985
103	hypothetical protein GSU2047	8	GsGmGuGfGbGl	Gu,Gs,Gm,Gl,Gf,Gf,Gb,Gb	148263854,39997145,78222174,189425544,110601825,110600253,197118805,197117916
104	electron transfer flavoprotein	8	GsGmGuGfGbGl	Gu,Gs,Gm,Gm,Gl,Gf,Gb,Gb	148263282,39997963,78223462,78223274,189423642,110599064,197117887,197117853
107	3-hydroxybutyryl-CoA dehydratase	8	GsGmGuGfGbGl	Gu,Gs,Gm,Gm,Gl,Gf,Gb,Gb	148265080,39996479,78223278,78222925,189425955,110599060,197119206,197117849
108	molybdopterin biosynthesis protein MoeA	8	GsGmGuGfGbGl	Gu,Gu,Gs,Gm,Gl,Gf,Gb,Gb	148265563,148265416,39997797,78222256,189426629,110601245,197118654,197117737
109	ferric enterobactin receptor, putative	8	GsGmGuGfGbGl	Gu,Gs,Gm,Gl,Gl,Gf,Gb,Gb	148264021,39995989,78223931,189425950,189423646,110599839,197118768,197117566
110	GDP-mannose 4,6-dehydratase	8	GsGmGuGfGbGl	Gu,Gs,Gm,Gm,Gl,Gl,Gf,Gb	148265238,39995733,78222700,78222525,189424552,189423842,110600401,197117525
111	sensor histidine kinase	8	GsGmGuGfGbGl	Gu,Gu,Gs,Gm,Gl,Gf,Gf,Gb	148265761,148262167,39996421,78223657,189426123,110602172,110599171,197117483
117	lipid A biosynthesis lauroyl acyltransferase, putative	8	GsGmGuGfGbGl	Gu,Gs,Gm,Gl,Gf,Gf,Gb,Gb	148265258,39998509,78221318,189423837,110602232,110600416,197117238,197116624
118	pyruvate ferredoxin/flavodoxin oxidoreductase	8	GsGmGuGfGbGl	Gu,Gu,Gs,Gm,Gl,Gf,Gb,Gb	148266340,148265505,39995208,78224609,189423439,110601351,197120393,197116609
119	excinuclease ABC family protein	8	GsGmGuGfGbGl	Gu,Gs,Gs,Gm,Gm,Gl,Gf,Gb	148266389,39998414,39997851,78223777,78221355,189423773,110602265,197116606
120	glucosamine--fructose-6-phosphate aminotransferase (isomerizing)	8	GsGmGuGfGbGl	Gu,Gs,Gm,Gm,Gl,Gl,Gf,Gb	148262204,39995380,78222699,78221331,189424571,189423877,110601953,197116490
44	LuxR family DNA-binding response regulator	8	Gs--Gu--GbGl	Gu,Gs,Gs,Gs,Gl,Gl,Gb,Gb	148264821,39998319,39996395,39995788,189424624,189424620,197118634,197116849
73	hypothetical protein GSU1369	8	Gs--GuGfGbGl	Gu,Gu,Gu,Gs,Gl,Gl,Gf,Gb	148266128,148264763,148263259,39996471,189425530,189423241,110600909,197119981
115	hypothetical protein GSU2771	8	Gs--GuGfGbGl	Gu,Gu,Gs,Gl,Gf,Gf,Gf,Gb	148265653,148263023,39997864,189426086,110601512,110600162,110600153,197117165
114	PAS:Response regulator receiver:ATP-binding region, ATPase-like:Histidine kinase, HAMP region:Histidine kinase A-like	8	----GuGfGbGl	Gu,Gl,Gl,Gl,Gl,Gl,Gf,Gb	148262352,189425740,189425738,189424785,189423633,189423631,110601194,197117185
228	hypothetical protein Gbem_0424	7	--------Gb--	Gb,Gb,Gb,Gb,Gb,Gb,Gb	197120346,197119241,197118391,197118288,197117781,197117172,197116822
195	Acetyl-CoA hydrolase/transferase	7	--Gm--GfGb--	Gm,Gm,Gm,Gf,Gf,Gb,Gb	78224495,78224485,78223261,110600006,110599135,197119934,197117826
89	multi-sensor signal transduction histidine kinase	7	--GmGuGfGbGl	Gu,Gm,Gl,Gl,Gf,Gb,Gb	148266388,78224151,189425995,189423604,110602003,197120352,197118407
94	phosphate ABC transporter permease	7	--GmGuGfGbGl	Gu,Gu,Gm,Gl,Gf,Gb,Gb	148264604,148263583,78223898,189423688,110599551,197118234,197118105
95	phosphate ABC transporter permease	7	--GmGuGfGbGl	Gu,Gu,Gm,Gl,Gf,Gb,Gb	148264605,148263582,78223899,189423689,110599552,197118233,197118104
96	phosphate ABC transporter permease	7	--GmGuGfGbGl	Gu,Gu,Gm,Gl,Gf,Gb,Gb	148264606,148263581,78223900,189423690,110599553,197118232,197118103
192	two component AraC family transcriptional regulator	7	--GmGuGfGbGl	Gu,Gu,Gu,Gm,Gl,Gf,Gb	148265525,148265136,148263288,78223364,189423255,110599508,197117861
193	3-hydroxyacyl-CoA dehydrogenase-like	7	--GmGuGfGbGl	Gu,Gm,Gm,Gl,Gf,Gb,Gb	148265081,78223279,78222926,189425466,110599059,197119207,197117848
218	extracellular solute-binding protein	7	--GmGuGfGbGl	Gu,Gm,Gl,Gf,Gf,Gb,Gb	148262137,78222001,189426497,110599600,110599363,197117045,197117044
123	IS111A/IS1328/IS1533/IS116/IS110/IS902 transposase	7	--GmGu----Gl	Gu,Gm,Gl,Gl,Gl,Gl,Gl	148265145,78223990,189424739,189424298,189424257,189423510,189423089
152	methyl-accepting chemotaxis protein	7	Gs----GfGbGl	Gs,Gl,Gl,Gf,Gb,Gb,Gb	39996396,189424794,189424792,110600659,197119317,197119316,197119314
170	sensor histidine kinase	7	GsGm--GfGbGl	Gs,Gs,Gm,Gl,Gl,Gf,Gb	39998445,39997602,78224663,189424951,189423152,110600574,197118519
171	sensory box/GGDEF family protein	7	GsGm--GfGbGl	Gs,Gm,Gl,Gl,Gl,Gf,Gb	39995582,78224277,189426377,189426376,189423772,110600303,197118504
174	nuclease, putative	7	GsGm--GfGbGl	Gs,Gm,Gm,Gm,Gl,Gf,Gb	39996301,78224246,78223725,78223580,189423442,110601908,197118367
77	NHL repeat-containing protein	7	GsGmGu--Gb--	Gu,Gu,Gu,Gs,Gs,Gm,Gb	148265453,148263893,148262578,39998005,39997976,78221777,197119429
148	cytochrome c family protein	7	GsGmGu--Gb--	Gu,Gu,Gs,Gs,Gm,Gm,Gb	148265450,148265449,39997973,39995808,78221796,78221792,197119423
134	methyl-accepting chemotaxis protein	7	GsGmGu--GbGl	Gu,Gu,Gs,Gs,Gm,Gl,Gb	148265332,148265084,39996133,39995508,78224021,189423532,197119961
183	M48 family peptidase	7	GsGmGu--GbGl	Gu,Gs,Gs,Gm,Gl,Gb,Gb	148263216,39996667,39995962,78222372,189423625,197119646,197118318
210	hypothetical protein GSU1824	7	GsGmGu--GbGl	Gu,Gs,Gm,Gm,Gl,Gb,Gb	148264556,39996923,78223704,78223158,189424140,197118514,197117422
222	LamB porin family protein, putative	7	GsGmGu--GbGl	Gu,Gs,Gs,Gm,Gl,Gb,Gb	148262193,39998492,39998393,78224445,189426306,197118316,197116955
227	sensory box protein	7	GsGmGu--GbGl	Gu,Gs,Gm,Gl,Gl,Gl,Gb	148262514,39998242,78221521,189425714,189424100,189423288,197116864
160	sensory box histidine kinase	7	GsGmGuGfGb--	Gu,Gs,Gs,Gs,Gm,Gf,Gb	148262427,39997395,39996152,39995928,78224007,110600431,197118832
163	sensory box/response regulator	7	GsGmGuGfGb--	Gu,Gu,Gs,Gm,Gm,Gf,Gb	148264587,148263292,39995806,78224014,78223322,110598961,197118773
164	M23/M37 peptidase domain-containing protein	7	GsGmGuGfGb--	Gu,Gs,Gm,Gm,Gf,Gf,Gb	148262483,39995606,78224205,78222771,110600045,110599200,197118757
201	hypothetical protein GSU1254	7	GsGmGuGfGb--	Gu,Gs,Gs,Gm,Gf,Gb,Gb	148263995,39996869,39996356,78223058,110602201,197118449,197117679
207	putative lipoprotein	7	GsGmGuGfGb--	Gu,Gs,Gm,Gf,Gb,Gb,Gb	148264987,39995958,78222368,110599476,197119348,197119346,197117531
219	hypothetical protein GSU0317	7	GsGmGuGfGb--	Gu,Gu,Gs,Gm,Gf,Gf,Gb	148262746,148262114,39995426,78221337,110599621,110599386,197116966
55	AcrB/AcrD/AcrF family protein	7	GsGmGuGfGbGl	Gu,Gu,Gs,Gm,Gl,Gf,Gb	148265520,148264705,39997790,78222030,189426481,110600820,197118749
113	Crp/FNR family transcriptional regulator	7	GsGmGuGfGbGl	Gu,Gs,Gm,Gl,Gf,Gb,Gb	148264369,39997090,78221970,189426767,110600520,197118187,197117452
125	LysR family transcriptional regulator	7	GsGmGuGfGbGl	Gu,Gu,Gs,Gm,Gl,Gf,Gb	148262532,148262525,39998032,78221751,189424241,110600057,197120392
126	outer membrane porin FmdC, putative	7	GsGmGuGfGbGl	Gu,Gu,Gs,Gm,Gl,Gf,Gb	148262534,148262528,39998030,78221753,189424269,110600060,197120390
127	hypothetical protein GSU2938	7	GsGmGuGfGbGl	Gu,Gu,Gs,Gm,Gl,Gf,Gb	148262535,148262529,39998029,78221754,189424230,110600061,197120389
128	hypothetical protein GSU0395	7	GsGmGuGfGbGl	Gu,Gs,Gm,Gl,Gf,Gf,Gb	148266237,39995503,78224318,189426575,110599755,110599299,197120211
129	nicotinate-nucleotide--dimethylbenzimidazole phosphoribosyltransferase	7	GsGmGuGfGbGl	Gu,Gs,Gm,Gl,Gl,Gf,Gb	148266197,39998100,78221688,189426721,189426131,110599248,197120174
130	chemotaxis MotB protein	7	GsGmGuGfGbGl	Gu,Gs,Gm,Gl,Gl,Gf,Gb	148266090,39998119,78221681,189426486,189423111,110599925,197120112
135	carbon starvation protein A	7	GsGmGuGfGbGl	Gu,Gs,Gm,Gm,Gl,Gf,Gb	148264831,39995682,78224144,78223892,189425446,110600728,197119941
136	cobyric acid synthase	7	GsGmGuGfGbGl	Gu,Gs,Gm,Gl,Gl,Gf,Gb	148262126,39998083,78221706,189426722,189426598,110599374,197119901
137	CcmF/CcyK/CcsA family cytochrome c biogenesis protein	7	GsGmGuGfGbGl	Gu,Gs,Gm,Gl,Gl,Gf,Gb	148265858,39995721,78224096,189425812,189423618,110601695,197119815
139	cytochrome c biogenesis protein CcdA	7	GsGmGuGfGbGl	Gu,Gs,Gm,Gm,Gl,Gf,Gb	148265758,39996424,78223654,78222596,189425334,110601016,197119773
140	hypothetical protein GSU2733	7	GsGmGuGfGbGl	Gu,Gs,Gs,Gm,Gl,Gf,Gb	148263060,39997833,39997827,78222131,189425352,110600916,197119745
141	sensor histidine kinase	7	GsGmGuGfGbGl	Gu,Gs,Gm,Gl,Gf,Gf,Gb	148264769,39997287,78223490,189424949,110601403,110600290,197119730
142	radical SAM domain/B12 binding domain-containing protein	7	GsGmGuGfGbGl	Gu,Gs,Gm,Gl,Gf,Gf,Gb	148265614,39998504,78222914,189425244,110601974,110600898,197119669
143	mutator mutT protein	7	GsGmGuGfGbGl	Gu,Gs,Gm,Gm,Gl,Gf,Gb	148264527,39995976,78222999,78222386,189424990,110600854,197119636
144	NAD-dependent dehydrogenase subunit	7	GsGmGuGfGbGl	Gu,Gs,Gm,Gm,Gl,Gf,Gb	148262963,39995847,78223796,78221594,189425613,110602014,197119560
145	NAD-dependent dehydrogenase subunit	7	GsGmGuGfGbGl	Gu,Gs,Gm,Gm,Gl,Gf,Gb	148262961,39995849,78223794,78221592,189425611,110602012,197119558
146	NAD-dependent dehydrogenase subunit	7	GsGmGuGfGbGl	Gu,Gs,Gm,Gm,Gl,Gf,Gb	148262959,39995851,78223793,78221590,189425610,110602011,197119557
147	Ros/MucR family transcriptional regulator	7	GsGmGuGfGbGl	Gu,Gs,Gm,Gl,Gl,Gf,Gb	148264291,39996961,78222519,189425919,189425371,110601885,197119459
149	hypothetical protein GSU2661	7	GsGmGuGfGbGl	Gu,Gs,Gm,Gl,Gl,Gf,Gb	148262846,39997755,78223715,189425706,189423295,110600490,197119389
150	hypothetical protein GSU2659	7	GsGmGuGfGbGl	Gu,Gs,Gm,Gl,Gl,Gf,Gb	148262844,39997753,78223713,189425704,189423293,110600488,197119387
153	polyA polymerase family protein	7	GsGmGuGfGbGl	Gu,Gs,Gm,Gl,Gl,Gf,Gb	148265148,39997282,78223488,189425419,189423357,110601100,197119266
154	enoyl-(acyl-carrier-protein) reductase	7	GsGmGuGfGbGl	Gu,Gs,Gm,Gl,Gl,Gf,Gb	148262979,39996111,78223755,189426470,189425962,110601794,197119187
155	Glu/Leu/Phe/Val dehydrogenase family protein	7	GsGmGuGfGbGl	Gu,Gu,Gs,Gm,Gl,Gf,Gb	148263029,148262194,39996664,78222937,189423760,110601550,197119150
156	cob(I)alamin adenosyltransferase	7	GsGmGuGfGbGl	Gu,Gs,Gm,Gl,Gf,Gb,Gb	148264082,39996677,78222783,189423761,110600345,197119201,197119067
157	MarR family transcriptional regulator	7	GsGmGuGfGbGl	Gu,Gs,Gm,Gl,Gf,Gf,Gb	148264744,39996583,78223340,189424693,110601421,110598938,197119005
159	NADPH-dependent FMN reductase domain-containing protein	7	GsGmGuGfGbGl	Gu,Gs,Gm,Gl,Gf,Gf,Gb	148265545,39995878,78222654,189423205,110599501,110599257,197118853
161	HAMP domain/GAF domain/HD domain-containing protein	7	GsGmGuGfGbGl	Gu,Gu,Gs,Gm,Gl,Gf,Gb	148263998,148263775,39997716,78222069,189425104,110599881,197118815
162	LemA family protein	7	GsGmGuGfGbGl	Gu,Gs,Gm,Gl,Gl,Gf,Gb	148264089,39996577,78222583,189424321,189423623,110600337,197118802
165	TetR family transcriptional regulator	7	GsGmGuGfGbGl	Gu,Gs,Gm,Gl,Gl,Gf,Gb	148265522,39997792,78222028,189426483,189426478,110600822,197118752
166	hypothetical protein GSU1932	7	GsGmGuGfGbGl	Gu,Gs,Gm,Gl,Gf,Gb,Gb	148264854,39997030,78223191,189424384,110602109,197119233,197118698
167	cobalamin biosynthesis protein CbiM, putative	7	GsGmGuGfGbGl	Gu,Gu,Gs,Gm,Gl,Gf,Gb	148264803,148262855,39996381,78223644,189425825,110600491,197118606
168	cobalt ABC transporter, ATP-binding protein	7	GsGmGuGfGbGl	Gu,Gs,Gm,Gl,Gf,Gf,Gb	148264801,39996383,78223642,189425823,110601437,110599762,197118604
169	membrane protein	7	GsGmGuGfGbGl	Gu,Gu,Gs,Gm,Gl,Gf,Gb	148264677,148262888,39995960,78222370,189426238,110600182,197118593
172	nitrogenase iron protein	7	GsGmGuGfGbGl	Gu,Gs,Gm,Gl,Gl,Gf,Gb	148263246,39997914,78221882,189424283,189423719,110599160,197118456
173	flavoredoxin	7	GsGmGuGfGbGl	Gu,Gs,Gm,Gm,Gl,Gf,Gb	148264886,39995369,78222655,78222025,189423206,110602004,197118418
175	tRNA (5-methylaminomethyl-2-thiouridylate)-methyltransferase	7	GsGmGuGfGbGl	Gu,Gs,Gm,Gl,Gf,Gb,Gb	148263558,39997664,78222093,189426122,110600609,197119634,197118358
176	molybdenum ABC transporter, ATP-binding protein modC	7	GsGmGuGfGbGl	Gu,Gs,Gm,Gl,Gf,Gb,Gb	148265345,39998051,78221735,189423523,110601948,197118988,197118357
177	nickel-dependent hydrogenase, small subunit, putative	7	GsGmGuGfGbGl	Gu,Gs,Gm,Gl,Gf,Gb,Gb	148263195,39997513,78224510,189424611,110601268,197120246,197118352
178	nickel-dependent hydrogenase, large subunit	7	GsGmGuGfGbGl	Gu,Gs,Gm,Gl,Gf,Gb,Gb	148263194,39997514,78224511,189424612,110601267,197120245,197118351
180	putative lipoprotein	7	GsGmGuGfGbGl	Gu,Gs,Gs,Gm,Gl,Gf,Gb	148265383,39997231,39995938,78224693,189423605,110599489,197118325
181	CzcB family heavy metal efflux protein	7	GsGmGuGfGbGl	Gu,Gs,Gs,Gm,Gl,Gf,Gb	148265385,39997234,39995935,78224691,189423608,110599598,197118323
182	hypothetical protein GSU0827	7	GsGmGuGfGbGl	Gu,Gs,Gs,Gm,Gl,Gf,Gb	148265387,39998486,39995933,78224689,189423610,110599086,197118321
185	ArsR family transcriptional regulator	7	GsGmGuGfGbGl	Gu,Gs,Gm,Gl,Gf,Gb,Gb	148262551,39998043,78221743,189424219,110599988,197118731,197118228
188	chemotaxis protein CheA	7	GsGmGuGfGbGl	Gu,Gs,Gm,Gl,Gf,Gb,Gb	148265032,39996392,78223630,189424797,110600661,197119312,197117981
191	sensory box/response regulator	7	GsGmGuGfGbGl	Gu,Gs,Gs,Gm,Gl,Gf,Gb	148262949,39997142,39997025,78222177,189424128,110601601,197117893
196	hypothetical protein GSU0192	7	GsGmGuGfGbGl	Gu,Gs,Gm,Gl,Gf,Gb,Gb	148266348,39995302,78221461,189425602,110602096,197119530,197117780
199	S-adenosylmethionine synthetase	7	GsGmGuGfGbGl	Gu,Gs,Gm,Gl,Gf,Gb,Gb	148263400,39996978,78222504,189423420,110600892,197118110,197117729
200	deoxyuridine 5'-triphosphate nucleotidohydrolase	7	GsGmGuGfGbGl	Gu,Gs,Gm,Gl,Gf,Gf,Gb	148263965,39996695,78222803,189424900,110601944,110601036,197117698
202	type II secretion system protein, putative	7	GsGmGuGfGbGl	Gu,Gs,Gm,Gl,Gl,Gf,Gb	148263986,39996877,78223066,189424531,189424524,110599094,197117672
203	cytochrome d ubiquinol oxidase, subunit I	7	GsGmGuGfGbGl	Gu,Gs,Gm,Gl,Gf,Gb,Gb	148264217,39996740,78223137,189424273,110600506,197118398,197117657
204	general secretion pathway protein-related protein	7	GsGmGuGfGbGl	Gu,Gs,Gm,Gl,Gf,Gb,Gb	148263549,39996637,78223669,189425359,110599965,197118025,197117605
205	ribonucleotide-diphosphate reductase subunit alpha	7	GsGmGuGfGbGl	Gu,Gu,Gs,Gm,Gl,Gf,Gb	148264309,148262268,39996969,78222511,189425377,110602425,197117589
206	DNA-binding response regulator KdpE	7	GsGmGuGfGbGl	Gu,Gs,Gm,Gl,Gf,Gb,Gb	148263293,39997579,78223640,189426275,110601132,197118981,197117560
209	chemotaxis protein CheD, putative	7	GsGmGuGfGbGl	Gu,Gs,Gm,Gl,Gf,Gb,Gb	148263036,39995832,78222294,189424374,110602187,197117770,197117432
211	UDP-3-O-	7	GsGmGuGfGbGl	Gu,Gu,Gs,Gm,Gl,Gf,Gb	148264992,148263455,39995837,78223804,189425669,110601655,197117291
212	glutaredoxin family protein	7	GsGmGuGfGbGl	Gu,Gs,Gs,Gm,Gl,Gf,Gb	148264999,39998254,39996257,78223616,189425296,110601658,197117274
213	GDP-fucose synthetase	7	GsGmGuGfGbGl	Gu,Gs,Gm,Gl,Gf,Gb,Gb	148265237,39995734,78222526,189425807,110600400,197117524,197117257
214	capsular polysaccharide biosynthesis protein I	7	GsGmGuGfGbGl	Gu,Gu,Gs,Gm,Gl,Gf,Gb	148264642,148264348,39997339,78223533,189423550,110600962,197117253
215	(3R)-hydroxymyristoyl-(acyl-carrier-protein) dehydratase	7	GsGmGuGfGbGl	Gu,Gs,Gm,Gl,Gl,Gf,Gb	148265262,39997363,78223557,189424996,189423832,110600420,197117234
216	hypothetical protein GSU2200	7	GsGmGuGfGbGl	Gu,Gs,Gm,Gl,Gl,Gf,Gb	148265157,39997298,78224281,189425011,189424934,110600023,197117154
217	hypothetical protein GSU0077	7	GsGmGuGfGbGl	Gu,Gs,Gm,Gl,Gf,Gb,Gb	148262950,39995188,78224630,189424957,110601611,197117127,197117124
220	carboxyl transferase domain-containing protein	7	GsGmGuGfGbGl	Gu,Gu,Gs,Gm,Gl,Gf,Gb	148265510,148262730,39998388,78224439,189426311,110601914,197116959
221	biotin-requiring enzyme subunit	7	GsGmGuGfGbGl	Gu,Gu,Gs,Gm,Gl,Gf,Gb	148265509,148262731,39998389,78224440,189426310,110601913,197116958
223	hypothetical protein GSU0680	7	GsGmGuGfGbGl	Gu,Gs,Gm,Gl,Gf,Gf,Gb	148266344,39995786,78224025,189425282,110600436,110599467,197116923
224	preprotein translocase subunit SecF	7	GsGmGuGfGbGl	Gu,Gs,Gm,Gl,Gf,Gb,Gb	148263781,39997710,78222075,189425067,110599887,197118809,197116902
225	preprotein translocase subunit SecD	7	GsGmGuGfGbGl	Gu,Gs,Gm,Gl,Gf,Gb,Gb	148263780,39997711,78222074,189425068,110599886,197118810,197116901
226	hypothetical protein GSU3081	7	GsGmGuGfGbGl	Gu,Gs,Gs,Gm,Gl,Gf,Gb	148265998,39998174,39998171,78221621,189423751,110601476,197116877
230	hypothetical protein GSU1240	7	GsGmGuGfGbGl	Gu,Gs,Gm,Gl,Gf,Gb,Gb	148265938,39996342,78222966,189424825,110600995,197117112,197116766
231	LysM domain-containing protein	7	GsGmGuGfGbGl	Gu,Gu,Gs,Gm,Gl,Gf,Gb	148263527,148262451,39997704,78222080,189424696,110600032,197116596
232	twin arginine-targeting protein translocase	7	GsGmGuGfGbGl	Gu,Gs,Gm,Gl,Gl,Gf,Gb	148262372,39998280,78224408,189426216,189424759,110602385,197116548
234	AcrB/AcrD/AcrF family protein	7	GsGmGuGfGbGl	Gu,Gu,Gs,Gm,Gl,Gf,Gb	148265315,148264417,39996711,78222861,189425433,110601961,197116463
235	heterodisulfide reductase subunit	7	GsGmGuGfGbGl	Gu,Gu,Gs,Gm,Gl,Gf,Gb	148265602,148262234,39995203,78224614,189423928,110601772,197116432
236	heterodisulfide reductase subunit	7	GsGmGuGfGbGl	Gu,Gu,Gs,Gm,Gl,Gf,Gb	148265603,148262233,39995202,78224615,189423929,110601771,197116431
237	heterodisulfide reductase subunit	7	GsGmGuGfGbGl	Gu,Gu,Gs,Gm,Gl,Gf,Gb	148265604,148262232,39995201,78224616,189423931,110601770,197116430
238	heterodisulfide reductase subunit	7	GsGmGuGfGbGl	Gu,Gu,Gs,Gm,Gl,Gf,Gb	148265605,148262231,39995200,78224617,189423932,110601767,197116429
239	heterodisulfide reductase subunit	7	GsGmGuGfGbGl	Gu,Gu,Gs,Gm,Gl,Gf,Gb	148265606,148262230,39995199,78224618,189423933,110601766,197116428
240	heterodisulfide reductase, iron-sulfur binding subunit, putative	7	GsGmGuGfGbGl	Gu,Gu,Gs,Gm,Gl,Gf,Gb	148265607,148262229,39995198,78224620,189423934,110601765,197116427
241	heterodisulfide reductase, cytochrome reductase subunit	7	GsGmGuGfGbGl	Gu,Gu,Gs,Gm,Gl,Gf,Gb	148265608,148262228,39995196,78224621,189423936,110601764,197116426
78	molybdopterin-guanine dinucleotide biosynthesis protein MobB	7	Gs--GuGfGbGl	Gu,Gu,Gs,Gl,Gl,Gf,Gb	148262546,148262511,39998237,189424223,189423980,110600055,197119421
87	cation transporter E1-E2 family ATPase	7	Gs--GuGfGbGl	Gu,Gs,Gs,Gl,Gl,Gf,Gb	148264589,39997423,39996778,189425629,189424873,110601110,197118618
91	fibronectin type III domain-containing protein	7	Gs--GuGfGbGl	Gu,Gs,Gl,Gf,Gb,Gb,Gb	148264373,39997043,189424515,110600522,197118184,197118183,197118181
112	asparagine synthase, glutamine-hydrolyzing	7	Gs--GuGfGbGl	Gu,Gu,Gs,Gl,Gf,Gb,Gb	148263419,148263414,39997051,189424561,110600523,197118163,197117470
229	aldo/keto reductase family oxidoreductase	7	Gs--GuGfGbGl	Gu,Gu,Gs,Gl,Gf,Gb,Gb	148266384,148265548,39998216,189423176,110599336,197117766,197116800
122	hypothetical protein Gura_0069	7	----Gu----Gl	Gu,Gu,Gu,Gu,Gl,Gl,Gl	148265206,148264554,148263182,148262152,189425722,189425193,189423981
131	TPR repeat	6	------GfGbGl	Gl,Gl,Gf,Gb,Gb,Gb	189426416,189426403,110599927,197120110,197120109,197120108
1382	PAS:Response regulator receiver:ATP-binding region, ATPase-like:Histidine kinase, HAMP region:Histidine kinase A-like	6	------GfGbGl	Gl,Gl,Gf,Gb,Gb,Gb	189424887,189424777,110599486,197118607,197117771,197116827
189	molybdopterin oxidoreductase	6	--Gm--GfGbGl	Gm,Gl,Gl,Gf,Gf,Gb	78223432,189424505,189424001,110602123,110598976,197117970
151	Phage integrase	6	--GmGu--GbGl	Gu,Gm,Gl,Gl,Gb,Gb	148265120,78223482,189426161,189424200,197119619,197119365
198	aldehyde ferredoxin oxidoreductase	6	--GmGuGfGb--	Gu,Gu,Gm,Gf,Gf,Gb	148264467,148263266,78222263,110601077,110598941,197117740
980	periplasmic phosphate binding protein	6	--GmGuGfGb--	Gu,Gu,Gm,Gf,Gb,Gb	148264603,148263584,78223897,110599562,197118235,197118095
1075	UBA/THIF-type NAD/FAD binding fold:MoeZ/MoeB	6	--GmGuGfGb--	Gu,Gu,Gm,Gf,Gf,Gb	148264469,148263264,78222261,110601079,110598940,197117738
1336	hypothetical protein Gmet_2891	6	--GmGuGfGb--	Gu,Gu,Gu,Gm,Gf,Gb	148265846,148265842,148265834,78224087,110601707,197116993
133	hypothetical protein Gmet_1329	6	--GmGuGfGbGl	Gu,Gm,Gm,Gl,Gf,Gb	148265824,78222705,78222542,189425406,110600765,197120081
270	hypothetical protein Gmet_2120	6	--GmGuGfGbGl	Gu,Gm,Gl,Gf,Gf,Gb	148262542,78223327,189424260,110600069,110598951,197120382
458	hypothetical protein Gmet_2951	6	--GmGuGfGbGl	Gu,Gm,Gl,Gf,Gf,Gb	148263620,78224146,189423158,110599986,110599732,197119955
665	histidine kinase	6	--GmGuGfGbGl	Gu,Gm,Gl,Gl,Gf,Gb	148265482,78223663,189426566,189424540,110601272,197119334
958	plasmid maintenance system killer	6	--GmGuGfGbGl	Gu,Gu,Gm,Gl,Gf,Gb	148263286,148262496,78224166,189423677,110601021,197118290
1016	anti-sigma-factor antagonist domain-containing protein	6	--GmGuGfGbGl	Gu,Gm,Gl,Gf,Gb,Gb	148265034,78223632,189424799,110600663,197119313,197117979
1041	hypothetical protein Gmet_2250	6	--GmGuGfGbGl	Gu,Gu,Gm,Gl,Gf,Gb	148265043,148263860,78223455,189425216,110600669,197117922
1415	hypothetical protein Gmet_3149	6	--GmGuGfGbGl	Gu,Gm,Gl,Gf,Gb,Gb	148265459,78224340,189426158,110601030,197116723,197116720
1445	methyl-accepting chemotaxis sensory transducer	6	--GmGuGfGbGl	Gu,Gm,Gl,Gf,Gb,Gb	148262558,78224279,189425564,110600075,197119975,197116629
1403	sensory box histidine kinase/response regulator	6	Gs----GfGbGl	Gs,Gl,Gl,Gf,Gb,Gb	39995824,189425046,189423648,110600850,197119422,197116777
311	hypothetical protein GSU0137	6	GsGm--GfGbGl	Gs,Gm,Gl,Gl,Gf,Gb	39995248,78221415,189425026,189424937,110600289,197120297
603	multidrug resistance protein, putative	6	GsGm--GfGbGl	Gs,Gm,Gl,Gl,Gf,Gb	39995879,78222026,189423960,189423175,110599012,197119536
651	twin arginine-targeting protein translocase	6	GsGm--GfGbGl	Gs,Gm,Gm,Gl,Gf,Gb	39995887,78223339,78222281,189426591,110598939,197119420
704	hypothetical protein GSU3003	6	GsGm--GfGbGl	Gs,Gm,Gl,Gl,Gf,Gb	39998094,78222313,189425140,189425032,110600288,197119147
1419	type IV pilus assembly protein, putative	6	GsGm--GfGbGl	Gs,Gm,Gl,Gl,Gf,Gb	39997703,78222081,189425030,189424697,110601608,197116695
252	sensory box/GGDEF family protein	6	GsGm--Gf--Gl	Gs,Gm,Gl,Gl,Gf,Gf	39997114,78222207,189425831,189424661,110601654,110601200
1149	putative lipoprotein	6	GsGmGu--Gb--	Gu,Gu,Gs,Gm,Gb,Gb	148265319,148262974,39996193,78223134,197119310,197117400
233	spore coat protein-related protein	6	GsGmGu--GbGl	Gu,Gs,Gm,Gl,Gb,Gb	148265087,39996496,78223370,189424548,197118448,197116488
486	mttA/Hcf106 family protein	6	GsGmGu--GbGl	Gu,Gs,Gm,Gl,Gl,Gb	148262283,39995133,78224726,189425845,189424349,197119880
487	OmpA domain-containing protein	6	GsGmGu--GbGl	Gu,Gs,Gm,Gl,Gl,Gb	148262285,39995135,78224724,189426515,189424872,197119876
572	TerC family membrane protein	6	GsGmGu--GbGl	Gu,Gs,Gs,Gm,Gl,Gb	148263215,39996670,39995961,78222371,189423880,197119647
588	hypothetical protein GSU2560	6	GsGmGu--GbGl	Gu,Gu,Gs,Gm,Gl,Gb	148264683,148264614,39997655,78222099,189423661,197119586
737	hypothetical protein GSU2427	6	GsGmGu--GbGl	Gu,Gs,Gm,Gm,Gl,Gb	148266276,39997522,78222678,78222037,189426135,197119076
884	hypothetical protein GSU2635	6	GsGmGu--GbGl	Gu,Gs,Gs,Gm,Gl,Gb	148265584,39998020,39997729,78222054,189426099,197118622
885	phosphohistidine phosphatase SixA	6	GsGmGu--GbGl	Gu,Gu,Gs,Gm,Gl,Gb	148264688,148264609,39997657,78222098,189423660,197118612
1073	nickel-iron hydrogenase, b-type cytochrome subunit	6	GsGmGu--GbGl	Gu,Gu,Gs,Gm,Gl,Gb	148262947,148262624,39995232,78224521,189425113,197117755
1138	hypothetical protein GSU1247	6	GsGmGu--GbGl	Gu,Gs,Gm,Gl,Gb,Gb	148264541,39996349,78222972,189426664,197119660,197117568
1253	cytochrome c family protein	6	GsGmGu--GbGl	Gu,Gs,Gm,Gl,Gl,Gb	148265158,39997299,78224280,189424778,189423927,197117153
1269	rubredoxin	6	GsGmGu--GbGl	Gu,Gs,Gs,Gm,Gl,Gb	148262942,39998278,39995953,78224362,189426393,197117130
1353	RNA polymerase sigma-32 factor	6	GsGmGu--GbGl	Gu,Gs,Gm,Gl,Gl,Gb	148265963,39995761,78224050,189424394,189423258,197116970
1381	mercuric reductase	6	GsGmGu--GbGl	Gu,Gs,Gs,Gm,Gl,Gb	148265769,39997683,39996417,78223103,189425041,197116855
255	sensory box histidine kinase	6	GsGmGuGf----	Gu,Gu,Gs,Gm,Gf,Gf	148262138,148262136,39997626,78222876,110599364,110599362
83	molybdenum ABC transporter, periplasmic molybdenum-binding protein modA	6	GsGmGuGfGb--	Gu,Gs,Gm,Gf,Gb,Gb	148265347,39998053,78221733,110601777,197119246,197118990
132	glycosyl transferase, group 2 family protein	6	GsGmGuGfGb--	Gu,Gs,Gs,Gm,Gf,Gb	148264391,39997060,39997059,78223217,110600775,197120100
186	hypothetical protein GSU1979	6	GsGmGuGfGb--	Gu,Gu,Gs,Gm,Gf,Gb	148264630,148264388,39997077,78223210,110600545,197118188
208	hypothetical protein GSU1339	6	GsGmGuGfGb--	Gu,Gs,Gm,Gf,Gb,Gb	148262164,39996441,78222766,110599175,197117788,197117485
600	cytochrome c family protein	6	GsGmGuGfGb--	Gu,Gs,Gm,Gm,Gf,Gb	148262935,39995179,78224701,78221546,110601595,197119564
611	hypothetical protein GSU0312	6	GsGmGuGfGb--	Gu,Gu,Gs,Gm,Gf,Gb	148265916,148264011,39995421,78221341,110599835,197119499
784	ABC transporter, ATP-binding protein	6	GsGmGuGfGb--	Gu,Gu,Gs,Gm,Gf,Gb	148264404,148263737,39996605,78222619,110600530,197118957
790	hypothetical protein GSU1167	6	GsGmGuGfGb--	Gu,Gu,Gs,Gm,Gf,Gb	148266351,148264932,39996269,78223605,110599446,197118890
886	hypothetical protein GSU1213	6	GsGmGuGfGb--	Gu,Gu,Gs,Gm,Gf,Gb	148264708,148262621,39996315,78222414,110602404,197118608
1007	polysaccharide biosynthesis domain-containing protein	6	GsGmGuGfGb--	Gu,Gs,Gm,Gf,Gf,Gb	148263734,39997344,78221679,110600772,110600393,197118008
1134	hypothetical protein GSU1536	6	GsGmGuGfGb--	Gu,Gs,Gm,Gf,Gb,Gb	148263550,39996636,78223670,110599964,197118026,197117606
1141	hypothetical protein GSU2889	6	GsGmGuGfGb--	Gu,Gs,Gm,Gf,Gb,Gb	148262597,39997980,78221817,110600945,197119828,197117554
1142	B12 binding /radical SAM domain-containing protein	6	GsGmGuGfGb--	Gu,Gs,Gm,Gf,Gb,Gb	148262598,39997979,78221818,110600946,197119829,197117553
1357	hypothetical protein GSU3305	6	GsGmGuGfGb--	Gu,Gs,Gm,Gf,Gb,Gb	148262736,39998394,78224446,110599165,197116954,197116953
1361	hypothetical protein GSU3139	6	GsGmGuGfGb--	Gu,Gs,Gm,Gf,Gb,Gb	148263832,39998229,78221570,110600316,197118145,197116932
1400	OmpA domain-containing protein	6	GsGmGuGfGb--	Gu,Gs,Gm,Gf,Gb,Gb	148266343,39995916,78221995,110602001,197117764,197116786
1417	outer membrane protein, putative	6	GsGmGuGfGb--	Gu,Gu,Gs,Gm,Gf,Gb	148265973,148264454,39995184,78224705,110599460,197116709
158	MttB family protein	6	GsGmGuGfGbGl	Gu,Gs,Gm,Gl,Gf,Gb	148264728,39996586,78222599,189424307,110601056,197118977
184	carbamoyl-phosphate synthase, large subunit	6	GsGmGuGfGbGl	Gu,Gs,Gm,Gl,Gf,Gb	148263921,39996378,78222983,189425138,110599791,197118283
258	hypothetical protein GSU3466	6	GsGmGuGfGbGl	Gu,Gs,Gm,Gl,Gf,Gb	148266439,39998555,78224744,189426685,110601501,197120418
259	tRNA modification GTPase TrmE	6	GsGmGuGfGbGl	Gu,Gs,Gm,Gl,Gf,Gb	148266438,39998554,78224743,189426684,110601500,197120417
260	tRNA uridine 5-carboxymethylaminomethyl modification enzyme GidA	6	GsGmGuGfGbGl	Gu,Gs,Gm,Gl,Gf,Gb	148266437,39998553,78224742,189426683,110601499,197120416
261	glucose-inhibited division protein B	6	GsGmGuGfGbGl	Gu,Gs,Gm,Gl,Gf,Gb	148266436,39998552,78224741,189426682,110601498,197120415
262	dihydrodipicolinate synthase	6	GsGmGuGfGbGl	Gu,Gs,Gm,Gl,Gf,Gb	148262317,39995270,78221435,189426092,110601520,197120413
263	dihydrodipicolinate reductase	6	GsGmGuGfGbGl	Gu,Gs,Gm,Gl,Gf,Gb	148262318,39995271,78221436,189426091,110601519,197120412
264	L,L-diaminopimelate aminotransferase	6	GsGmGuGfGbGl	Gu,Gs,Gm,Gl,Gf,Gb	148262321,39995273,78221437,189426089,110601516,197120411
265	putative lipoprotein	6	GsGmGuGfGbGl	Gu,Gs,Gm,Gl,Gf,Gb	148262533,39998031,78221752,189424270,110600059,197120391
266	cytochrome c family protein	6	GsGmGuGfGbGl	Gu,Gs,Gm,Gl,Gf,Gb	148262538,39998026,78221757,189424264,110600065,197120386
267	cytochrome c family protein	6	GsGmGuGfGbGl	Gu,Gs,Gm,Gl,Gf,Gb	148262539,39998025,78221758,189424263,110600066,197120385
268	cytochrome b/b6 complex, iron-sulfur subunit	6	GsGmGuGfGbGl	Gu,Gs,Gm,Gl,Gf,Gb	148262540,39998024,78221759,189424262,110600067,197120384
269	cytochrome b/b6	6	GsGmGuGfGbGl	Gu,Gs,Gm,Gl,Gf,Gb	148262541,39998023,78221760,189424261,110600068,197120383
271	cytochrome c family protein	6	GsGmGuGfGbGl	Gu,Gs,Gm,Gl,Gf,Gb	148262543,39998021,78221762,189424259,110600070,197120381
272	galactose-1-phosphate uridylyltransferase	6	GsGmGuGfGbGl	Gu,Gs,Gm,Gl,Gf,Gb	148262930,39998346,78224367,189423480,110600703,197120376
273	RND family efflux transporter MFP subunit	6	GsGmGuGfGbGl	Gu,Gs,Gm,Gl,Gf,Gb	148262891,39997759,78223718,189423243,110600494,197120366
274	outer membrane efflux protein	6	GsGmGuGfGbGl	Gu,Gs,Gm,Gl,Gf,Gb	148262890,39997758,78223717,189423242,110600493,197120365
275	sensor histidine kinase	6	GsGmGuGfGbGl	Gu,Gs,Gm,Gl,Gf,Gb	148262211,39995392,78224470,189423473,110601789,197120363
276	dnaK suppressor protein	6	GsGmGuGfGbGl	Gu,Gs,Gm,Gl,Gf,Gb	148262212,39995393,78224469,189423472,110601790,197120362
277	3-oxoacyl-(acyl-carrier-protein) synthase III	6	GsGmGuGfGbGl	Gu,Gs,Gm,Gl,Gf,Gb	148262218,39995399,78224463,189423489,110602275,197120356
278	CheR methyltransferase SAM binding domain-containing protein	6	GsGmGuGfGbGl	Gu,Gs,Gm,Gl,Gf,Gb	148262219,39995400,78224462,189423695,110602274,197120355
279	MATE efflux family protein	6	GsGmGuGfGbGl	Gu,Gs,Gm,Gl,Gf,Gb	148266410,39998219,78221579,189426609,110599454,197120354
280	single-strand binding protein	6	GsGmGuGfGbGl	Gu,Gs,Gm,Gl,Gf,Gb	148266407,39998207,78221583,189426459,110599474,197120336
281	1-acyl-sn-glycerol-3-phosphate acyltransferase, putative	6	GsGmGuGfGbGl	Gu,Gs,Gm,Gl,Gf,Gb	148266406,39998206,78221584,189426460,110599477,197120335
282	hypothetical protein GSU3114	6	GsGmGuGfGbGl	Gu,Gs,Gm,Gl,Gf,Gb	148266404,39998204,78221586,189426462,110599478,197120333
283	metallo-beta-lactamase family protein	6	GsGmGuGfGbGl	Gu,Gs,Gm,Gl,Gf,Gb	148266403,39998203,78221587,189426463,110599479,197120332
284	cell division protein FtsK, putative	6	GsGmGuGfGbGl	Gu,Gs,Gm,Gl,Gf,Gb	148266402,39998202,78221588,189426521,110599480,197120331
285	glycine cleavage system transcriptional repressor, putative	6	GsGmGuGfGbGl	Gu,Gs,Gm,Gl,Gf,Gb	148266396,39998546,78224737,189423598,110599481,197120330
286	polypeptide deformylase	6	GsGmGuGfGbGl	Gu,Gs,Gm,Gl,Gf,Gb	148266395,39998545,78224736,189423599,110599482,197120329
287	phosphoglucomutase/phosphomannomutase family protein	6	GsGmGuGfGbGl	Gu,Gs,Gm,Gl,Gf,Gb	148266391,39998410,78221362,189426368,110599488,197120325
288	MglB protein	6	GsGmGuGfGbGl	Gu,Gs,Gm,Gl,Gf,Gb	148266341,39995209,78224608,189426172,110601350,197120324
289	MglA protein	6	GsGmGuGfGbGl	Gu,Gs,Gm,Gl,Gf,Gb	148266342,39995210,78224607,189426173,110601349,197120323
290	excinuclease ABC, C subunit	6	GsGmGuGfGbGl	Gu,Gs,Gm,Gl,Gf,Gb	148262448,39998368,78224419,189423649,110600029,197120322
291	RNA-binding protein	6	GsGmGuGfGbGl	Gu,Gs,Gm,Gl,Gf,Gb	148263324,39996426,78223828,189423423,110601752,197120321
292	sensory box protein	6	GsGmGuGfGbGl	Gu,Gs,Gm,Gl,Gf,Gb	148266264,39995412,78221251,189423822,110602396,197120320
293	soj protein	6	GsGmGuGfGbGl	Gu,Gs,Gm,Gl,Gf,Gb	148266266,39995217,78224603,189426226,110602397,197120318
294	ParB-like nuclease domain-containing protein	6	GsGmGuGfGbGl	Gu,Gs,Gm,Gl,Gf,Gb	148266267,39995218,78224602,189426225,110602398,197120317
295	ATP synthase F0, B' subunit, putative	6	GsGmGuGfGbGl	Gu,Gs,Gm,Gl,Gf,Gb	148266268,39995219,78224601,189426224,110602252,197120316
296	ATP synthase F0, B subunit	6	GsGmGuGfGbGl	Gu,Gs,Gm,Gl,Gf,Gb	148266269,39995220,78224600,189426223,110602253,197120315
297	F0F1 ATP synthase subunit delta	6	GsGmGuGfGbGl	Gu,Gs,Gm,Gl,Gf,Gb	148266270,39995221,78224599,189426222,110602254,197120314
298	F0F1 ATP synthase subunit alpha	6	GsGmGuGfGbGl	Gu,Gs,Gm,Gl,Gf,Gb	148266271,39995222,78224598,189426221,110602255,197120313
299	F0F1 ATP synthase subunit gamma	6	GsGmGuGfGbGl	Gu,Gs,Gm,Gl,Gf,Gb	148266272,39995223,78224597,189426220,110602256,197120312
300	F0F1 ATP synthase subunit beta	6	GsGmGuGfGbGl	Gu,Gs,Gm,Gl,Gf,Gb	148266273,39995224,78224596,189426219,110602257,197120311
301	F0F1 ATP synthase subunit epsilon	6	GsGmGuGfGbGl	Gu,Gs,Gm,Gl,Gf,Gb	148266274,39995225,78224595,189426218,110602258,197120310
302	protein-glutamate methylesterase	6	GsGmGuGfGbGl	Gu,Gs,Gm,Gl,Gf,Gb	148266433,39995402,78224460,189425873,110601495,197120306
303	HD domain-containing protein	6	GsGmGuGfGbGl	Gu,Gs,Gm,Gl,Gf,Gb	148266432,39995403,78224459,189425872,110601494,197120305
304	chemotaxis protein methyltransferase CheR	6	GsGmGuGfGbGl	Gu,Gs,Gm,Gl,Gf,Gb	148266431,39995404,78224458,189425871,110601493,197120304
305	chemotaxis protein CheA, putative	6	GsGmGuGfGbGl	Gu,Gs,Gm,Gl,Gf,Gb	148266430,39995405,78224457,189425870,110601492,197120303
306	purine-binding chemotaxis protein CheW	6	GsGmGuGfGbGl	Gu,Gs,Gm,Gl,Gf,Gb	148266429,39995406,78224456,189425869,110601491,197120302
307	sigma-54 dependent DNA-binding response regulator, interruption-C	6	GsGmGuGfGbGl	Gu,Gs,Gm,Gl,Gf,Gb	148266428,39995407,78224454,189425868,110601490,197120301
308	lytic murein transglycosylase, putative	6	GsGmGuGfGbGl	Gu,Gs,Gm,Gl,Gf,Gb	148266427,39995410,78224453,189425867,110601489,197120300
309	hypothetical protein GSU3289	6	GsGmGuGfGbGl	Gu,Gs,Gm,Gl,Gf,Gb	148266425,39998378,78224429,189423896,110601488,197120299
310	TatD family hydrolase	6	GsGmGuGfGbGl	Gu,Gs,Gm,Gl,Gf,Gb	148266423,39998376,78224427,189426504,110601486,197120298
312	peptide chain release factor 3	6	GsGmGuGfGbGl	Gu,Gs,Gm,Gl,Gf,Gb	148266422,39995249,78221416,189425875,110601485,197120296
313	NADH dehydrogenase I, A subunit	6	GsGmGuGfGbGl	Gu,Gs,Gm,Gl,Gf,Gb	148266254,39995447,78224545,189426187,110599316,197120287
314	NADH dehydrogenase I, B subunit	6	GsGmGuGfGbGl	Gu,Gs,Gm,Gl,Gf,Gb	148266253,39995448,78224544,189426186,110599315,197120286
315	NADH dehydrogenase I, C subunit	6	GsGmGuGfGbGl	Gu,Gs,Gm,Gl,Gf,Gb	148266252,39995449,78224543,189426185,110599314,197120285
316	NADH dehydrogenase I, D subunit	6	GsGmGuGfGbGl	Gu,Gs,Gm,Gl,Gf,Gb	148266251,39995450,78224542,189426184,110599313,197120284
317	NADH dehydrogenase I, E subunit	6	GsGmGuGfGbGl	Gu,Gs,Gm,Gl,Gf,Gb	148266250,39995451,78224541,189426183,110599312,197120283
318	NADH dehydrogenase I, F subunit	6	GsGmGuGfGbGl	Gu,Gs,Gm,Gl,Gf,Gb	148266249,39995452,78224540,189426182,110599311,197120282
319	NADH dehydrogenase I, G subunit, putative	6	GsGmGuGfGbGl	Gu,Gs,Gm,Gl,Gf,Gb	148266248,39995453,78224539,189426181,110599310,197120281
320	NADH dehydrogenase I, H subunit	6	GsGmGuGfGbGl	Gu,Gs,Gm,Gl,Gf,Gb	148266247,39995454,78224538,189426180,110599309,197120280
321	NADH dehydrogenase I, I subunit	6	GsGmGuGfGbGl	Gu,Gs,Gm,Gl,Gf,Gb	148266246,39995455,78224537,189426179,110599308,197120279
322	NADH dehydrogenase I, J subunit	6	GsGmGuGfGbGl	Gu,Gs,Gm,Gl,Gf,Gb	148266245,39995456,78224536,189426178,110599307,197120278
323	NADH dehydrogenase I, K subunit	6	GsGmGuGfGbGl	Gu,Gs,Gm,Gl,Gf,Gb	148266244,39995457,78224535,189426177,110599306,197120277
325	NADH dehydrogenase I, M subunit	6	GsGmGuGfGbGl	Gu,Gs,Gm,Gl,Gf,Gb	148266242,39995459,78224533,189426175,110599304,197120275
326	NADH dehydrogenase I, N subunit	6	GsGmGuGfGbGl	Gu,Gs,Gm,Gl,Gf,Gb	148266241,39995460,78224532,189426174,110599303,197120274
327	TetR family transcriptional regulator	6	GsGmGuGfGbGl	Gu,Gs,Gm,Gl,Gf,Gb	148263712,39995286,78222940,189426061,110599144,197120257
329	hemerythrin family protein	6	GsGmGuGfGbGl	Gu,Gs,Gm,Gl,Gf,Gb	148263392,39995510,78224313,189423457,110599293,197120231
330	hypothetical protein GSU0214	6	GsGmGuGfGbGl	Gu,Gs,Gm,Gl,Gf,Gb	148263706,39995324,78223768,189425672,110601653,197120215
331	Outer membrane efflux family protein	6	GsGmGuGfGbGl	Gu,Gs,Gm,Gl,Gf,Gb	148266240,39995499,78224321,189426514,110599302,197120214
332	RND family efflux transporter MFP subunit	6	GsGmGuGfGbGl	Gu,Gs,Gm,Gl,Gf,Gb	148266239,39995500,78224320,189426513,110599301,197120213
333	AcrB/AcrD/AcrF family protein	6	GsGmGuGfGbGl	Gu,Gs,Gm,Gl,Gf,Gb	148266238,39995502,78224319,189426511,110599300,197120212
334	hypothetical protein GSU0396	6	GsGmGuGfGbGl	Gu,Gs,Gm,Gl,Gf,Gb	148266236,39995504,78224316,189426510,110599298,197120210
335	metallo-beta-lactamase family protein	6	GsGmGuGfGbGl	Gu,Gs,Gm,Gl,Gf,Gb	148266235,39995505,78224315,189426509,110599297,197120209
336	chemotaxis protein CheY	6	GsGmGuGfGbGl	Gu,Gs,Gm,Gl,Gf,Gb	148266230,39995511,78224311,189426360,110599292,197120206
337	hypothetical protein GSU0404	6	GsGmGuGfGbGl	Gu,Gs,Gm,Gl,Gf,Gb	148266229,39995512,78224310,189426359,110599291,197120205
338	response regulator	6	GsGmGuGfGbGl	Gu,Gs,Gm,Gl,Gf,Gb	148266228,39995513,78224309,189426358,110599290,197120204
339	TPR domain-containing protein	6	GsGmGuGfGbGl	Gu,Gs,Gm,Gl,Gf,Gb	148266227,39995514,78224308,189426357,110599289,197120203
341	flagellar basal-body rod protein FlgC	6	GsGmGuGfGbGl	Gu,Gs,Gm,Gl,Gf,Gb	148266225,39995516,78224306,189426355,110599287,197120201
342	flagellar hook-basal body complex protein FliE	6	GsGmGuGfGbGl	Gu,Gs,Gm,Gl,Gf,Gb	148266224,39995517,78224305,189426354,110599286,197120200
343	flagellar M-ring protein FliF	6	GsGmGuGfGbGl	Gu,Gs,Gm,Gl,Gf,Gb	148266223,39995518,78224304,189426353,110599285,197120199
344	flagellar motor switch protein FliG	6	GsGmGuGfGbGl	Gu,Gs,Gm,Gl,Gf,Gb	148266222,39995519,78224303,189426352,110599284,197120198
345	flagellar assembly protein fliH, putative	6	GsGmGuGfGbGl	Gu,Gs,Gm,Gl,Gf,Gb	148266221,39995520,78224302,189426351,110599283,197120197
346	flagellum-specific ATP synthase FliI	6	GsGmGuGfGbGl	Gu,Gs,Gm,Gl,Gf,Gb	148266220,39995521,78224301,189426350,110599282,197120196
347	flagellar protein FliJ, putative	6	GsGmGuGfGbGl	Gu,Gs,Gm,Gl,Gf,Gb	148266219,39995522,78224300,189426349,110599281,197120195
348	hypothetical protein GSU0415	6	GsGmGuGfGbGl	Gu,Gs,Gm,Gl,Gf,Gb	148266218,39995523,78224299,189426348,110599280,197120194
349	hypothetical protein GSU0416	6	GsGmGuGfGbGl	Gu,Gs,Gm,Gl,Gf,Gb	148266217,39995524,78224298,189426347,110599279,197120193
350	flagellar hook assembly protein FlgD	6	GsGmGuGfGbGl	Gu,Gs,Gm,Gl,Gf,Gb	148266216,39995525,78224297,189426346,110599278,197120192
351	hypothetical protein GSU0418	6	GsGmGuGfGbGl	Gu,Gs,Gm,Gl,Gf,Gb	148266215,39995526,78224296,189426345,110599277,197120191
352	flagellar hook protein FlgE	6	GsGmGuGfGbGl	Gu,Gs,Gm,Gl,Gf,Gb	148266214,39995527,78224295,189426344,110599276,197120190
353	flagellar protein FliL	6	GsGmGuGfGbGl	Gu,Gs,Gm,Gl,Gf,Gb	148266213,39995528,78224293,189426343,110599275,197120189
354	flagellar motor switch protein FliM	6	GsGmGuGfGbGl	Gu,Gs,Gm,Gl,Gf,Gb	148266212,39995529,78224292,189426342,110599274,197120188
355	flagellar motor switch protein FliN	6	GsGmGuGfGbGl	Gu,Gs,Gm,Gl,Gf,Gb	148266211,39995530,78224291,189426341,110599273,197120187
356	flagellar biosynthesis protein FliP	6	GsGmGuGfGbGl	Gu,Gs,Gm,Gl,Gf,Gb	148266209,39995531,78224289,189426339,110599271,197120185
357	flagellar biosynthetic protein FliQ	6	GsGmGuGfGbGl	Gu,Gs,Gm,Gl,Gf,Gb	148266208,39995532,78224288,189426338,110599270,197120184
358	flagellar biosynthesis protein FliR	6	GsGmGuGfGbGl	Gu,Gs,Gm,Gl,Gf,Gb	148266207,39995533,78224287,189426337,110599269,197120183
360	carbohydrate phosphorylase family protein	6	GsGmGuGfGbGl	Gu,Gs,Gm,Gl,Gf,Gb	148266203,39995479,78224350,189426371,110599254,197120181
361	sigma-54 dependent DNA-binding response regulator	6	GsGmGuGfGbGl	Gu,Gs,Gm,Gl,Gf,Gb	148266202,39995480,78224349,189426455,110599253,197120180
362	sensor histidine kinase	6	GsGmGuGfGbGl	Gu,Gs,Gm,Gl,Gf,Gb	148266201,39995481,78224348,189426456,110599252,197120179
363	HD domain-containing protein	6	GsGmGuGfGbGl	Gu,Gs,Gm,Gl,Gf,Gb	148266200,39998105,78221685,189426263,110599251,197120177
364	GTPase EngB	6	GsGmGuGfGbGl	Gu,Gs,Gm,Gl,Gf,Gb	148266199,39998104,78221686,189423527,110599250,197120176
365	bifunctional cobalamin biosynthesis protein CobU	6	GsGmGuGfGbGl	Gu,Gs,Gm,Gl,Gf,Gb	148266198,39998101,78221687,189426130,110599249,197120175
366	cobalamin 5'-phosphate synthase	6	GsGmGuGfGbGl	Gu,Gs,Gm,Gl,Gf,Gb	148266196,39998099,78221689,189426132,110599247,197120173
367	phosphoglycerate mutase family protein, putative	6	GsGmGuGfGbGl	Gu,Gs,Gm,Gl,Gf,Gb	148266195,39998098,78221690,189426133,110599246,197120172
368	cobyrinic acid a,c-diamide synthase	6	GsGmGuGfGbGl	Gu,Gs,Gm,Gl,Gf,Gb	148266194,39998097,78221691,189426699,110599245,197120171
369	thiamine biosynthesis protein ThiC	6	GsGmGuGfGbGl	Gu,Gs,Gm,Gl,Gf,Gb	148266193,39998096,78221692,189426720,110599244,197120170
370	cobalamin biosynthesis protein CbiM	6	GsGmGuGfGbGl	Gu,Gs,Gm,Gl,Gf,Gb	148266192,39998095,78221693,189426704,110599243,197120169
371	cobalt ABC transporter, permease protein	6	GsGmGuGfGbGl	Gu,Gs,Gm,Gl,Gf,Gb	148266190,39998093,78221695,189426702,110599241,197120167
373	transglutaminase domain-containing protein	6	GsGmGuGfGbGl	Gu,Gs,Gm,Gl,Gf,Gb	148266188,39998450,78221280,189426659,110599239,197120164
374	sigma-54 dependent trancsriptional regulator	6	GsGmGuGfGbGl	Gu,Gs,Gm,Gl,Gf,Gb	148266186,39998452,78221282,189423538,110599238,197120163
375	hypothetical protein GSU3364	6	GsGmGuGfGbGl	Gu,Gs,Gm,Gl,Gf,Gb	148266185,39998453,78221283,189423539,110599322,197120162
376	cysteinyl-tRNA synthetase	6	GsGmGuGfGbGl	Gu,Gs,Gm,Gl,Gf,Gb	148266184,39998454,78221284,189423475,110599237,197120161
377	glutaminyl-tRNA synthetase	6	GsGmGuGfGbGl	Gu,Gs,Gm,Gl,Gf,Gb	148266177,39998455,78221285,189425187,110599230,197120160
378	2C-methyl-D-erythritol 2,4-cyclodiphosphate synthase	6	GsGmGuGfGbGl	Gu,Gs,Gm,Gl,Gf,Gb	148266174,39998456,78221286,189426526,110599229,197120159
379	4-diphosphocytidyl-2C-methyl-D-erythritol synthase	6	GsGmGuGfGbGl	Gu,Gs,Gm,Gl,Gf,Gb	148266173,39998457,78221287,189423939,110599228,197120158
380	selenocysteine synthase	6	GsGmGuGfGbGl	Gu,Gs,Gm,Gl,Gf,Gb	148266172,39998458,78221288,189423940,110599227,197120157
381	GntR family transcriptional regulator	6	GsGmGuGfGbGl	Gu,Gs,Gm,Gl,Gf,Gb	148266171,39998459,78221289,189423941,110599226,197120156
383	AP endonuclease	6	GsGmGuGfGbGl	Gu,Gs,Gm,Gl,Gf,Gb	148266169,39998460,78221291,189423943,110599224,197120154
384	hypothetical protein GSU2680	6	GsGmGuGfGbGl	Gu,Gs,Gm,Gl,Gf,Gb	148262104,39997774,78223834,189423153,110599394,197120153
385	hypothetical protein GSU1275	6	GsGmGuGfGbGl	Gu,Gs,Gm,Gl,Gf,Gb	148263917,39996377,78222982,189425139,110599793,197120151
386	undecaprenol kinase, putative	6	GsGmGuGfGbGl	Gu,Gs,Gm,Gl,Gf,Gb	148266147,39995495,78224325,189423595,110601849,197120144
387	hypothetical protein GSU0388	6	GsGmGuGfGbGl	Gu,Gs,Gm,Gl,Gf,Gb	148266146,39995496,78224324,189423656,110601848,197120143
388	phosphate transporter, putative	6	GsGmGuGfGbGl	Gu,Gs,Gm,Gl,Gf,Gb	148266145,39995497,78224323,189423657,110601847,197120142
389	hypothetical protein GSU0390	6	GsGmGuGfGbGl	Gu,Gs,Gm,Gl,Gf,Gb	148266143,39995498,78224322,189423597,110601846,197120141
390	gamma-glutamyl kinase	6	GsGmGuGfGbGl	Gu,Gs,Gm,Gl,Gf,Gb	148266142,39998302,78224389,189424077,110601845,197120140
391	radical SAM family protein	6	GsGmGuGfGbGl	Gu,Gs,Gm,Gl,Gf,Gb	148266129,39995475,78224354,189426217,110599908,197120130
392	flagellar biosynthesis protein FlhA	6	GsGmGuGfGbGl	Gu,Gs,Gm,Gl,Gf,Gb	148266121,39998147,78221647,189426335,110599909,197120128
393	flagellar biosynthetic protein FlhF, putative	6	GsGmGuGfGbGl	Gu,Gs,Gm,Gl,Gf,Gb	148266120,39998146,78221648,189426334,110599910,197120127
394	ParA family protein	6	GsGmGuGfGbGl	Gu,Gs,Gm,Gl,Gf,Gb	148266119,39998145,78221649,189426333,110599911,197120126
395	RNA polymerase sigma factor for flagellar operon	6	GsGmGuGfGbGl	Gu,Gs,Gm,Gl,Gf,Gb	148266118,39998144,78221650,189426332,110599912,197120125
396	flagellar basal-body rod protein FlgG	6	GsGmGuGfGbGl	Gu,Gs,Gm,Gl,Gf,Gb	148266117,39998143,78221651,189426331,110599913,197120124
397	flagellar basal body rod protein FlgG	6	GsGmGuGfGbGl	Gu,Gs,Gm,Gl,Gf,Gb	148266116,39998142,78221652,189426330,110599914,197120123
398	flagella basal body P-ring formation protein flgA, putative	6	GsGmGuGfGbGl	Gu,Gs,Gm,Gl,Gf,Gb	148266115,39998141,78221653,189426329,110599915,197120122
399	flagellar L-ring protein FlgH	6	GsGmGuGfGbGl	Gu,Gs,Gm,Gl,Gf,Gb	148266114,39998139,78221654,189426328,110599916,197120121
400	flagellar basal body P-ring protein	6	GsGmGuGfGbGl	Gu,Gs,Gm,Gl,Gf,Gb	148266113,39998138,78221655,189426327,110599917,197120120
401	flagellar protein FlgJ-like protein	6	GsGmGuGfGbGl	Gu,Gs,Gm,Gl,Gf,Gb	148266112,39998137,78221656,189426326,110599918,197120119
402	hypothetical protein GSU3044	6	GsGmGuGfGbGl	Gu,Gs,Gm,Gl,Gf,Gb	148266110,39998135,78221658,189426325,110599920,197120117
403	flagellar hook-associated protein FlgK	6	GsGmGuGfGbGl	Gu,Gs,Gm,Gl,Gf,Gb	148266109,39998134,78221659,189426324,110599921,197120116
404	flagellar hook-associated protein FlgL	6	GsGmGuGfGbGl	Gu,Gs,Gm,Gl,Gf,Gb	148266108,39998133,78221660,189426323,110599922,197120115
405	flagellar protein FlbD, putative	6	GsGmGuGfGbGl	Gu,Gs,Gm,Gl,Gf,Gb	148266088,39998117,78221683,189423113,110599923,197120114
406	chemotaxis MotA protein	6	GsGmGuGfGbGl	Gu,Gs,Gm,Gl,Gf,Gb	148266089,39998118,78221682,189423112,110599924,197120113
409	peptidyl-tRNA hydrolase domain-containing protein	6	GsGmGuGfGbGl	Gu,Gs,Gm,Gl,Gf,Gb	148266078,39995653,78224169,189425837,110601339,197120075
410	transcription termination factor Rho	6	GsGmGuGfGbGl	Gu,Gs,Gm,Gl,Gf,Gb	148266076,39998198,78221597,189424091,110601338,197120074
411	50S ribosomal protein L31	6	GsGmGuGfGbGl	Gu,Gs,Gm,Gl,Gf,Gb	148266075,39998197,78221598,189424092,110601337,197120073
412	FAD-dependent thymidylate synthase	6	GsGmGuGfGbGl	Gu,Gs,Gm,Gl,Gf,Gb	148266074,39998196,78221599,189424093,110601336,197120072
413	hypothetical protein GSU3105	6	GsGmGuGfGbGl	Gu,Gs,Gm,Gl,Gf,Gb	148266073,39998195,78221600,189424094,110601335,197120071
414	peptide chain release factor 1	6	GsGmGuGfGbGl	Gu,Gs,Gm,Gl,Gf,Gb	148266072,39998194,78221601,189424095,110601334,197120070
415	HemK family modification methylase	6	GsGmGuGfGbGl	Gu,Gs,Gm,Gl,Gf,Gb	148266071,39998193,78221602,189424096,110601333,197120069
416	UDP-N-acetylglucosamine 1-carboxyvinyltransferase	6	GsGmGuGfGbGl	Gu,Gs,Gm,Gl,Gf,Gb	148266070,39998192,78221603,189423886,110601332,197120068
417	ATP phosphoribosyltransferase catalytic subunit	6	GsGmGuGfGbGl	Gu,Gs,Gm,Gl,Gf,Gb	148266069,39998191,78221604,189423887,110601331,197120067
418	histidinol dehydrogenase	6	GsGmGuGfGbGl	Gu,Gs,Gm,Gl,Gf,Gb	148266068,39998190,78221605,189423890,110601330,197120065
419	imidazoleglycerol-phosphate dehydratase	6	GsGmGuGfGbGl	Gu,Gs,Gm,Gl,Gf,Gb	148266067,39998188,78221607,189423893,110601329,197120064
420	imidazole glycerol phosphate synthase subunit HisH	6	GsGmGuGfGbGl	Gu,Gs,Gm,Gl,Gf,Gb	148266066,39998187,78221608,189424086,110601328,197120063
421	1-(5-phosphoribosyl)-5-	6	GsGmGuGfGbGl	Gu,Gs,Gm,Gl,Gf,Gb	148266065,39998186,78221609,189424085,110601327,197120062
422	imidazole glycerol phosphate synthase subunit HisF	6	GsGmGuGfGbGl	Gu,Gs,Gm,Gl,Gf,Gb	148266064,39998185,78221610,189424084,110601326,197120061
423	phosphoribosyl-ATP pyrophosphohydrolase	6	GsGmGuGfGbGl	Gu,Gs,Gm,Gl,Gf,Gb	148266063,39998184,78221611,189424083,110601325,197120060
424	30S ribosomal protein S21	6	GsGmGuGfGbGl	Gu,Gs,Gm,Gl,Gf,Gb	148266062,39998183,78221612,189424082,110601324,197120059
425	DNA primase	6	GsGmGuGfGbGl	Gu,Gs,Gm,Gl,Gf,Gb	148266059,39998180,78221615,189424080,110601321,197120056
426	RNA polymerase sigma factor RpoD	6	GsGmGuGfGbGl	Gu,Gs,Gm,Gl,Gf,Gb	148266058,39998179,78221616,189424079,110601320,197120055
427	exsB protein	6	GsGmGuGfGbGl	Gu,Gs,Gm,Gl,Gf,Gb	148266057,39995591,78224267,189424272,110601319,197120054
428	putative GTP cyclohydrolase	6	GsGmGuGfGbGl	Gu,Gs,Gm,Gl,Gf,Gb	148266056,39995592,78224266,189423528,110601318,197120053
429	hypothetical protein GSU0485	6	GsGmGuGfGbGl	Gu,Gs,Gm,Gl,Gf,Gb	148266055,39995593,78224265,189425051,110601316,197120052
430	threonine dehydratase	6	GsGmGuGfGbGl	Gu,Gs,Gm,Gl,Gf,Gb	148266046,39995594,78224264,189423551,110601317,197120050
431	cation efflux family protein	6	GsGmGuGfGbGl	Gu,Gs,Gm,Gl,Gf,Gb	148266045,39995595,78224263,189424256,110601315,197120049
432	isoleucyl-tRNA synthetase	6	GsGmGuGfGbGl	Gu,Gs,Gm,Gl,Gf,Gb	148266323,39998226,78221572,189424047,110601391,197120011
434	thioesterase family protein	6	GsGmGuGfGbGl	Gu,Gs,Gm,Gl,Gf,Gb	148266330,39998550,78224739,189426681,110601385,197120009
435	glutamate-ammonia ligase adenylyltransferase	6	GsGmGuGfGbGl	Gu,Gs,Gm,Gl,Gf,Gb	148266331,39998467,78221298,189426641,110601384,197120008
436	aIF-2BI family translation initiation factor	6	GsGmGuGfGbGl	Gu,Gs,Gm,Gl,Gf,Gb	148266332,39998468,78221299,189426640,110601383,197120007
437	aspartyl/glutamyl-tRNA amidotransferase subunit B	6	GsGmGuGfGbGl	Gu,Gs,Gm,Gl,Gf,Gb	148266333,39998469,78221300,189426243,110601382,197120006
438	glutamyl-tRNA(Gln) amidotransferase, A subunit	6	GsGmGuGfGbGl	Gu,Gs,Gm,Gl,Gf,Gb	148266334,39998470,78221302,189426242,110601381,197120005
439	glutamyl-tRNA(Gln) amidotransferase, C subunit	6	GsGmGuGfGbGl	Gu,Gs,Gm,Gl,Gf,Gb	148266335,39998472,78221303,189426241,110601380,197120004
440	fibronectin type III domain-containing protein	6	GsGmGuGfGbGl	Gu,Gs,Gm,Gl,Gf,Gb	148262315,39995268,78221434,189426193,110601522,197120003
441	argininosuccinate lyase	6	GsGmGuGfGbGl	Gu,Gs,Gm,Gl,Gf,Gb	148262314,39995267,78221433,189426194,110601523,197120002
442	hypothetical protein GSU0155	6	GsGmGuGfGbGl	Gu,Gs,Gm,Gl,Gf,Gb	148262313,39995266,78221432,189426195,110601524,197120001
443	mutT/nudix family protein	6	GsGmGuGfGbGl	Gu,Gs,Gm,Gl,Gf,Gb	148262312,39995265,78221431,189426196,110601525,197120000
444	argininosuccinate synthase	6	GsGmGuGfGbGl	Gu,Gs,Gm,Gl,Gf,Gb	148262311,39995264,78221430,189426197,110601526,197119999
445	ornithine carbamoyltransferase	6	GsGmGuGfGbGl	Gu,Gs,Gm,Gl,Gf,Gb	148262310,39995263,78221429,189426198,110601527,197119998
446	acetylornithine aminotransferase	6	GsGmGuGfGbGl	Gu,Gs,Gm,Gl,Gf,Gb	148262309,39995262,78221428,189426199,110601528,197119997
447	acetylglutamate kinase	6	GsGmGuGfGbGl	Gu,Gs,Gm,Gl,Gf,Gb	148262308,39995261,78221427,189426201,110601529,197119996
448	sensor histidine kinase/response regulator	6	GsGmGuGfGbGl	Gu,Gs,Gm,Gl,Gf,Gb	148262307,39995260,78221426,189426202,110601650,197119995
449	alanyl-tRNA synthetase	6	GsGmGuGfGbGl	Gu,Gs,Gm,Gl,Gf,Gb	148262305,39995259,78221425,189426203,110601648,197119994
450	regulatory protein RecX	6	GsGmGuGfGbGl	Gu,Gs,Gm,Gl,Gf,Gb	148262304,39995258,78221424,189426208,110601647,197119993
451	twitching motility protein PilT	6	GsGmGuGfGbGl	Gu,Gs,Gm,Gl,Gf,Gb	148262303,39995257,78221423,189426209,110601646,197119992
452	recombinase A	6	GsGmGuGfGbGl	Gu,Gs,Gm,Gl,Gf,Gb	148262302,39995256,78221422,189426210,110601645,197119991
454	hypothetical protein GSU0141	6	GsGmGuGfGbGl	Gu,Gs,Gm,Gl,Gf,Gb	148262298,39995252,78221418,189426212,110601641,197119987
455	hypothetical protein GSU0140	6	GsGmGuGfGbGl	Gu,Gs,Gm,Gl,Gf,Gb	148262297,39995251,78221417,189426213,110601640,197119986
460	cytidine/deoxycytidylate deaminase family protein	6	GsGmGuGfGbGl	Gu,Gs,Gm,Gl,Gf,Gb	148262140,39995176,78224707,189426160,110599360,197119924
461	hypothetical protein GSU0384	6	GsGmGuGfGbGl	Gu,Gs,Gm,Gl,Gf,Gb	148262262,39995492,78224336,189423873,110601812,197119921
462	peptidyl-prolyl cis-trans isomerase, FKBP-type	6	GsGmGuGfGbGl	Gu,Gs,Gm,Gl,Gf,Gb	148262261,39995491,78224337,189423483,110601813,197119920
463	RNA pseudouridine synthase family protein	6	GsGmGuGfGbGl	Gu,Gs,Gm,Gl,Gf,Gb	148262258,39998442,78221275,189426227,110601816,197119918
464	heat shock protein 33	6	GsGmGuGfGbGl	Gu,Gs,Gm,Gl,Gf,Gb	148262107,39998437,78221269,189423440,110599392,197119915
465	U32 family peptidase	6	GsGmGuGfGbGl	Gu,Gs,Gm,Gl,Gf,Gb	148262109,39998436,78221268,189423441,110599390,197119913
466	hypothetical protein GSU3141	6	GsGmGuGfGbGl	Gu,Gs,Gm,Gl,Gf,Gb	148262111,39998231,78221568,189425732,110599388,197119912
467	3-deoxy-7-phosphoheptulonate synthase	6	GsGmGuGfGbGl	Gu,Gs,Gm,Gl,Gf,Gb	148262112,39998232,78221567,189425734,110599387,197119911
468	hypothetical protein GSU0353	6	GsGmGuGfGbGl	Gu,Gs,Gm,Gl,Gf,Gb	148262115,39995462,78221566,189423452,110599385,197119910
469	M16 family peptidase	6	GsGmGuGfGbGl	Gu,Gs,Gm,Gl,Gf,Gb	148262116,39998449,78221279,189426660,110599384,197119909
470	precorrin-8X methylmutase	6	GsGmGuGfGbGl	Gu,Gs,Gm,Gl,Gf,Gb	148262118,39998090,78221698,189426698,110599382,197119907
471	cobalamin biosynthesis protein CbiD	6	GsGmGuGfGbGl	Gu,Gs,Gm,Gl,Gf,Gb	148262119,39998088,78221699,189426695,110599381,197119906
472	precorrin-6y c5,15-methyltransferase	6	GsGmGuGfGbGl	Gu,Gs,Gm,Gl,Gf,Gb	148262120,39998087,78221702,189426465,110599380,197119905
473	precorrin-2 C20-methyltransferase	6	GsGmGuGfGbGl	Gu,Gs,Gm,Gl,Gf,Gb	148262121,39998086,78221703,189426696,110599379,197119904
474	precorrin-4 C11-methyltransferase	6	GsGmGuGfGbGl	Gu,Gs,Gm,Gl,Gf,Gb	148262124,39998085,78221704,189426694,110599378,197119903
475	cobalamin biosynthesis protein CbiG, putative	6	GsGmGuGfGbGl	Gu,Gs,Gm,Gl,Gf,Gb	148262125,39998084,78221705,189426693,110599376,197119902
476	cobalamin biosynthesis protein CobD	6	GsGmGuGfGbGl	Gu,Gs,Gm,Gl,Gf,Gb	148262127,39998081,78221707,189426597,110599373,197119900
477	adhesion lipoprotein	6	GsGmGuGfGbGl	Gu,Gs,Gm,Gl,Gf,Gb	148262131,39998077,78221712,189424892,110599369,197119896
478	ABC transporter, ATP-binding protein	6	GsGmGuGfGbGl	Gu,Gs,Gm,Gl,Gf,Gb	148262132,39998076,78221713,189424893,110599368,197119895
479	ABC transporter, permease protein	6	GsGmGuGfGbGl	Gu,Gs,Gm,Gl,Gf,Gb	148262133,39998075,78221714,189424894,110599367,197119894
480	cardiolipin synthetase, putative	6	GsGmGuGfGbGl	Gu,Gs,Gm,Gl,Gf,Gb	148262274,39998461,78221292,189423545,110602145,197119892
481	Sun protein	6	GsGmGuGfGbGl	Gu,Gs,Gm,Gl,Gf,Gb	148262276,39998462,78221293,189426656,110602143,197119890
482	ribulose-phosphate 3-epimerase	6	GsGmGuGfGbGl	Gu,Gs,Gm,Gl,Gf,Gb	148262277,39998463,78221294,189426657,110602142,197119889
483	helix-hairpin-helix domain-containing protein	6	GsGmGuGfGbGl	Gu,Gs,Gm,Gl,Gf,Gb	148262279,39998466,78221297,189423447,110602141,197119883
485	quinolinate synthetase	6	GsGmGuGfGbGl	Gu,Gs,Gm,Gl,Gf,Gb	148262282,39995132,78224727,189426630,110602139,197119881
488	carbon-nitrogen family hydrolase	6	GsGmGuGfGbGl	Gu,Gs,Gm,Gl,Gf,Gb	148262290,39995140,78224719,189426520,110601631,197119871
489	oxygen-independent coproporphyrinogen III oxidase, putative	6	GsGmGuGfGbGl	Gu,Gs,Gm,Gl,Gf,Gb	148262291,39995141,78224718,189424293,110601632,197119870
490	heat-inducible transcription repressor HrcA	6	GsGmGuGfGbGl	Gu,Gs,Gm,Gl,Gf,Gb	148262292,39995142,78224717,189425887,110601633,197119869
491	GrpE protein	6	GsGmGuGfGbGl	Gu,Gs,Gm,Gl,Gf,Gb	148262293,39995143,78224716,189425886,110601635,197119868
492	chaperone protein dnaK	6	GsGmGuGfGbGl	Gu,Gs,Gm,Gl,Gf,Gb	148262294,39995144,78224715,189425885,110601637,197119867
493	chaperone protein dnaJ	6	GsGmGuGfGbGl	Gu,Gs,Gm,Gl,Gf,Gb	148262295,39995145,78224714,189425884,110601638,197119866
494	1A family penicillin-binding protein	6	GsGmGuGfGbGl	Gu,Gs,Gm,Gl,Gf,Gb	148264476,39996661,78222880,189423460,110600842,197119864
495	thiamine biosynthesis protein ThiC	6	GsGmGuGfGbGl	Gu,Gs,Gm,Gl,Gf,Gb	148265869,39995711,78224106,189425820,110601718,197119825
496	thiamine-phosphate pyrophosphorylase/phosphomethylpyrimidine kinase	6	GsGmGuGfGbGl	Gu,Gs,Gm,Gl,Gf,Gb	148265868,39995712,78224105,189425819,110601719,197119824
497	alanine racemase	6	GsGmGuGfGbGl	Gu,Gs,Gm,Gl,Gf,Gb	148265867,39995713,78224104,189425818,110601720,197119823
499	bifunctional phosphoribosylaminoimidazolecarboxamide formyltransferase/IMP cyclohydrolase	6	GsGmGuGfGbGl	Gu,Gs,Gm,Gl,Gf,Gb	148265864,39995716,78224101,189425816,110601723,197119820
500	phosphoribosylamine--glycine ligase	6	GsGmGuGfGbGl	Gu,Gs,Gm,Gl,Gf,Gb	148265862,39995717,78224100,189425815,110601724,197119819
501	hypothetical protein GSU0621	6	GsGmGuGfGbGl	Gu,Gs,Gm,Gl,Gf,Gb	148265852,39995728,78224090,189425811,110601701,197119813
502	glycosyl transferase, group 2 family protein	6	GsGmGuGfGbGl	Gu,Gs,Gm,Gl,Gf,Gb	148265851,39995730,78224088,189425810,110601702,197119812
503	glycosyl transferase, group 1 family protein	6	GsGmGuGfGbGl	Gu,Gs,Gm,Gl,Gf,Gb	148265850,39995731,78224086,189425809,110601703,197119811
504	hypothetical protein GSU0625	6	GsGmGuGfGbGl	Gu,Gs,Gm,Gl,Gf,Gb	148265809,39995732,78224085,189425808,110600761,197119810
505	hypothetical protein GSU0636	6	GsGmGuGfGbGl	Gu,Gs,Gm,Gl,Gf,Gb	148265793,39995742,78224073,189425800,110600752,197119800
506	hypothetical protein GSU0637	6	GsGmGuGfGbGl	Gu,Gs,Gm,Gl,Gf,Gb	148265792,39995743,78224072,189425799,110600751,197119799
507	hypothetical protein GSU0638	6	GsGmGuGfGbGl	Gu,Gs,Gm,Gl,Gf,Gb	148265788,39995744,78224071,189425502,110600749,197119798
508	hypothetical protein GSU0639	6	GsGmGuGfGbGl	Gu,Gs,Gm,Gl,Gf,Gb	148265787,39995745,78224070,189425503,110600748,197119797
509	hypothetical protein GSU0640	6	GsGmGuGfGbGl	Gu,Gs,Gm,Gl,Gf,Gb	148265786,39995746,78224069,189425504,110600747,197119796
510	hypothetical protein GSU2521	6	GsGmGuGfGbGl	Gu,Gs,Gm,Gl,Gf,Gb	148265785,39997616,78222303,189425505,110600746,197119795
511	50S ribosomal protein L19	6	GsGmGuGfGbGl	Gu,Gs,Gm,Gl,Gf,Gb	148265778,39995754,78224062,189425512,110602210,197119788
512	ribonuclease HII	6	GsGmGuGfGbGl	Gu,Gs,Gm,Gl,Gf,Gb	148265777,39995755,78224061,189425513,110602211,197119787
513	hypothetical protein GSU0650	6	GsGmGuGfGbGl	Gu,Gs,Gm,Gl,Gf,Gb	148265776,39995756,78224060,189425289,110602212,197119786
514	hypothetical protein GSU1045	6	GsGmGuGfGbGl	Gu,Gs,Gm,Gl,Gf,Gb	148265330,39996147,78221935,189424855,110601755,197119785
516	NAD synthetase	6	GsGmGuGfGbGl	Gu,Gs,Gm,Gl,Gf,Gb	148265774,39995758,78224058,189425287,110602214,197119783
517	tetrapyrrole methylase family protein	6	GsGmGuGfGbGl	Gu,Gs,Gm,Gl,Gf,Gb	148265773,39995759,78224057,189424208,110602215,197119782
518	glucose-6-phosphate isomerase	6	GsGmGuGfGbGl	Gu,Gs,Gm,Gl,Gf,Gb	148265772,39996413,78223661,189425079,110602216,197119779
519	octaprenyl-diphosphate synthase	6	GsGmGuGfGbGl	Gu,Gs,Gm,Gl,Gf,Gb	148265763,39996419,78223658,189425336,110602170,197119777
520	thioredoxin family protein	6	GsGmGuGfGbGl	Gu,Gs,Gm,Gl,Gf,Gb	148265759,39996423,78223655,189425335,110602174,197119774
521	hypothetical protein GSU1922	6	GsGmGuGfGbGl	Gu,Gs,Gm,Gl,Gf,Gb	148265754,39997020,78222463,189425645,110602429,197119769
522	Crp/FNR family transcriptional regulator	6	GsGmGuGfGbGl	Gu,Gs,Gm,Gl,Gf,Gb	148262924,39998510,78221319,189425859,110600698,197119768
524	phosphoglucomutase/phosphomannomutase family protein	6	GsGmGuGfGbGl	Gu,Gs,Gm,Gl,Gf,Gb	148262928,39998344,78224369,189423478,110600701,197119766
525	hypothetical protein GSU3255	6	GsGmGuGfGbGl	Gu,Gs,Gm,Gl,Gf,Gb	148262929,39998345,78224368,189423479,110600702,197119765
526	putative lipoprotein	6	GsGmGuGfGbGl	Gu,Gs,Gm,Gl,Gf,Gb	148262956,39998403,78221370,189426523,110601607,197119762
527	hypothetical protein GSU0083	6	GsGmGuGfGbGl	Gu,Gs,Gm,Gl,Gf,Gb	148262955,39995194,78224624,189423409,110601606,197119761
528	ribosomal large subunit pseudouridine synthase D	6	GsGmGuGfGbGl	Gu,Gs,Gm,Gl,Gf,Gb	148262954,39995193,78224625,189423553,110601605,197119760
529	hypothetical protein GSU0081	6	GsGmGuGfGbGl	Gu,Gs,Gm,Gl,Gf,Gb	148262953,39995192,78224626,189423554,110601604,197119759
530	protease degQ	6	GsGmGuGfGbGl	Gu,Gs,Gm,Gl,Gf,Gb	148262952,39995191,78224627,189423555,110601603,197119758
531	Cro/CI family transcriptional regulator	6	GsGmGuGfGbGl	Gu,Gs,Gm,Gl,Gf,Gb	148262951,39995190,78224628,189423556,110601602,197119757
532	radical SAM domain-containing protein	6	GsGmGuGfGbGl	Gu,Gs,Gm,Gl,Gf,Gb	148263370,39995992,78223926,189424299,110600621,197119750
533	pyrroline-5-carboxylate reductase	6	GsGmGuGfGbGl	Gu,Gs,Gm,Gl,Gf,Gb	148263052,39997636,78222119,189426142,110600910,197119747
534	radical SAM domain-containing protein	6	GsGmGuGfGbGl	Gu,Gs,Gm,Gl,Gf,Gb	148263090,39995791,78224019,189425295,110600152,197119727
535	dihydroflavonol 4-reductase, putative	6	GsGmGuGfGbGl	Gu,Gs,Gm,Gl,Gf,Gb	148263092,39995793,78224017,189425293,110600150,197119725
536	squalene-hopene cyclase	6	GsGmGuGfGbGl	Gu,Gs,Gm,Gl,Gf,Gb	148263093,39995794,78224016,189425292,110600149,197119724
537	SecD/SecF family protein export membrane protein	6	GsGmGuGfGbGl	Gu,Gs,Gm,Gl,Gf,Gb	148263094,39995795,78224015,189425631,110600148,197119723
538	ceramide glucosyltransferase, putative	6	GsGmGuGfGbGl	Gu,Gs,Gm,Gl,Gf,Gb	148263104,39995803,78224011,189426229,110600146,197119721
539	hypothetical protein GSU1081	6	GsGmGuGfGbGl	Gu,Gs,Gm,Gl,Gf,Gb	148263459,39996183,78221972,189424811,110602177,197119719
540	tryptophan synthase subunit alpha	6	GsGmGuGfGbGl	Gu,Gs,Gm,Gl,Gf,Gb	148265306,39997467,78223680,189424303,110601614,197119714
541	acetyl-CoA carboxylase, carboxyl transferase, beta subunit	6	GsGmGuGfGbGl	Gu,Gs,Gm,Gl,Gf,Gb	148265305,39997466,78223679,189424302,110601615,197119713
542	folC bifunctional protein	6	GsGmGuGfGbGl	Gu,Gs,Gm,Gl,Gf,Gb	148265303,39997464,78223678,189424301,110601616,197119712
543	organic solvent tolerance protein, putative	6	GsGmGuGfGbGl	Gu,Gs,Gm,Gl,Gf,Gb	148265302,39997463,78223677,189424300,110601617,197119711
544	dTDP-glucose 4,6-dehydratase	6	GsGmGuGfGbGl	Gu,Gs,Gm,Gl,Gf,Gb	148265299,39997462,78223676,189424717,110601618,197119710
545	dTDP-4-dehydrorhamnose reductase	6	GsGmGuGfGbGl	Gu,Gs,Gm,Gl,Gf,Gb	148265298,39997461,78223675,189424718,110601619,197119709
546	mannose-6-phosphate isomerase	6	GsGmGuGfGbGl	Gu,Gs,Gm,Gl,Gf,Gb	148265297,39997460,78223674,189424719,110601620,197119708
547	Na+/H+ antiporter family protein	6	GsGmGuGfGbGl	Gu,Gs,Gm,Gl,Gf,Gb	148265393,39997401,78222307,189424880,110601621,197119707
548	mannose-1-phosphate guanylyltransferase/mannose-6-phosphate isomerase, truncation	6	GsGmGuGfGbGl	Gu,Gs,Gm,Gl,Gf,Gb	148265296,39996304,78222322,189424720,110601622,197119706
549	aldehyde ferredoxin oxidoreductase, tungsten-containing	6	GsGmGuGfGbGl	Gu,Gs,Gm,Gl,Gf,Gb	148265295,39997289,78223492,189425290,110601623,197119705
550	class II aldolase and adducin N-terminal domain-containing protein	6	GsGmGuGfGbGl	Gu,Gs,Gm,Gl,Gf,Gb	148265291,39997288,78223491,189424935,110601624,197119704
551	virulence factor mviN protein	6	GsGmGuGfGbGl	Gu,Gs,Gm,Gl,Gf,Gb	148265289,39996274,78223603,189425107,110601625,197119703
552	methylated-DNA--protein-cysteine methyltransferase, putative	6	GsGmGuGfGbGl	Gu,Gs,Gm,Gl,Gf,Gb	148265288,39996275,78221317,189425106,110601626,197119702
553	nucleoside triphosphate pyrophosphohydrolase	6	GsGmGuGfGbGl	Gu,Gs,Gm,Gl,Gf,Gb	148265287,39996276,78223602,189425105,110601627,197119701
554	queuine tRNA-ribosyltransferase	6	GsGmGuGfGbGl	Gu,Gs,Gm,Gl,Gf,Gb	148265286,39996277,78223601,189425076,110601629,197119699
555	fumarate reductase, cytochrome b subunit, putative	6	GsGmGuGfGbGl	Gu,Gs,Gm,Gl,Gf,Gb	148265285,39996278,78223600,189425273,110602392,197119698
556	succinate dehydrogenase flavoprotein subunit	6	GsGmGuGfGbGl	Gu,Gs,Gm,Gl,Gf,Gb	148265284,39996279,78223599,189425272,110602391,197119697
557	succinate dehydrogenase/fumarate reductase iron-sulfur subunit	6	GsGmGuGfGbGl	Gu,Gs,Gm,Gl,Gf,Gb	148265283,39996280,78223598,189425271,110602390,197119696
558	hypothetical protein GSU3110	6	GsGmGuGfGbGl	Gu,Gs,Gm,Gl,Gf,Gb	148266166,39998200,78221589,189423421,110599223,197119694
560	rubrerythrin/rubredoxin protein, putative	6	GsGmGuGfGbGl	Gu,Gs,Gm,Gl,Gf,Gb	148266163,39997706,78221888,189424853,110599891,197119690
561	chromosomal replication initiator protein DnaA, truncation	6	GsGmGuGfGbGl	Gu,Gs,Gm,Gl,Gf,Gb	148263480,39996180,78221967,189425233,110602180,197119682
563	Holliday junction DNA helicase RuvA	6	GsGmGuGfGbGl	Gu,Gs,Gm,Gl,Gf,Gb	148263482,39996178,78221965,189424313,110602182,197119680
564	crossover junction endodeoxyribonuclease RuvC	6	GsGmGuGfGbGl	Gu,Gs,Gm,Gl,Gf,Gb	148263483,39996177,78221964,189424312,110602183,197119679
565	hypothetical protein GSU1074	6	GsGmGuGfGbGl	Gu,Gs,Gm,Gl,Gf,Gb	148263484,39996176,78221963,189424310,110602184,197119678
566	alcohol dehydrogenase, zinc-containing	6	GsGmGuGfGbGl	Gu,Gs,Gm,Gl,Gf,Gb	148262263,39997731,78222052,189424154,110601811,197119676
567	ABC transporter, ATP-binding protein	6	GsGmGuGfGbGl	Gu,Gs,Gm,Gl,Gf,Gb	148264988,39995280,78223827,189426060,110600792,197119668
569	ATP-dependent RNA helicase RhlE	6	GsGmGuGfGbGl	Gu,Gs,Gm,Gl,Gf,Gb	148263694,39996017,78223770,189425674,110602314,197119659
570	aspartate aminotransferase	6	GsGmGuGfGbGl	Gu,Gs,Gm,Gl,Gf,Gb	148265378,39996163,78221952,189425656,110600355,197119653
571	nitrogen regulation protein NtrX	6	GsGmGuGfGbGl	Gu,Gs,Gm,Gl,Gf,Gb	148265359,39995917,78221996,189424441,110600356,197119652
573	response regulator	6	GsGmGuGfGbGl	Gu,Gs,Gm,Gl,Gf,Gb	148263217,39997915,78221880,189423490,110602034,197119645
574	HlyD family secretion protein	6	GsGmGuGfGbGl	Gu,Gs,Gm,Gl,Gf,Gb	148263218,39997916,78221879,189426156,110602035,197119644
575	hypothetical protein GSU2825	6	GsGmGuGfGbGl	Gu,Gs,Gm,Gl,Gf,Gb	148263221,39997917,78221876,189426154,110602038,197119639
576	hypothetical protein GSU2826	6	GsGmGuGfGbGl	Gu,Gs,Gm,Gl,Gf,Gb	148263222,39997918,78221875,189426153,110602039,197119638
577	hypothetical protein GSU0133	6	GsGmGuGfGbGl	Gu,Gs,Gm,Gl,Gf,Gb	148266325,39995244,78221409,189424075,110601389,197119633
578	hypothetical protein GSU1157	6	GsGmGuGfGbGl	Gu,Gs,Gm,Gl,Gf,Gb	148263518,39996259,78223614,189425786,110601830,197119632
580	chorismate mutase/prephenate dehydratase	6	GsGmGuGfGbGl	Gu,Gs,Gm,Gl,Gf,Gb	148263528,39997702,78222082,189425209,110601839,197119626
581	prephenate dehydrogenase	6	GsGmGuGfGbGl	Gu,Gs,Gm,Gl,Gf,Gb	148263529,39997701,78222083,189425208,110601840,197119625
582	3-phosphoshikimate 1-carboxyvinyltransferase	6	GsGmGuGfGbGl	Gu,Gs,Gm,Gl,Gf,Gb	148263530,39997700,78222084,189425207,110601841,197119624
583	cytidylate kinase	6	GsGmGuGfGbGl	Gu,Gs,Gm,Gl,Gf,Gb	148263531,39997699,78222085,189425206,110601842,197119623
584	penicillin tolerance protein LytB	6	GsGmGuGfGbGl	Gu,Gs,Gm,Gl,Gf,Gb	148263532,39997698,78222086,189425205,110601843,197119622
585	30S ribosomal protein S1	6	GsGmGuGfGbGl	Gu,Gs,Gm,Gl,Gf,Gb	148263533,39997697,78222087,189425204,110602234,197119621
587	hypothetical protein GSU3251	6	GsGmGuGfGbGl	Gu,Gs,Gm,Gl,Gf,Gb	148262925,39998341,78223955,189426362,110600697,197119598
589	UDP-glucose 4-epimerase	6	GsGmGuGfGbGl	Gu,Gs,Gm,Gl,Gf,Gb	148265199,39997338,78223532,189423944,110601090,197119583
590	hypothetical protein GSU2239	6	GsGmGuGfGbGl	Gu,Gs,Gm,Gl,Gf,Gb	148265191,39997337,78223531,189425346,110600386,197119582
591	guanylate kinase	6	GsGmGuGfGbGl	Gu,Gs,Gm,Gl,Gf,Gb	148265190,39997336,78223530,189425345,110600385,197119581
592	DNA-directed RNA polymerase, omega subunit	6	GsGmGuGfGbGl	Gu,Gs,Gm,Gl,Gf,Gb	148265189,39997335,78223529,189425344,110600384,197119580
593	hypothetical protein GSU2231	6	GsGmGuGfGbGl	Gu,Gs,Gm,Gl,Gf,Gb	148265183,39997329,78223523,189425007,110601288,197119574
594	DNA polymerase III, delta prime subunit	6	GsGmGuGfGbGl	Gu,Gs,Gm,Gl,Gf,Gb	148265182,39997328,78223522,189425006,110601289,197119573
595	thymidylate kinase	6	GsGmGuGfGbGl	Gu,Gs,Gm,Gl,Gf,Gb	148265181,39997327,78223521,189425005,110601290,197119572
597	radical SAM domain-containing protein	6	GsGmGuGfGbGl	Gu,Gs,Gm,Gl,Gf,Gb	148265179,39997325,78223519,189425003,110601292,197119570
598	PTS system fructose subfamily IIA subunit	6	GsGmGuGfGbGl	Gu,Gs,Gm,Gl,Gf,Gb	148262966,39995841,78223801,189425616,110602017,197119568
601	NAD-dependent dehydrogenase subunit	6	GsGmGuGfGbGl	Gu,Gs,Gm,Gl,Gf,Gb	148262964,39995846,78223797,189425614,110602015,197119561
602	NAD-dependent dehydrogenase subunit	6	GsGmGuGfGbGl	Gu,Gs,Gm,Gl,Gf,Gb	148262962,39995848,78223795,189425612,110602013,197119559
605	hydrogenase expression/formation protein hupa	6	GsGmGuGfGbGl	Gu,Gs,Gm,Gl,Gf,Gb	148263999,39995482,78224347,189426507,110599828,197119511
606	hydrogenase accessory protein HypB	6	GsGmGuGfGbGl	Gu,Gs,Gm,Gl,Gf,Gb	148264006,39995414,78221347,189426115,110599830,197119504
607	hydrogenase maturation protein HypF	6	GsGmGuGfGbGl	Gu,Gs,Gm,Gl,Gf,Gb	148264007,39995415,78221346,189426114,110599831,197119503
608	hydrogenase assembly chaperone hypC/hupF	6	GsGmGuGfGbGl	Gu,Gs,Gm,Gl,Gf,Gb	148264008,39995416,78221345,189426113,110599832,197119502
610	hydrogenase expression/formation protein HypE	6	GsGmGuGfGbGl	Gu,Gs,Gm,Gl,Gf,Gb	148264010,39995418,78221343,189425999,110599834,197119500
612	response regulator	6	GsGmGuGfGbGl	Gu,Gs,Gm,Gl,Gf,Gb	148264345,39996322,78222946,189423443,110600964,197119498
613	ammonium transporter, putative	6	GsGmGuGfGbGl	Gu,Gs,Gm,Gl,Gf,Gb	148264344,39996323,78222947,189423650,110600965,197119497
614	histone deacetylase/AcuC/AphA family protein	6	GsGmGuGfGbGl	Gu,Gs,Gm,Gl,Gf,Gb	148264343,39996324,78222948,189423588,110600966,197119496
615	hypothetical protein GSU1223	6	GsGmGuGfGbGl	Gu,Gs,Gm,Gl,Gf,Gb	148264342,39996325,78222949,189423587,110600967,197119495
616	TPR domain-containing protein	6	GsGmGuGfGbGl	Gu,Gs,Gm,Gl,Gf,Gb	148264341,39996326,78222950,189423586,110600968,197119494
617	hypothetical protein GSU1225	6	GsGmGuGfGbGl	Gu,Gs,Gm,Gl,Gf,Gb	148264340,39996328,78222951,189423584,110600969,197119491
619	response regulator	6	GsGmGuGfGbGl	Gu,Gs,Gm,Gl,Gf,Gb	148264335,39996333,78222956,189423583,110600974,197119486
620	hypothetical protein GSU1232	6	GsGmGuGfGbGl	Gu,Gs,Gm,Gl,Gf,Gb	148264334,39996334,78222957,189425089,110600975,197119485
621	phosphoesterase, putative	6	GsGmGuGfGbGl	Gu,Gs,Gm,Gl,Gf,Gb	148264333,39996335,78222958,189425555,110600976,197119484
622	signal peptide peptidase SppA, 36K type	6	GsGmGuGfGbGl	Gu,Gs,Gm,Gl,Gf,Gb	148264332,39996336,78222959,189425554,110600977,197119483
623	hypothetical protein GSU1598	6	GsGmGuGfGbGl	Gu,Gs,Gm,Gl,Gf,Gb	148263929,39996698,78222806,189425001,110599131,197119482
624	50S ribosomal protein L32	6	GsGmGuGfGbGl	Gu,Gs,Gm,Gl,Gf,Gb	148263930,39996699,78222807,189425000,110599130,197119481
625	putative glycerol-3-phosphate acyltransferase PlsX	6	GsGmGuGfGbGl	Gu,Gs,Gm,Gl,Gf,Gb	148263931,39996700,78222808,189424999,110599129,197119480
626	3-oxoacyl-(acyl-carrier-protein) synthase III	6	GsGmGuGfGbGl	Gu,Gs,Gm,Gl,Gf,Gb	148263932,39996701,78222809,189424998,110599128,197119479
627	malonyl CoA-acyl carrier protein transacylase	6	GsGmGuGfGbGl	Gu,Gs,Gm,Gl,Gf,Gb	148263933,39996702,78222810,189424997,110599127,197119478
628	3-oxoacyl-(acyl-carrier-protein) reductase	6	GsGmGuGfGbGl	Gu,Gs,Gm,Gl,Gf,Gb	148263934,39996703,78222811,189424995,110599126,197119477
629	acyl carrier protein	6	GsGmGuGfGbGl	Gu,Gs,Gm,Gl,Gf,Gb	148263935,39996704,78222812,189424994,110599125,197119476
630	3-oxoacyl-(acyl-carrier-protein) synthase II	6	GsGmGuGfGbGl	Gu,Gs,Gm,Gl,Gf,Gb	148263936,39996705,78222813,189424993,110599124,197119475
631	ribose 5-phosphate isomerase B, putative	6	GsGmGuGfGbGl	Gu,Gs,Gm,Gl,Gf,Gb	148263937,39996706,78222814,189424992,110599123,197119474
632	serine hydroxymethyltransferase	6	GsGmGuGfGbGl	Gu,Gs,Gm,Gl,Gf,Gb	148263938,39996707,78222815,189424991,110599122,197119473
633	DNA internalization-related competence protein ComEC/Rec2	6	GsGmGuGfGbGl	Gu,Gs,Gm,Gl,Gf,Gb	148263942,39996757,78223122,189424818,110599120,197119469
634	response regulator/GGDEF domain-containing protein	6	GsGmGuGfGbGl	Gu,Gs,Gm,Gl,Gf,Gb	148263943,39996758,78223121,189424819,110599119,197119468
635	histidyl-tRNA synthetase	6	GsGmGuGfGbGl	Gu,Gs,Gm,Gl,Gf,Gb	148263944,39996759,78223120,189424820,110599118,197119467
636	DNA polymerase III, alpha subunit	6	GsGmGuGfGbGl	Gu,Gs,Gm,Gl,Gf,Gb	148264552,39996502,78222430,189425779,110602318,197119463
637	acetyl-CoA carboxylase, carboxyl transferase, alpha subunit	6	GsGmGuGfGbGl	Gu,Gs,Gm,Gl,Gf,Gb	148264551,39996503,78222431,189425780,110602291,197119462
638	ribosomal large subunit pseudouridine synthase B	6	GsGmGuGfGbGl	Gu,Gs,Gm,Gl,Gf,Gb	148264550,39996504,78222432,189425784,110602288,197119460
639	keto/oxoacid ferredoxin oxidoreductase subunit	6	GsGmGuGfGbGl	Gu,Gs,Gm,Gl,Gf,Gb	148264290,39996960,78222520,189425369,110601897,197119458
640	2-ketoisovalerate ferredoxin reductase	6	GsGmGuGfGbGl	Gu,Gs,Gm,Gl,Gf,Gb	148264289,39996959,78222521,189425368,110601884,197119457
641	keto/oxoacid ferredoxin oxidoreductase, alpha subunit	6	GsGmGuGfGbGl	Gu,Gs,Gm,Gl,Gf,Gb	148264288,39996958,78222522,189425367,110601118,197119456
642	keto/oxoacid ferredoxin oxidoreductase, gamma subunit	6	GsGmGuGfGbGl	Gu,Gs,Gm,Gl,Gf,Gb	148264287,39996957,78222523,189425366,110601119,197119455
643	PAP2 family protein	6	GsGmGuGfGbGl	Gu,Gs,Gm,Gl,Gf,Gb	148264284,39996939,78222559,189424576,110601122,197119454
644	HAD superfamily hydrolase	6	GsGmGuGfGbGl	Gu,Gs,Gm,Gl,Gf,Gb	148264283,39996938,78222560,189424673,110601123,197119453
645	ATP-dependent helicase HrpB	6	GsGmGuGfGbGl	Gu,Gs,Gm,Gl,Gf,Gb	148264282,39996937,78222561,189424832,110601124,197119452
646	peptidase family M23/M37 domain-containing protein	6	GsGmGuGfGbGl	Gu,Gs,Gm,Gl,Gf,Gb	148264281,39996936,78222562,189424936,110601125,197119451
647	nitrogen regulatory protein P-II	6	GsGmGuGfGbGl	Gu,Gs,Gm,Gl,Gf,Gb	148264279,39996935,78222563,189424938,110601127,197119449
648	glutamine synthetase, type I	6	GsGmGuGfGbGl	Gu,Gs,Gm,Gl,Gf,Gb	148264278,39996934,78222564,189424939,110601128,197119448
649	hypothetical protein GSU1328	6	GsGmGuGfGbGl	Gu,Gs,Gm,Gl,Gf,Gb	148264277,39996430,78222987,189425010,110601129,197119445
650	tRNA synthetase class I domain-containing protein	6	GsGmGuGfGbGl	Gu,Gs,Gm,Gl,Gf,Gb	148264276,39996431,78222989,189424013,110601130,197119444
652	hypothetical protein GSU3273	6	GsGmGuGfGbGl	Gu,Gs,Gm,Gl,Gf,Gb	148264273,39998362,78224029,189424850,110602098,197119403
653	S1 RNA-binding domain-containing protein	6	GsGmGuGfGbGl	Gu,Gs,Gm,Gl,Gf,Gb	148264302,39995345,78221406,189425601,110601896,197119399
654	cytidine/deoxycytidylate deaminase family protein	6	GsGmGuGfGbGl	Gu,Gs,Gm,Gl,Gf,Gb	148264239,39996786,78222831,189424806,110602066,197119397
655	transcriptional regulator NrdR	6	GsGmGuGfGbGl	Gu,Gs,Gm,Gl,Gf,Gb	148264238,39996787,78222832,189424807,110602067,197119396
656	riboflavin biosynthesis protein RibD	6	GsGmGuGfGbGl	Gu,Gs,Gm,Gl,Gf,Gb	148264237,39996788,78222833,189424808,110602068,197119395
657	3,4-dihydroxy-2-butanone 4-phosphate synthase/GTP cyclohydrolase II	6	GsGmGuGfGbGl	Gu,Gs,Gm,Gl,Gf,Gb	148264235,39996790,78222835,189424810,110602148,197119393
658	riboflavin synthase, beta subunit	6	GsGmGuGfGbGl	Gu,Gs,Gm,Gl,Gf,Gb	148264234,39996791,78222836,189424281,110602149,197119392
659	N utilization substance protein B	6	GsGmGuGfGbGl	Gu,Gs,Gm,Gl,Gf,Gb	148264233,39996792,78222837,189424280,110602150,197119391
660	homoserine dehydrogenase	6	GsGmGuGfGbGl	Gu,Gs,Gm,Gl,Gf,Gb	148264232,39996793,78222838,189424279,110602151,197119390
662	Atz/Trz family chlorohydrolase	6	GsGmGuGfGbGl	Gu,Gs,Gm,Gl,Gf,Gb	148264138,39996808,78222854,189424027,110601729,197119381
663	SsrA-binding protein	6	GsGmGuGfGbGl	Gu,Gs,Gm,Gl,Gf,Gb	148264140,39996809,78222855,189425745,110601731,197119380
664	polysaccharide deacetylase family protein	6	GsGmGuGfGbGl	Gu,Gs,Gm,Gl,Gf,Gb	148265719,39997652,78222102,189426281,110601565,197119351
666	sensory box histidine kinase	6	GsGmGuGfGbGl	Gu,Gs,Gm,Gl,Gf,Gb	148263634,39996203,78223890,189423659,110600282,197119323
667	hypothetical protein GSU1171	6	GsGmGuGfGbGl	Gu,Gs,Gm,Gl,Gf,Gb	148264330,39996273,78223604,189424638,110602330,197119298
668	saccharopine dehydrogenase	6	GsGmGuGfGbGl	Gu,Gs,Gm,Gl,Gf,Gb	148263054,39997634,78222122,189424735,110600912,197119290
669	carboxynorspermidine decarboxylase	6	GsGmGuGfGbGl	Gu,Gs,Gm,Gl,Gf,Gb	148263055,39997633,78222123,189424736,110600913,197119289
670	arginine decarboxylase	6	GsGmGuGfGbGl	Gu,Gs,Gm,Gl,Gf,Gb	148263056,39997632,78222124,189424734,110600914,197119288
672	isocitrate dehydrogenase, NADP-dependent	6	GsGmGuGfGbGl	Gu,Gs,Gm,Gl,Gf,Gb	148264248,39996565,78222571,189424683,110602057,197119273
673	malate dehydrogenase	6	GsGmGuGfGbGl	Gu,Gs,Gm,Gl,Gf,Gb	148264247,39996566,78222572,189424684,110602058,197119272
674	iron-sulfur cluster-binding protein	6	GsGmGuGfGbGl	Gu,Gs,Gm,Gl,Gf,Gb	148264246,39996567,78222573,189424685,110602059,197119271
675	2-oxoglutarate ferredoxin oxidoreductase subunit alpha	6	GsGmGuGfGbGl	Gu,Gs,Gm,Gl,Gf,Gb	148264245,39996568,78222574,189424686,110602060,197119270
676	2-oxoglutarate ferredoxin oxidoreductase subunit beta	6	GsGmGuGfGbGl	Gu,Gs,Gm,Gl,Gf,Gb	148264244,39996569,78222575,189424687,110602061,197119269
677	keto/oxoacid ferredoxin oxidoreductase, gamma subunit	6	GsGmGuGfGbGl	Gu,Gs,Gm,Gl,Gf,Gb	148264243,39996570,78222576,189424688,110602062,197119268
678	RNA methyltransferase	6	GsGmGuGfGbGl	Gu,Gs,Gm,Gl,Gf,Gb	148264841,39996552,78223178,189424927,110602323,197119265
679	1-hydroxy-2-methyl-2-(E)-butenyl 4-diphosphate	6	GsGmGuGfGbGl	Gu,Gs,Gm,Gl,Gf,Gb	148264839,39996559,78222565,189424966,110600082,197119264
680	prolyl-tRNA synthetase	6	GsGmGuGfGbGl	Gu,Gs,Gm,Gl,Gf,Gb	148264838,39996560,78222566,189424968,110600083,197119263
683	glutamate synthase-related protein	6	GsGmGuGfGbGl	Gu,Gs,Gm,Gl,Gf,Gb	148262476,39998539,78221374,189426065,110600041,197119239
684	hypothetical protein GSU0824	6	GsGmGuGfGbGl	Gu,Gs,Gm,Gl,Gf,Gb	148264503,39995930,78223023,189426077,110600791,197119226
685	hypothetical protein GSU1208	6	GsGmGuGfGbGl	Gu,Gs,Gm,Gl,Gf,Gb	148262346,39996310,78221477,189426048,110601213,197119189
686	GTP-binding protein	6	GsGmGuGfGbGl	Gu,Gs,Gm,Gl,Gf,Gb	148262978,39996112,78223754,189425963,110601792,197119188
687	YbaK/EbsC protein	6	GsGmGuGfGbGl	Gu,Gs,Gm,Gl,Gf,Gb	148262985,39998178,78221617,189425998,110601800,197119182
688	Sir2 family transcriptional regulator	6	GsGmGuGfGbGl	Gu,Gs,Gm,Gl,Gf,Gb	148262986,39998177,78221618,189425826,110601801,197119181
689	dihydrouridine synthase family protein	6	GsGmGuGfGbGl	Gu,Gs,Gm,Gl,Gf,Gb	148262987,39996108,78223758,189425844,110601802,197119180
690	sensory box histidine kinase	6	GsGmGuGfGbGl	Gu,Gs,Gm,Gl,Gf,Gb	148262988,39996107,78223759,189425843,110601803,197119179
691	nitrogen regulation protein NR(I)	6	GsGmGuGfGbGl	Gu,Gs,Gm,Gl,Gf,Gb	148262989,39996106,78223760,189425842,110601804,197119178
692	isochorismatase family protein	6	GsGmGuGfGbGl	Gu,Gs,Gm,Gl,Gf,Gb	148262990,39996105,78223761,189426013,110601805,197119177
693	hypothetical protein GSU1000	6	GsGmGuGfGbGl	Gu,Gs,Gm,Gl,Gf,Gb	148263000,39996103,78223763,189426000,110601249,197119175
694	replicative DNA helicase	6	GsGmGuGfGbGl	Gu,Gs,Gm,Gl,Gf,Gb	148263001,39996101,78223765,189426322,110601248,197119174
695	MutS2 family protein	6	GsGmGuGfGbGl	Gu,Gs,Gm,Gl,Gf,Gb	148263008,39995654,78224167,189425838,110601536,197119171
697	NifU-like domain-containing protein	6	GsGmGuGfGbGl	Gu,Gs,Gm,Gl,Gf,Gb	148263012,39995588,78224272,189426530,110601540,197119169
699	hypothetical protein GSU0476	6	GsGmGuGfGbGl	Gu,Gs,Gm,Gl,Gf,Gb	148263016,39995584,78224276,189423454,110601543,197119166
701	transcriptional regulator, putative	6	GsGmGuGfGbGl	Gu,Gs,Gm,Gl,Gf,Gb	148263017,39995581,78224278,189423453,110601544,197119153
702	ATP-dependent RNA helicase RhlB	6	GsGmGuGfGbGl	Gu,Gs,Gm,Gl,Gf,Gb	148263018,39995629,78224228,189425337,110601545,197119152
703	methyltransferase, putative	6	GsGmGuGfGbGl	Gu,Gs,Gm,Gl,Gf,Gb	148263028,39995628,78224227,189425960,110601548,197119151
705	hypothetical protein GSU0667	6	GsGmGuGfGbGl	Gu,Gs,Gm,Gl,Gf,Gb	148265696,39995773,78224038,189425665,110602481,197119135
706	50S ribosomal protein L9	6	GsGmGuGfGbGl	Gu,Gs,Gm,Gl,Gf,Gb	148265695,39995774,78224037,189425666,110602480,197119134
707	ketol-acid reductoisomerase	6	GsGmGuGfGbGl	Gu,Gs,Gm,Gl,Gf,Gb	148265738,39997007,78222476,189425558,110601141,197119131
708	30S ribosomal protein S2	6	GsGmGuGfGbGl	Gu,Gs,Gm,Gl,Gf,Gb	148265753,39997019,78222464,189425764,110602430,197119129
709	uridylate kinase	6	GsGmGuGfGbGl	Gu,Gs,Gm,Gl,Gf,Gb	148265751,39997017,78222466,189425766,110601153,197119127
710	ribosome recycling factor	6	GsGmGuGfGbGl	Gu,Gs,Gm,Gl,Gf,Gb	148265750,39997016,78222467,189425767,110601152,197119126
711	undecaprenyl diphosphate synthase	6	GsGmGuGfGbGl	Gu,Gs,Gm,Gl,Gf,Gb	148265749,39997015,78222468,189425768,110601151,197119125
712	phosphatidate cytidylyltransferase	6	GsGmGuGfGbGl	Gu,Gs,Gm,Gl,Gf,Gb	148265748,39997014,78222469,189425769,110601150,197119124
713	1-deoxy-D-xylulose 5-phosphate reductoisomerase	6	GsGmGuGfGbGl	Gu,Gs,Gm,Gl,Gf,Gb	148265747,39997013,78222470,189425770,110601149,197119123
714	membrane-associated zinc metalloprotease, putative	6	GsGmGuGfGbGl	Gu,Gs,Gm,Gl,Gf,Gb	148265746,39997012,78222471,189425771,110601148,197119122
715	glycoprotease family protein	6	GsGmGuGfGbGl	Gu,Gs,Gm,Gl,Gf,Gb	148265745,39997011,78222472,189425772,110601147,197119121
716	dihydroxy-acid dehydratase	6	GsGmGuGfGbGl	Gu,Gs,Gm,Gl,Gf,Gb	148265741,39997010,78222473,189425562,110601144,197119120
717	acetolactate synthase, large subunit, biosynthetic type	6	GsGmGuGfGbGl	Gu,Gs,Gm,Gl,Gf,Gb	148265740,39997009,78222474,189425560,110601143,197119119
718	acetolactate synthase 3 regulatory subunit	6	GsGmGuGfGbGl	Gu,Gs,Gm,Gl,Gf,Gb	148265739,39997008,78222475,189425559,110601142,197119118
719	phosphatidylserine decarboxylase	6	GsGmGuGfGbGl	Gu,Gs,Gm,Gl,Gf,Gb	148265737,39997006,78222477,189425557,110601140,197119117
720	CDP-diacylglycerol--serine O-phosphatidyltransferase	6	GsGmGuGfGbGl	Gu,Gs,Gm,Gl,Gf,Gb	148265736,39997005,78222478,189425556,110601139,197119116
721	2-isopropylmalate synthase	6	GsGmGuGfGbGl	Gu,Gs,Gm,Gl,Gf,Gb	148265735,39997004,78222479,189426374,110601138,197119115
722	cold shock domain-contain protein	6	GsGmGuGfGbGl	Gu,Gs,Gm,Gl,Gf,Gb	148265731,39997003,78222480,189426235,110601554,197119112
723	decarboxylase family protein	6	GsGmGuGfGbGl	Gu,Gs,Gm,Gl,Gf,Gb	148265730,39997002,78222481,189426094,110601555,197119111
724	3-isopropylmalate dehydratase large subunit	6	GsGmGuGfGbGl	Gu,Gs,Gm,Gl,Gf,Gb	148265729,39997001,78222482,189426214,110601556,197119110
725	3-isopropylmalate dehydratase, small subunit, putative	6	GsGmGuGfGbGl	Gu,Gs,Gm,Gl,Gf,Gb	148265728,39997000,78222483,189426215,110601557,197119109
726	hypothetical protein GSU1898	6	GsGmGuGfGbGl	Gu,Gs,Gm,Gl,Gf,Gb	148265722,39996996,78222487,189423431,110601562,197119105
727	cytochrome c, putative	6	GsGmGuGfGbGl	Gu,Gs,Gm,Gl,Gf,Gb	148265036,39996386,78223635,189424802,110600665,197119104
729	U32 family peptidase	6	GsGmGuGfGbGl	Gu,Gs,Gm,Gl,Gf,Gb	148265713,39997651,78222108,189426319,110601572,197119087
730	LysM domain-containing protein	6	GsGmGuGfGbGl	Gu,Gs,Gm,Gl,Gf,Gb	148265711,39997646,78222109,189426317,110602459,197119086
731	DNA processing protein DprA	6	GsGmGuGfGbGl	Gu,Gs,Gm,Gl,Gf,Gb	148265710,39997645,78222110,189426316,110602458,197119085
732	DNA topoisomerase I	6	GsGmGuGfGbGl	Gu,Gs,Gm,Gl,Gf,Gb	148265709,39997644,78222111,189426315,110602369,197119084
733	tRNA (uracil-5-)-methyltransferase Gid	6	GsGmGuGfGbGl	Gu,Gs,Gm,Gl,Gf,Gb	148265708,39997642,78222113,189426314,110602370,197119083
734	maf protein	6	GsGmGuGfGbGl	Gu,Gs,Gm,Gl,Gf,Gb	148265706,39997640,78222115,189423533,110602463,197119081
735	hypothetical protein GSU2544	6	GsGmGuGfGbGl	Gu,Gs,Gm,Gl,Gf,Gb	148265705,39997639,78222116,189423531,110602462,197119080
736	ABC transporter, ATP-binding protein	6	GsGmGuGfGbGl	Gu,Gs,Gm,Gl,Gf,Gb	148266036,39997191,78223723,189425673,110602268,197119077
738	hypothetical protein GSU0076	6	GsGmGuGfGbGl	Gu,Gs,Gm,Gl,Gf,Gb	148266034,39995187,78224631,189423559,110602272,197119073
739	polysaccharide deacetylase domain-containing protein	6	GsGmGuGfGbGl	Gu,Gs,Gm,Gl,Gf,Gb	148263049,39997638,78222117,189426149,110600908,197119071
740	LAO/AO transport system ATPase	6	GsGmGuGfGbGl	Gu,Gs,Gm,Gl,Gf,Gb	148264084,39996679,78222786,189426308,110600342,197119065
741	ErfK/YbiS/YcfS/YnhG family protein	6	GsGmGuGfGbGl	Gu,Gs,Gm,Gl,Gf,Gb	148264085,39996680,78222787,189423885,110600341,197119064
742	RNA methyltransferase	6	GsGmGuGfGbGl	Gu,Gs,Gm,Gl,Gf,Gb	148264087,39996575,78222581,189424323,110600339,197119062
743	hypothetical protein GSU1476	6	GsGmGuGfGbGl	Gu,Gs,Gm,Gl,Gf,Gb	148264088,39996576,78222582,189424322,110600338,197119061
744	stationary-phase survival protein SurE	6	GsGmGuGfGbGl	Gu,Gs,Gm,Gl,Gf,Gb	148264663,39996623,78222631,189424153,110601435,197119060
745	protein-L-isoaspartate O-methyltransferase	6	GsGmGuGfGbGl	Gu,Gs,Gm,Gl,Gf,Gb	148264662,39996624,78222632,189424152,110601434,197119059
746	sigma-70 family RNA polymerase sigma factor	6	GsGmGuGfGbGl	Gu,Gs,Gm,Gl,Gf,Gb	148264661,39996625,78222633,189424151,110601433,197119058
747	adenine phosphoribosyltransferase	6	GsGmGuGfGbGl	Gu,Gs,Gm,Gl,Gf,Gb	148264660,39996626,78222634,189424150,110601432,197119057
748	sensor histidine kinase	6	GsGmGuGfGbGl	Gu,Gs,Gm,Gl,Gf,Gb	148266304,39995560,78224572,189424865,110600817,197119050
750	hemolysin A	6	GsGmGuGfGbGl	Gu,Gs,Gm,Gl,Gf,Gb	148264094,39996521,78222437,189425760,110602080,197119031
751	HIT family protein	6	GsGmGuGfGbGl	Gu,Gs,Gm,Gl,Gf,Gb	148264095,39996524,78222440,189425761,110602079,197119030
752	hypothetical protein GSU1424	6	GsGmGuGfGbGl	Gu,Gs,Gm,Gl,Gf,Gb	148264096,39996525,78222441,189423530,110602078,197119029
753	prolipoprotein diacylglyceryl transferase	6	GsGmGuGfGbGl	Gu,Gs,Gm,Gl,Gf,Gb	148264099,39996526,78222442,189425332,110602075,197119028
754	rsbW protein, putative	6	GsGmGuGfGbGl	Gu,Gs,Gm,Gl,Gf,Gb	148264100,39996527,78222443,189425161,110602074,197119027
755	hypothetical protein GSU1430	6	GsGmGuGfGbGl	Gu,Gs,Gm,Gl,Gf,Gb	148264103,39996530,78222445,189425158,110602071,197119024
756	hypothetical protein GSU1431	6	GsGmGuGfGbGl	Gu,Gs,Gm,Gl,Gf,Gb	148264104,39996531,78222446,189425684,110602070,197119023
757	TPR domain-containing protein	6	GsGmGuGfGbGl	Gu,Gs,Gm,Gl,Gf,Gb	148264105,39996532,78222447,189425157,110602130,197119022
758	peptide ABC transporter, periplasmic peptide-binding protein	6	GsGmGuGfGbGl	Gu,Gs,Gm,Gl,Gf,Gb	148264106,39996533,78222448,189425156,110602131,197119021
759	peptide ABC transporter, permease protein	6	GsGmGuGfGbGl	Gu,Gs,Gm,Gl,Gf,Gb	148264107,39996534,78222449,189425092,110602132,197119020
760	peptide ABC transporter, permease protein	6	GsGmGuGfGbGl	Gu,Gs,Gm,Gl,Gf,Gb	148264109,39996535,78222450,189425091,110602133,197119019
761	hypothetical protein GSU1436	6	GsGmGuGfGbGl	Gu,Gs,Gm,Gl,Gf,Gb	148264110,39996536,78222451,189425090,110602134,197119018
762	cell cycle protein MesJ, putative	6	GsGmGuGfGbGl	Gu,Gs,Gm,Gl,Gf,Gb	148264776,39996909,78223098,189425578,110602298,197119017
763	cell division protein FtsH	6	GsGmGuGfGbGl	Gu,Gs,Gm,Gl,Gf,Gb	148264775,39996908,78223097,189425579,110602293,197119016
764	dihydropteroate synthase	6	GsGmGuGfGbGl	Gu,Gs,Gm,Gl,Gf,Gb	148264774,39996907,78223096,189425580,110602294,197119015
765	hypothetical protein GSU1807	6	GsGmGuGfGbGl	Gu,Gs,Gm,Gl,Gf,Gb	148264773,39996906,78223095,189425581,110602295,197119014
766	phosphoglucosamine mutase	6	GsGmGuGfGbGl	Gu,Gs,Gm,Gl,Gf,Gb	148264771,39996904,78223093,189425582,110602297,197119012
767	pyridoxal phosphate biosynthetic protein PdxJ	6	GsGmGuGfGbGl	Gu,Gs,Gm,Gl,Gf,Gb	148264770,39996903,78223092,189425583,110601402,197119011
768	hypothetical protein GSU2546	6	GsGmGuGfGbGl	Gu,Gs,Gm,Gl,Gf,Gb	148265707,39997641,78222114,189423534,110602464,197119009
769	outer membrane efflux protein	6	GsGmGuGfGbGl	Gu,Gs,Gm,Gl,Gf,Gb	148264745,39996582,78222588,189424692,110601420,197119006
770	sensor histidine kinase KdpD	6	GsGmGuGfGbGl	Gu,Gs,Gm,Gl,Gf,Gb	148263295,39997578,78223639,189426276,110601133,197118982
772	riboflavin biosynthesis protein RibF	6	GsGmGuGfGbGl	Gu,Gs,Gm,Gl,Gf,Gb	148264727,39996587,78222600,189424708,110601057,197118976
773	hypothetical protein GSU1488	6	GsGmGuGfGbGl	Gu,Gs,Gm,Gl,Gf,Gb	148264726,39996588,78222601,189424709,110601058,197118975
774	hypothetical protein GSU1489	6	GsGmGuGfGbGl	Gu,Gs,Gm,Gl,Gf,Gb	148264725,39996589,78222603,189424710,110601059,197118974
775	shikimate 5-dehydrogenase	6	GsGmGuGfGbGl	Gu,Gs,Gm,Gl,Gf,Gb	148264724,39996590,78222604,189424711,110601060,197118973
776	type IV pilus biogenesis protein PilB	6	GsGmGuGfGbGl	Gu,Gs,Gm,Gl,Gf,Gb	148264723,39996591,78222605,189424712,110601061,197118972
777	twitching motility protein PilT	6	GsGmGuGfGbGl	Gu,Gs,Gm,Gl,Gf,Gb	148264722,39996592,78222606,189424713,110601062,197118971
778	type IV pilus biogenesis protein PilC	6	GsGmGuGfGbGl	Gu,Gs,Gm,Gl,Gf,Gb	148264721,39996593,78222607,189424714,110601063,197118970
779	sensory box histidine kinase	6	GsGmGuGfGbGl	Gu,Gs,Gm,Gl,Gf,Gb	148264720,39996594,78222608,189424715,110601064,197118969
780	sigma-54 dependent DNA-binding response regulator	6	GsGmGuGfGbGl	Gu,Gs,Gm,Gl,Gf,Gb	148264719,39996595,78222609,189424716,110601065,197118968
781	pilin domain-containing protein	6	GsGmGuGfGbGl	Gu,Gs,Gm,Gl,Gf,Gb	148264718,39996596,78222611,189425155,110601066,197118967
782	hypothetical protein GSU1500	6	GsGmGuGfGbGl	Gu,Gs,Gm,Gl,Gf,Gb	148264714,39996600,78222614,189425149,110600918,197118964
783	ABC transporter, ATP-binding protein	6	GsGmGuGfGbGl	Gu,Gs,Gm,Gl,Gf,Gb	148264716,39996601,78222615,189425148,110601067,197118963
785	hypothetical protein GSU1128	6	GsGmGuGfGbGl	Gu,Gs,Gm,Gl,Gf,Gb	148264962,39996230,78223865,189425303,110600586,197118919
786	sigma-54 dependent DNA-binding response regulator	6	GsGmGuGfGbGl	Gu,Gs,Gm,Gl,Gf,Gb	148264953,39996231,78222032,189425304,110600563,197118898
787	peptidyl-prolyl cis-trans isomerase domain-containing protein	6	GsGmGuGfGbGl	Gu,Gs,Gm,Gl,Gf,Gb	148264947,39997524,78222035,189425796,110600559,197118895
788	hypothetical protein GSU2971	6	GsGmGuGfGbGl	Gu,Gs,Gm,Gl,Gf,Gb	148263821,39998063,78221727,189423759,110602245,197118894
789	phosphoenolpyruvate-protein phosphotransferase PtsP	6	GsGmGuGfGbGl	Gu,Gs,Gm,Gl,Gf,Gb	148264944,39996267,78223607,189424815,110602332,197118893
791	phosphoribosylaminoimidazole-succinocarboxamide synthase	6	GsGmGuGfGbGl	Gu,Gs,Gm,Gl,Gf,Gb	148264908,39997189,78222136,189426096,110602327,197118888
792	hypothetical protein GSU2090	6	GsGmGuGfGbGl	Gu,Gs,Gm,Gl,Gf,Gb	148264907,39997188,78222137,189426095,110602326,197118887
793	rod shape-determining protein MreB	6	GsGmGuGfGbGl	Gu,Gs,Gm,Gl,Gf,Gb	148264906,39997187,78222138,189424046,110599850,197118886
794	glycosyl transferase, group 2 family protein	6	GsGmGuGfGbGl	Gu,Gs,Gm,Gl,Gf,Gb	148264905,39997186,78222139,189424045,110599851,197118885
795	phosphoheptose isomerase	6	GsGmGuGfGbGl	Gu,Gs,Gm,Gl,Gf,Gb	148264904,39997185,78222140,189424044,110599852,197118884
796	HAD superfamily hydrolase	6	GsGmGuGfGbGl	Gu,Gs,Gm,Gl,Gf,Gb	148264903,39997182,78222143,189425552,110599853,197118883
798	glycosy hydrolase family protein	6	GsGmGuGfGbGl	Gu,Gs,Gm,Gl,Gf,Gb	148263513,39996130,78221930,189425654,110602422,197118849
799	peptidylarginine deiminase-related protein	6	GsGmGuGfGbGl	Gu,Gs,Gm,Gl,Gf,Gb	148263514,39996131,78221931,189425653,110602421,197118848
800	mutT/nudix family protein	6	GsGmGuGfGbGl	Gu,Gs,Gm,Gl,Gf,Gb	148265331,39996146,78221934,189425519,110601760,197118847
802	sugar fermentation stimulation protein	6	GsGmGuGfGbGl	Gu,Gs,Gm,Gl,Gf,Gb	148263193,39997810,78222343,189426499,110600715,197118843
804	rod shape-determining protein MreC	6	GsGmGuGfGbGl	Gu,Gs,Gm,Gl,Gf,Gb	148264900,39997179,78222146,189425551,110599856,197118839
805	rod shape-determining protein MreD, putative	6	GsGmGuGfGbGl	Gu,Gs,Gm,Gl,Gf,Gb	148264899,39997178,78222147,189425550,110599857,197118838
807	rod shape-determining protein RodA	6	GsGmGuGfGbGl	Gu,Gs,Gm,Gl,Gf,Gb	148264897,39997176,78222149,189425548,110599859,197118836
808	hypothetical protein GSU1728	6	GsGmGuGfGbGl	Gu,Gs,Gm,Gl,Gf,Gb	148264894,39996827,78222226,189425302,110599862,197118833
809	1-acyl-sn-glycerol-3-phosphate acyltransferase, putative	6	GsGmGuGfGbGl	Gu,Gs,Gm,Gl,Gf,Gb	148264892,39997170,78222154,189425835,110599864,197118831
810	ribonuclease HI	6	GsGmGuGfGbGl	Gu,Gs,Gm,Gl,Gf,Gb	148264891,39997169,78222155,189425834,110599865,197118830
811	HNH endonuclease family protein	6	GsGmGuGfGbGl	Gu,Gs,Gm,Gl,Gf,Gb	148264890,39997168,78222156,189425839,110599866,197118829
812	HAD family hydrolase	6	GsGmGuGfGbGl	Gu,Gs,Gm,Gl,Gf,Gb	148264889,39997167,78222157,189425840,110599867,197118828
813	6-phosphofructokinase	6	GsGmGuGfGbGl	Gu,Gs,Gm,Gl,Gf,Gb	148263765,39997166,78222158,189425576,110599871,197118825
814	recombination factor protein RarA	6	GsGmGuGfGbGl	Gu,Gs,Gm,Gl,Gf,Gb	148263766,39997165,78222159,189425566,110599872,197118824
815	ATP-NAD kinase	6	GsGmGuGfGbGl	Gu,Gs,Gm,Gl,Gf,Gb	148263768,39997163,78222161,189425737,110599874,197118822
816	DNA repair protein RecN	6	GsGmGuGfGbGl	Gu,Gs,Gm,Gl,Gf,Gb	148263769,39997162,78222162,189425736,110599875,197118821
817	acetyltransferase	6	GsGmGuGfGbGl	Gu,Gs,Gm,Gl,Gf,Gb	148263770,39997159,78222166,189425996,110599876,197118820
818	ArsR family transcriptional regulator	6	GsGmGuGfGbGl	Gu,Gs,Gm,Gl,Gf,Gb	148263772,39997719,78222066,189424724,110599878,197118818
819	peptide ABC transporter, ATP-binding protein	6	GsGmGuGfGbGl	Gu,Gs,Gm,Gl,Gf,Gb	148263773,39997718,78222067,189425074,110599879,197118817
820	peptide ABC transporter, ATP-binding protein	6	GsGmGuGfGbGl	Gu,Gs,Gm,Gl,Gf,Gb	148263774,39997717,78222068,189425073,110599880,197118816
821	stage II sporulation-related protein	6	GsGmGuGfGbGl	Gu,Gs,Gm,Gl,Gf,Gb	148263776,39997715,78222070,189425072,110599882,197118814
822	S-adenosylmethionine:tRNA ribosyltransferase-isomerase	6	GsGmGuGfGbGl	Gu,Gs,Gm,Gl,Gf,Gb	148263777,39997714,78222071,189425071,110599883,197118813
823	queuine tRNA-ribosyltransferase	6	GsGmGuGfGbGl	Gu,Gs,Gm,Gl,Gf,Gb	148263778,39997713,78222072,189425070,110599884,197118812
824	preprotein translocase, YajC subunit	6	GsGmGuGfGbGl	Gu,Gs,Gm,Gl,Gf,Gb	148263779,39997712,78222073,189425069,110599885,197118811
826	cation efflux family protein	6	GsGmGuGfGbGl	Gu,Gs,Gm,Gl,Gf,Gb	148263784,39997707,78222078,189425064,110599890,197118807
828	heat shock protein 90	6	GsGmGuGfGbGl	Gu,Gs,Gm,Gl,Gf,Gb	148263789,39997485,78223699,189425202,110599892,197118793
829	anthranilate synthase component I	6	GsGmGuGfGbGl	Gu,Gs,Gm,Gl,Gf,Gb	148263792,39997478,78223698,189425604,110599895,197118792
830	fructose-1,6-bisphosphatase	6	GsGmGuGfGbGl	Gu,Gs,Gm,Gl,Gf,Gb	148264424,39996751,78223128,189425023,110601955,197118789
831	hypothetical protein GSU1652	6	GsGmGuGfGbGl	Gu,Gs,Gm,Gl,Gf,Gb	148264423,39996752,78223127,189425022,110601956,197118788
833	hypothetical protein GSU0370	6	GsGmGuGfGbGl	Gu,Gs,Gm,Gl,Gf,Gb	148264416,39995478,78224351,189426370,110601962,197118784
834	FlhB domain-containing protein	6	GsGmGuGfGbGl	Gu,Gs,Gm,Gl,Gf,Gb	148264415,39995477,78224352,189426369,110601963,197118783
835	phosphoribosylglycinamide formyltransferase	6	GsGmGuGfGbGl	Gu,Gs,Gm,Gl,Gf,Gb	148264209,39996858,78223052,189425166,110601965,197118782
836	phosphoribosylaminoimidazole synthetase	6	GsGmGuGfGbGl	Gu,Gs,Gm,Gl,Gf,Gb	148264208,39996857,78223051,189425165,110601966,197118781
837	ribosomal-protein-alanine acetyltransferase	6	GsGmGuGfGbGl	Gu,Gs,Gm,Gl,Gf,Gb	148264207,39996856,78223050,189425365,110602432,197118780
838	dihydroorotate dehydrogenase, electron transfer subunit, putative	6	GsGmGuGfGbGl	Gu,Gs,Gm,Gl,Gf,Gb	148264206,39996855,78223049,189425364,110602433,197118779
839	dihydroorotate dehydrogenase	6	GsGmGuGfGbGl	Gu,Gs,Gm,Gl,Gf,Gb	148264205,39996854,78223048,189425363,110602434,197118778
840	L-lysine 2,3-aminomutase	6	GsGmGuGfGbGl	Gu,Gs,Gm,Gl,Gf,Gb	148264204,39996853,78223047,189425162,110602030,197118777
841	HD domain-containing protein	6	GsGmGuGfGbGl	Gu,Gs,Gm,Gl,Gf,Gb	148264586,39996785,78222829,189425361,110601108,197118772
842	multidrug resistance protein	6	GsGmGuGfGbGl	Gu,Gs,Gm,Gl,Gf,Gb	148265521,39997791,78222029,189426482,110600821,197118750
843	arsenical-resistance protein	6	GsGmGuGfGbGl	Gu,Gs,Gm,Gl,Gf,Gb	148262550,39998045,78221741,189424220,110599987,197118730
844	hypothetical protein GSU2959	6	GsGmGuGfGbGl	Gu,Gs,Gm,Gl,Gf,Gb	148265439,39998050,78221736,189424255,110602050,197118728
845	phosphoglycerate kinase/triosephosphate isomerase	6	GsGmGuGfGbGl	Gu,Gs,Gm,Gl,Gf,Gb	148264117,39996728,78223154,189424676,110601441,197118718
846	glyceraldehyde 3-phosphate dehydrogenase 1	6	GsGmGuGfGbGl	Gu,Gs,Gm,Gl,Gf,Gb	148264118,39996729,78223153,189424675,110601442,197118717
847	metallo-beta-lactamase family protein	6	GsGmGuGfGbGl	Gu,Gs,Gm,Gl,Gf,Gb	148264120,39996731,78223151,189425749,110601444,197118715
848	adenylosuccinate lyase	6	GsGmGuGfGbGl	Gu,Gs,Gm,Gl,Gf,Gb	148264121,39996732,78223150,189425751,110601445,197118714
849	hypothetical protein GSU1633	6	GsGmGuGfGbGl	Gu,Gs,Gm,Gl,Gf,Gb	148264122,39996733,78223149,189425752,110601446,197118713
850	phosphoribosylformylglycinamidine synthase II, putative	6	GsGmGuGfGbGl	Gu,Gs,Gm,Gl,Gf,Gb	148264123,39996734,78223148,189425755,110601447,197118712
851	phosphoribosylformylglycinamidine synthase I, putative	6	GsGmGuGfGbGl	Gu,Gs,Gm,Gl,Gf,Gb	148264124,39996735,78223147,189425757,110601448,197118711
852	amidophosphoribosyltransferase	6	GsGmGuGfGbGl	Gu,Gs,Gm,Gl,Gf,Gb	148264125,39996736,78223146,189425758,110601449,197118710
853	orotate phosphoribosyltransferase	6	GsGmGuGfGbGl	Gu,Gs,Gm,Gl,Gf,Gb	148264126,39996737,78223145,189425759,110601450,197118709
854	hypothetical protein GSU1638	6	GsGmGuGfGbGl	Gu,Gs,Gm,Gl,Gf,Gb	148264127,39996738,78223144,189424964,110601451,197118708
856	nicotinate-nucleotide pyrophosphorylase	6	GsGmGuGfGbGl	Gu,Gs,Gm,Gl,Gf,Gb	148264858,39997034,78223195,189424380,110602105,197118702
857	birA biofunctional protein, putative	6	GsGmGuGfGbGl	Gu,Gs,Gm,Gl,Gf,Gb	148264857,39997033,78223194,189424381,110602106,197118701
858	pantothenate kinase	6	GsGmGuGfGbGl	Gu,Gs,Gm,Gl,Gf,Gb	148264856,39997032,78223193,189424382,110602107,197118700
859	hypothetical protein GSU1931	6	GsGmGuGfGbGl	Gu,Gs,Gm,Gl,Gf,Gb	148264853,39997029,78223190,189424385,110602110,197118697
860	GTP-binding domain-containing protein	6	GsGmGuGfGbGl	Gu,Gs,Gm,Gl,Gf,Gb	148264852,39997028,78223189,189424386,110602111,197118696
861	MgtC family protein	6	GsGmGuGfGbGl	Gu,Gs,Gm,Gl,Gf,Gb	148264851,39997027,78223188,189424387,110602112,197118695
862	3-hydroxyisobutyrate dehydrogenase family protein	6	GsGmGuGfGbGl	Gu,Gs,Gm,Gl,Gf,Gb	148264845,39996551,78223179,189424392,110602320,197118689
863	M50 family peptidase	6	GsGmGuGfGbGl	Gu,Gs,Gm,Gl,Gf,Gb	148264301,39996933,78223168,189424940,110601895,197118680
864	tryptophanyl-tRNA synthetase	6	GsGmGuGfGbGl	Gu,Gs,Gm,Gl,Gf,Gb	148264300,39996932,78223167,189424941,110601894,197118679
865	hypothetical protein GSU1832	6	GsGmGuGfGbGl	Gu,Gs,Gm,Gl,Gf,Gb	148264299,39996931,78223166,189424942,110601893,197118678
866	hypothetical protein GSU1831	6	GsGmGuGfGbGl	Gu,Gs,Gm,Gl,Gf,Gb	148264298,39996930,78223165,189424943,110601892,197118677
867	hypothetical protein GSU1830	6	GsGmGuGfGbGl	Gu,Gs,Gm,Gl,Gf,Gb	148264297,39996929,78223164,189424944,110601891,197118676
868	polyA polymerase family protein	6	GsGmGuGfGbGl	Gu,Gs,Gm,Gl,Gf,Gb	148264296,39996681,78222788,189423945,110601890,197118675
869	aminotransferase, class V	6	GsGmGuGfGbGl	Gu,Gs,Gm,Gl,Gf,Gb	148264359,39996966,78222514,189425375,110600953,197118672
870	phoH family protein	6	GsGmGuGfGbGl	Gu,Gs,Gm,Gl,Gf,Gb	148264357,39996964,78222516,189425374,110600954,197118671
871	glycoprotease family metalloendopeptidase	6	GsGmGuGfGbGl	Gu,Gs,Gm,Gl,Gf,Gb	148264356,39996963,78222517,189425373,110600955,197118670
872	dimethyladenosine transferase	6	GsGmGuGfGbGl	Gu,Gs,Gm,Gl,Gf,Gb	148264355,39996962,78222518,189425372,110600956,197118669
873	UDP-glucose 6-dehydrogenase	6	GsGmGuGfGbGl	Gu,Gs,Gm,Gl,Gf,Gb	148264354,39996915,78222642,189424207,110600957,197118668
874	NAD-dependent epimerase/dehydratase family protein	6	GsGmGuGfGbGl	Gu,Gs,Gm,Gl,Gf,Gb	148264353,39996914,78222643,189424205,110600958,197118667
875	septum formation initiator family protein	6	GsGmGuGfGbGl	Gu,Gs,Gm,Gl,Gf,Gb	148264352,39996913,78222644,189424204,110600959,197118666
876	hypothetical protein GSU1813	6	GsGmGuGfGbGl	Gu,Gs,Gm,Gl,Gf,Gb	148264351,39996912,78222645,189424203,110600981,197118665
877	arginyl-tRNA synthetase	6	GsGmGuGfGbGl	Gu,Gs,Gm,Gl,Gf,Gb	148264350,39996911,78222646,189424202,110600960,197118664
878	hypothetical protein GSU1811	6	GsGmGuGfGbGl	Gu,Gs,Gm,Gl,Gf,Gb	148264349,39996910,78222647,189424201,110600961,197118663
879	glutamyl-tRNA synthetase	6	GsGmGuGfGbGl	Gu,Gs,Gm,Gl,Gf,Gb	148264346,39996321,78222945,189423654,110600963,197118660
880	molybdenum cofactor biosynthesis protein B	6	GsGmGuGfGbGl	Gu,Gs,Gm,Gl,Gf,Gb	148265561,39997799,78222254,189423993,110599418,197118656
881	sigma-54 dependent DNA-binding response regulator	6	GsGmGuGfGbGl	Gu,Gs,Gm,Gl,Gf,Gb	148265414,39995882,78222276,189423222,110601239,197118650
882	aconitate hydratase	6	GsGmGuGfGbGl	Gu,Gs,Gm,Gl,Gf,Gb	148263336,39997540,78223959,189424671,110600634,197118639
883	rhomboid family protein	6	GsGmGuGfGbGl	Gu,Gs,Gm,Gl,Gf,Gb	148263040,39996765,78223706,189425412,110600901,197118628
887	cobalt ABC transporter, permease protein	6	GsGmGuGfGbGl	Gu,Gs,Gm,Gl,Gf,Gb	148264802,39996382,78223643,189425824,110599763,197118605
888	YaiI/YqxD family protein	6	GsGmGuGfGbGl	Gu,Gs,Gm,Gl,Gf,Gb	148266025,39995282,78222934,189423727,110601906,197118602
889	cystathionine beta-lyase	6	GsGmGuGfGbGl	Gu,Gs,Gm,Gl,Gf,Gb	148265874,39996048,78221919,189426120,110601716,197118600
890	cystathionine beta-lyase	6	GsGmGuGfGbGl	Gu,Gs,Gm,Gl,Gf,Gb	148265875,39996047,78221918,189426119,110601715,197118599
891	putative lipoprotein	6	GsGmGuGfGbGl	Gu,Gs,Gm,Gl,Gf,Gb	148265610,39995565,78224568,189425248,110601977,197118595
892	RND family efflux transporter MFP subunit	6	GsGmGuGfGbGl	Gu,Gs,Gm,Gl,Gf,Gb	148263201,39995604,78224231,189426639,110600412,197118584
893	outer membrane efflux protein	6	GsGmGuGfGbGl	Gu,Gs,Gm,Gl,Gf,Gb	148263198,39996709,78222859,189424659,110601271,197118581
894	thiF family protein	6	GsGmGuGfGbGl	Gu,Gs,Gm,Gl,Gf,Gb	148266424,39998377,78224428,189423871,110601487,197118579
895	indolepyruvate ferredoxin oxidoreductase, alpha subunit	6	GsGmGuGfGbGl	Gu,Gs,Gm,Gl,Gf,Gb	148264190,39996838,78223034,189424915,110600881,197118575
896	indolepyruvate oxidoreductase subunit B	6	GsGmGuGfGbGl	Gu,Gs,Gm,Gl,Gf,Gb	148264189,39996837,78223033,189424916,110600880,197118574
897	phenylacetate-CoA ligase	6	GsGmGuGfGbGl	Gu,Gs,Gm,Gl,Gf,Gb	148264188,39996836,78223032,189424917,110600879,197118573
898	ACT domain-containing protein	6	GsGmGuGfGbGl	Gu,Gs,Gm,Gl,Gf,Gb	148264187,39996835,78223031,189424918,110600878,197118572
899	branched-chain amino acid ABC transporter, periplasmic amino acid-binding protein, putative	6	GsGmGuGfGbGl	Gu,Gs,Gm,Gl,Gf,Gb	148264185,39996833,78223030,189424920,110600876,197118570
900	branched-chain amino acid ABC transporter, permease protein	6	GsGmGuGfGbGl	Gu,Gs,Gm,Gl,Gf,Gb	148264184,39996832,78223029,189424921,110600875,197118569
901	branched-chain amino acid ABC transporter, permease protein	6	GsGmGuGfGbGl	Gu,Gs,Gm,Gl,Gf,Gb	148264183,39996831,78223028,189424922,110600874,197118568
902	branched-chain amino acid ABC transporter, ATP-binding protein	6	GsGmGuGfGbGl	Gu,Gs,Gm,Gl,Gf,Gb	148264182,39996830,78223027,189424923,110600873,197118567
903	branched-chain amino acid ABC transporter, ATP-binding protein	6	GsGmGuGfGbGl	Gu,Gs,Gm,Gl,Gf,Gb	148264180,39996829,78223026,189424924,110600872,197118566
904	phenylacetate-CoA ligase	6	GsGmGuGfGbGl	Gu,Gs,Gm,Gl,Gf,Gb	148264179,39996828,78223025,189424969,110600871,197118565
905	copper-translocating P-type ATPase	6	GsGmGuGfGbGl	Gu,Gs,Gm,Gl,Gf,Gb	148263597,39997547,78223968,189425973,110600990,197118551
906	ABC transporter, permease protein	6	GsGmGuGfGbGl	Gu,Gs,Gm,Gl,Gf,Gb	148262165,39996442,78222765,189423616,110599174,197118549
907	ABC transporter, ATP-binding protein	6	GsGmGuGfGbGl	Gu,Gs,Gm,Gl,Gf,Gb	148262166,39996443,78222764,189423615,110599173,197118548
908	metal ion efflux outer membrane protein family protein, putative	6	GsGmGuGfGbGl	Gu,Gs,Gm,Gl,Gf,Gb	148262170,39996432,78222761,189426126,110599169,197118547
909	RND family efflux transporter MFP subunit	6	GsGmGuGfGbGl	Gu,Gs,Gm,Gl,Gf,Gb	148262171,39996433,78222760,189426127,110599168,197118546
910	hypothetical protein GSU1333	6	GsGmGuGfGbGl	Gu,Gs,Gm,Gl,Gf,Gb	148262173,39996435,78222758,189426129,110599166,197118544
912	creatinine amidohydrolase	6	GsGmGuGfGbGl	Gu,Gs,Gm,Gl,Gf,Gb	148264178,39996821,78222868,189424906,110600853,197118520
913	formamidopyrimidine-DNA glycosylase	6	GsGmGuGfGbGl	Gu,Gs,Gm,Gl,Gf,Gb	148265694,39996100,78222421,189425027,110602479,197118515
915	acetyltransferase	6	GsGmGuGfGbGl	Gu,Gs,Gm,Gl,Gf,Gb	148263281,39997891,78221902,189423494,110599147,197118466
916	radical SAM domain-containing protein	6	GsGmGuGfGbGl	Gu,Gs,Gm,Gl,Gf,Gb	148263280,39997892,78221901,189423493,110599148,197118465
917	dinitrogenase reductase activating glycohydrolase	6	GsGmGuGfGbGl	Gu,Gs,Gm,Gl,Gf,Gb	148263279,39997893,78221900,189423491,110599149,197118464
918	NAD(+)--dinitrogen-reductase ADP-D-ribosyltransferase	6	GsGmGuGfGbGl	Gu,Gs,Gm,Gl,Gf,Gb	148263276,39997895,78221894,189423699,110599150,197118463
919	dinitrogenase iron-molybdenum cofactor family protein	6	GsGmGuGfGbGl	Gu,Gs,Gm,Gl,Gf,Gb	148263275,39997896,78221893,189423700,110599151,197118462
920	ferredoxin family protein	6	GsGmGuGfGbGl	Gu,Gs,Gm,Gl,Gf,Gb	148263274,39997897,78221892,189423701,110599152,197118461
921	nitrogenase molybdenum-iron cofactor biosynthesis protein NifX	6	GsGmGuGfGbGl	Gu,Gs,Gm,Gl,Gf,Gb	148263273,39997898,78221891,189423703,110599153,197118460
922	nitrogenase molybdenum-iron cofactor biosynthesis protein NifEN	6	GsGmGuGfGbGl	Gu,Gs,Gm,Gl,Gf,Gb	148263272,39997899,78221889,189423708,110599154,197118459
923	nitrogenase molybdenum-iron protein, beta subunit	6	GsGmGuGfGbGl	Gu,Gs,Gm,Gl,Gf,Gb	148263248,39997912,78221884,189423717,110599158,197118458
924	nitrogenase molybdenum-iron protein, alpha chain	6	GsGmGuGfGbGl	Gu,Gs,Gm,Gl,Gf,Gb	148263247,39997913,78221883,189423718,110599159,197118457
925	trans-homoaconitate synthase	6	GsGmGuGfGbGl	Gu,Gs,Gm,Gl,Gf,Gb	148265392,39996040,78221912,189423495,110599161,197118455
926	tetracenomycin polyketide synthesis 8-o-methyltransferase, putative	6	GsGmGuGfGbGl	Gu,Gs,Gm,Gl,Gf,Gb	148266164,39996316,78222942,189424784,110599221,197118453
927	Ppx/GppA family phosphatase	6	GsGmGuGfGbGl	Gu,Gs,Gm,Gl,Gf,Gb	148264192,39996840,78223035,189424910,110602020,197118444
928	integration host factor, beta subunit	6	GsGmGuGfGbGl	Gu,Gs,Gm,Gl,Gf,Gb	148264197,39996845,78223040,189424909,110602025,197118442
929	RNA methyltransferase	6	GsGmGuGfGbGl	Gu,Gs,Gm,Gl,Gf,Gb	148264199,39996847,78223042,189424908,110602027,197118440
930	hypothetical protein GSU1749	6	GsGmGuGfGbGl	Gu,Gs,Gm,Gl,Gf,Gb	148264200,39996848,78223043,189424907,110602032,197118439
931	translation initiation factor IF-1	6	GsGmGuGfGbGl	Gu,Gs,Gm,Gl,Gf,Gb	148264201,39996849,78223044,189424971,110602028,197118438
932	translation elongation factor P	6	GsGmGuGfGbGl	Gu,Gs,Gm,Gl,Gf,Gb	148264202,39996851,78223045,189424972,110602029,197118437
933	lysyl-tRNA synthetase-related protein	6	GsGmGuGfGbGl	Gu,Gs,Gm,Gl,Gf,Gb	148264203,39996852,78223046,189424973,110602031,197118436
934	biotin synthetase	6	GsGmGuGfGbGl	Gu,Gs,Gm,Gl,Gf,Gb	148264292,39996684,78222792,189425429,110601886,197118435
935	dethiobiotin synthase	6	GsGmGuGfGbGl	Gu,Gs,Gm,Gl,Gf,Gb	148264293,39996683,78222791,189425428,110601887,197118434
936	adenosylmethionine--8-amino-7-oxononanoate aminotransferase	6	GsGmGuGfGbGl	Gu,Gs,Gm,Gl,Gf,Gb	148264294,39996682,78222790,189425306,110601888,197118433
938	LysR family transcriptional regulator	6	GsGmGuGfGbGl	Gu,Gs,Gm,Gl,Gf,Gb	148264584,39997618,78222302,189425035,110602312,197118420
939	peptidyl-tRNA hydrolase domain-containing protein	6	GsGmGuGfGbGl	Gu,Gs,Gm,Gl,Gf,Gb	148264585,39996074,78222830,189426554,110601107,197118419
940	transcriptional regulator, putative	6	GsGmGuGfGbGl	Gu,Gs,Gm,Gl,Gf,Gb	148264665,39996622,78222630,189424948,110600927,197118379
941	integration host factor, alpha subunit	6	GsGmGuGfGbGl	Gu,Gs,Gm,Gl,Gf,Gb	148264666,39996621,78222629,189424947,110600926,197118378
942	phenylalanyl-tRNA synthetase, beta subunit	6	GsGmGuGfGbGl	Gu,Gs,Gm,Gl,Gf,Gb	148264667,39996620,78222628,189424933,110600925,197118377
943	phenylalanyl-tRNA synthetase, alpha subunit	6	GsGmGuGfGbGl	Gu,Gs,Gm,Gl,Gf,Gb	148264668,39996619,78222627,189424932,110600924,197118376
944	50S ribosomal protein L20	6	GsGmGuGfGbGl	Gu,Gs,Gm,Gl,Gf,Gb	148264669,39996618,78222626,189424931,110600923,197118375
945	50S ribosomal protein L35	6	GsGmGuGfGbGl	Gu,Gs,Gm,Gl,Gf,Gb	148264670,39996617,78222625,189424930,110600922,197118374
946	translation initiation factor IF-3	6	GsGmGuGfGbGl	Gu,Gs,Gm,Gl,Gf,Gb	148264671,39996616,78222624,189424929,110600921,197118373
947	threonyl-tRNA synthetase	6	GsGmGuGfGbGl	Gu,Gs,Gm,Gl,Gf,Gb	148264672,39996615,78222623,189424928,110600920,197118372
949	hypothetical protein GSU2647	6	GsGmGuGfGbGl	Gu,Gs,Gm,Gl,Gf,Gb	148263818,39997741,78222043,189423449,110602247,197118349
951	N-(5'-phosphoribosyl)anthranilate isomerase	6	GsGmGuGfGbGl	Gu,Gs,Gm,Gl,Gf,Gb	148263797,39997473,78223693,189424277,110599899,197118343
952	indole-3-glycerol-phosphate synthase	6	GsGmGuGfGbGl	Gu,Gs,Gm,Gl,Gf,Gb	148263795,39997475,78223695,189425541,110599898,197118340
953	anthranilate phosphoribosyltransferase	6	GsGmGuGfGbGl	Gu,Gs,Gm,Gl,Gf,Gb	148263794,39997476,78223696,189425542,110599897,197118339
954	anthranilate synthase component II	6	GsGmGuGfGbGl	Gu,Gs,Gm,Gl,Gf,Gb	148263793,39997477,78223697,189425600,110599896,197118338
955	response regulator	6	GsGmGuGfGbGl	Gu,Gs,Gm,Gl,Gf,Gb	148262134,39997630,78221722,189423876,110599366,197118337
956	TerC family membrane protein	6	GsGmGuGfGbGl	Gu,Gs,Gm,Gl,Gf,Gb	148262972,39996438,78222991,189423724,110602018,197118319
959	ATP-dependent DNA helicase RecG	6	GsGmGuGfGbGl	Gu,Gs,Gm,Gl,Gf,Gb	148263926,39996428,78222986,189425013,110599133,197118286
960	transcription elongation factor GreA	6	GsGmGuGfGbGl	Gu,Gs,Gm,Gl,Gf,Gb	148263922,39996379,78222984,189425137,110599790,197118284
961	radical SAM domain-containing protein	6	GsGmGuGfGbGl	Gu,Gs,Gm,Gl,Gf,Gb	148263916,39996376,78222981,189425141,110599794,197118282
962	carbamoyl phosphate synthase small subunit	6	GsGmGuGfGbGl	Gu,Gs,Gm,Gl,Gf,Gb	148263915,39996375,78222980,189425142,110599795,197118281
963	dihydroorotase, multifunctional complex type	6	GsGmGuGfGbGl	Gu,Gs,Gm,Gl,Gf,Gb	148263914,39996374,78222979,189425143,110599796,197118280
964	aspartate carbamoyltransferase catalytic subunit	6	GsGmGuGfGbGl	Gu,Gs,Gm,Gl,Gf,Gb	148263913,39996373,78222978,189425144,110599797,197118279
965	pyrimidine regulatory protein PyrR	6	GsGmGuGfGbGl	Gu,Gs,Gm,Gl,Gf,Gb	148263912,39996372,78222977,189425145,110599798,197118278
966	Cro/CI family transcriptional regulator	6	GsGmGuGfGbGl	Gu,Gs,Gm,Gl,Gf,Gb	148262729,39998387,78224438,189426312,110601915,197118272
967	GTP-binding protein LepA	6	GsGmGuGfGbGl	Gu,Gs,Gm,Gl,Gf,Gb	148264548,39996368,78222975,189424679,110602285,197118266
968	signal peptidase I	6	GsGmGuGfGbGl	Gu,Gs,Gm,Gl,Gf,Gb	148264549,39996369,78222976,189424680,110602286,197118265
969	cofactor-independent phosphoglycerate mutase	6	GsGmGuGfGbGl	Gu,Gs,Gm,Gl,Gf,Gb	148264428,39996917,78222640,189425521,110601899,197118262
970	integrase/recombinase XerD	6	GsGmGuGfGbGl	Gu,Gs,Gm,Gl,Gf,Gb	148264429,39996918,78222639,189425748,110601900,197118261
971	protein-P-II uridylyltransferase, putative	6	GsGmGuGfGbGl	Gu,Gs,Gm,Gl,Gf,Gb	148264430,39996919,78222638,189425747,110601901,197118260
972	lytic murein transglycosylase, putative	6	GsGmGuGfGbGl	Gu,Gs,Gm,Gl,Gf,Gb	148264531,39996925,78223160,189425164,110600846,197118256
973	CDP-diacylglycerol--glycerol-3-phosphate 3-phosphatidyltransferase	6	GsGmGuGfGbGl	Gu,Gs,Gm,Gl,Gf,Gb	148264530,39996924,78223159,189425163,110600847,197118255
974	GH3 auxin-responsive promoter family protein	6	GsGmGuGfGbGl	Gu,Gs,Gm,Gl,Gf,Gb	148264618,39996194,78222690,189423686,110599569,197118238
975	hypothetical protein GSU1093	6	GsGmGuGfGbGl	Gu,Gs,Gm,Gl,Gf,Gb	148264617,39996195,78222689,189423685,110599568,197118237
976	glycosyl transferase domain-containing protein	6	GsGmGuGfGbGl	Gu,Gs,Gm,Gl,Gf,Gb	148264412,39997084,78223238,189424549,110600555,197118153
977	ImpB/MucB/SamB family protein	6	GsGmGuGfGbGl	Gu,Gs,Gm,Gl,Gf,Gb	148263204,39995154,78222653,189424136,110599682,197118141
978	DNA mismatch repair protein	6	GsGmGuGfGbGl	Gu,Gs,Gm,Gl,Gf,Gb	148264432,39996921,78222636,189424210,110601903,197118138
979	N-acetylmuramoyl-L-alanine amidase	6	GsGmGuGfGbGl	Gu,Gs,Gm,Gl,Gf,Gb	148264431,39996920,78222637,189424209,110601902,197118137
981	radical SAM domain-containing protein	6	GsGmGuGfGbGl	Gu,Gs,Gm,Gl,Gf,Gb	148265629,39995348,78222902,189425254,110601284,197118085
982	hypothetical protein GSU3438	6	GsGmGuGfGbGl	Gu,Gs,Gm,Gl,Gf,Gb	148262494,39998527,78222021,189423504,110600371,197118084
983	molybdenum transport regulatory protein ModE	6	GsGmGuGfGbGl	Gu,Gs,Gm,Gl,Gf,Gb	148265348,39998055,78221732,189423518,110601080,197118078
984	phage SPO1 DNA polymerase-related protein	6	GsGmGuGfGbGl	Gu,Gs,Gm,Gl,Gf,Gb	148264964,39996228,78223867,189426388,110600587,197118056
985	hypothetical protein GSU1125	6	GsGmGuGfGbGl	Gu,Gs,Gm,Gl,Gf,Gb	148264965,39996227,78223868,189426389,110600588,197118055
986	phosphopantothenoylcysteine decarboxylase/phosphopantothenate--cysteine ligase	6	GsGmGuGfGbGl	Gu,Gs,Gm,Gl,Gf,Gb	148264966,39996226,78223869,189426390,110600589,197118054
988	HD domain-containing protein	6	GsGmGuGfGbGl	Gu,Gs,Gm,Gl,Gf,Gb	148264968,39996224,78223871,189423130,110600591,197118052
990	sensor histidine kinase/response regulator	6	GsGmGuGfGbGl	Gu,Gs,Gm,Gl,Gf,Gb	148264971,39996221,78223873,189426645,110600594,197118049
991	universal stress protein	6	GsGmGuGfGbGl	Gu,Gs,Gm,Gl,Gf,Gb	148264972,39996220,78223874,189426646,110600595,197118048
992	response regulator	6	GsGmGuGfGbGl	Gu,Gs,Gm,Gl,Gf,Gb	148264973,39996219,78223875,189426647,110600596,197118047
993	transcriptional regulator, putative	6	GsGmGuGfGbGl	Gu,Gs,Gm,Gl,Gf,Gb	148264975,39996217,78223877,189426648,110600598,197118046
995	carbohydrate kinase	6	GsGmGuGfGbGl	Gu,Gs,Gm,Gl,Gf,Gb	148264977,39996215,78223879,189426650,110600600,197118044
996	methylthioadenosine phosphorylase	6	GsGmGuGfGbGl	Gu,Gs,Gm,Gl,Gf,Gb	148263645,39996214,78223880,189426651,110602456,197118043
997	hypothetical protein GSU1111	6	GsGmGuGfGbGl	Gu,Gs,Gm,Gl,Gf,Gb	148263644,39996213,78223881,189426654,110602455,197118042
999	hypothetical protein GSU1107	6	GsGmGuGfGbGl	Gu,Gs,Gm,Gl,Gf,Gb	148263640,39996209,78223884,189423600,110600277,197118040
1000	xaa-pro dipeptidase	6	GsGmGuGfGbGl	Gu,Gs,Gm,Gl,Gf,Gb	148263638,39996207,78223886,189424444,110600279,197118038
1001	acyl-CoA synthetase	6	GsGmGuGfGbGl	Gu,Gs,Gm,Gl,Gf,Gb	148263636,39996205,78223888,189424453,110600280,197118037
1002	glycerate dehydrogenase	6	GsGmGuGfGbGl	Gu,Gs,Gm,Gl,Gf,Gb	148264830,39996772,78223891,189425444,110600729,197118035
1003	serine acetyltransferase	6	GsGmGuGfGbGl	Gu,Gs,Gm,Gl,Gf,Gb	148263561,39997667,78222090,189425670,110600606,197118031
1004	MiaB-like tRNA modifying enzyme	6	GsGmGuGfGbGl	Gu,Gs,Gm,Gl,Gf,Gb	148263556,39997663,78222094,189425283,110600610,197118030
1005	hypothetical protein GSU2564	6	GsGmGuGfGbGl	Gu,Gs,Gm,Gl,Gf,Gb	148263552,39997659,78222096,189426147,110599962,197118028
1006	hypothetical protein GSU1845	6	GsGmGuGfGbGl	Gu,Gs,Gm,Gl,Gf,Gb	148265204,39996944,78222554,189424573,110600388,197118022
1008	YrbI family phosphatase	6	GsGmGuGfGbGl	Gu,Gs,Gm,Gl,Gf,Gb	148265015,39996990,78222493,189425229,110600645,197117990
1010	2-dehydro-3-deoxyphosphooctonate aldolase	6	GsGmGuGfGbGl	Gu,Gs,Gm,Gl,Gf,Gb	148265017,39996992,78222491,189425231,110600647,197117988
1011	CTP synthetase	6	GsGmGuGfGbGl	Gu,Gs,Gm,Gl,Gf,Gb	148265018,39996993,78222490,189424786,110600648,197117987
1012	3-deoxy-manno-octulosonate cytidylyltransferase	6	GsGmGuGfGbGl	Gu,Gs,Gm,Gl,Gf,Gb	148265019,39996994,78222489,189424787,110600649,197117986
1013	protein-glutamate methylesterase	6	GsGmGuGfGbGl	Gu,Gs,Gm,Gl,Gf,Gb	148265021,39996247,78223621,189424789,110600651,197117984
1014	chemotaxis protein methyltransferase CheR	6	GsGmGuGfGbGl	Gu,Gs,Gm,Gl,Gf,Gb	148265023,39996245,78223623,189424790,110600652,197117982
1015	chemotaxis protein CheY	6	GsGmGuGfGbGl	Gu,Gs,Gm,Gl,Gf,Gb	148265033,39996391,78223631,189424798,110600662,197117980
1017	methyl accepting chemotaxis protein, putative	6	GsGmGuGfGbGl	Gu,Gs,Gm,Gl,Gf,Gb	148265035,39996389,78223633,189424800,110600664,197117978
1018	iron-dependent repressor, putative	6	GsGmGuGfGbGl	Gu,Gs,Gm,Gl,Gf,Gb	148265038,39996484,78223645,189425522,110600666,197117977
1019	hypothetical protein GSU1381	6	GsGmGuGfGbGl	Gu,Gs,Gm,Gl,Gf,Gb	148265039,39996483,78223646,189425523,110600680,197117976
1020	ferrous iron transport protein B	6	GsGmGuGfGbGl	Gu,Gs,Gm,Gl,Gf,Gb	148265040,39996482,78223647,189425524,110600667,197117975
1021	ferric uptake regulation protein Fur	6	GsGmGuGfGbGl	Gu,Gs,Gm,Gl,Gf,Gb	148265041,39996481,78223648,189425525,110600668,197117974
1022	cysteine desulfurase	6	GsGmGuGfGbGl	Gu,Gs,Gm,Gl,Gf,Gb	148263890,39997109,78222212,189424666,110602412,197117956
1023	NifU family protein	6	GsGmGuGfGbGl	Gu,Gs,Gm,Gl,Gf,Gb	148263889,39997110,78222211,189424665,110602411,197117955
1024	acetyl-CoA carboxylase, biotin carboxylase	6	GsGmGuGfGbGl	Gu,Gs,Gm,Gl,Gf,Gb	148263883,39997117,78222204,189424657,110600232,197117949
1025	acetyl-CoA carboxylase, biotin carboxyl carrier protein	6	GsGmGuGfGbGl	Gu,Gs,Gm,Gl,Gf,Gb	148263882,39997118,78222203,189424656,110600233,197117948
1026	xaa-pro dipeptidase	6	GsGmGuGfGbGl	Gu,Gs,Gm,Gl,Gf,Gb	148263881,39997119,78222202,189424655,110600234,197117947
1027	3-dehydroquinate dehydratase	6	GsGmGuGfGbGl	Gu,Gs,Gm,Gl,Gf,Gb	148263880,39997120,78222201,189424654,110600235,197117946
1028	hypothetical protein GSU2023	6	GsGmGuGfGbGl	Gu,Gs,Gm,Gl,Gf,Gb	148263879,39997121,78222200,189424653,110600236,197117945
1029	hypothetical protein GSU2024	6	GsGmGuGfGbGl	Gu,Gs,Gm,Gl,Gf,Gb	148263878,39997122,78222199,189424652,110600237,197117944
1030	3-dehydroquinate synthase	6	GsGmGuGfGbGl	Gu,Gs,Gm,Gl,Gf,Gb	148263877,39997123,78222198,189424651,110600238,197117943
1031	shikimate kinase	6	GsGmGuGfGbGl	Gu,Gs,Gm,Gl,Gf,Gb	148263876,39997124,78222197,189424650,110599989,197117942
1032	chorismate synthase	6	GsGmGuGfGbGl	Gu,Gs,Gm,Gl,Gf,Gb	148263875,39997125,78222196,189424649,110600239,197117941
1033	type IV pilus biogenesis protein PilQ	6	GsGmGuGfGbGl	Gu,Gs,Gm,Gl,Gf,Gb	148263871,39997126,78222195,189424703,110600241,197117937
1034	putative lipoprotein	6	GsGmGuGfGbGl	Gu,Gs,Gm,Gl,Gf,Gb	148263870,39997127,78222194,189424702,110600242,197117936
1035	type IV pilus biogenesis protein PilO	6	GsGmGuGfGbGl	Gu,Gs,Gm,Gl,Gf,Gb	148263869,39997128,78222193,189424701,110600243,197117935
1036	type IV pilus biogenesis protein PilN	6	GsGmGuGfGbGl	Gu,Gs,Gm,Gl,Gf,Gb	148263868,39997129,78222192,189424700,110600244,197117934
1037	type IV pilus biogenesis protein PilM	6	GsGmGuGfGbGl	Gu,Gs,Gm,Gl,Gf,Gb	148263867,39997130,78222191,189424699,110600245,197117933
1042	sigma-54 dependent DNA-binding response regulator	6	GsGmGuGfGbGl	Gu,Gs,Gm,Gl,Gf,Gb	148263859,39997139,78222181,189425217,110600249,197117921
1043	sensor histidine kinase	6	GsGmGuGfGbGl	Gu,Gs,Gm,Gl,Gf,Gb	148263858,39997140,78222180,189425218,110600250,197117920
1044	type 4 prepilin-like proteins leader peptide processing enzyme	6	GsGmGuGfGbGl	Gu,Gs,Gm,Gl,Gf,Gb	148263857,39997141,78222179,189425219,110600274,197117919
1045	valyl-tRNA synthetase	6	GsGmGuGfGbGl	Gu,Gs,Gm,Gl,Gf,Gb	148263856,39997143,78222176,189425595,110600251,197117918
1046	response regulator	6	GsGmGuGfGbGl	Gu,Gs,Gm,Gl,Gf,Gb	148263855,39997144,78222175,189425543,110600252,197117917
1047	hypothetical protein GSU2048	6	GsGmGuGfGbGl	Gu,Gs,Gm,Gl,Gf,Gb	148263853,39997146,78222173,189425545,110600254,197117915
1048	bifunctional ornithine acetyltransferase/N-acetylglutamate synthase protein	6	GsGmGuGfGbGl	Gu,Gs,Gm,Gl,Gf,Gb	148263852,39997147,78222172,189425546,110600255,197117914
1049	preprotein translocase subunit SecA	6	GsGmGuGfGbGl	Gu,Gs,Gm,Gl,Gf,Gb	148263851,39997148,78222171,189425547,110600256,197117913
1050	tRNA 2-selenouridine synthase	6	GsGmGuGfGbGl	Gu,Gs,Gm,Gl,Gf,Gb	148265325,39996292,78223587,189424014,110600378,197117912
1051	sensor histidine kinase	6	GsGmGuGfGbGl	Gu,Gs,Gm,Gl,Gf,Gb	148263490,39996065,78221921,189425688,110602281,197117910
1052	sigma-54 dependent DNA-binding response regulator	6	GsGmGuGfGbGl	Gu,Gs,Gm,Gl,Gf,Gb	148263496,39996066,78221922,189425689,110602282,197117909
1053	hypothetical protein GSU0966	6	GsGmGuGfGbGl	Gu,Gs,Gm,Gl,Gf,Gb	148263498,39996069,78221924,189425060,110602283,197117907
1054	hypothetical protein GSU0967	6	GsGmGuGfGbGl	Gu,Gs,Gm,Gl,Gf,Gb	148263499,39996070,78221925,189425061,110602347,197117906
1055	hypothetical protein GSU1067	6	GsGmGuGfGbGl	Gu,Gs,Gm,Gl,Gf,Gb	148263489,39996169,78221958,189424464,110602280,197117903
1056	hypothetical protein GSU0519	6	GsGmGuGfGbGl	Gu,Gs,Gm,Gl,Gf,Gb	148263045,39995626,78224225,189425959,110600904,197117902
1057	sodium/solute symporter family protein	6	GsGmGuGfGbGl	Gu,Gs,Gm,Gl,Gf,Gb	148263046,39995625,78224224,189425958,110600905,197117901
1058	hypothetical protein GSU0517	6	GsGmGuGfGbGl	Gu,Gs,Gm,Gl,Gf,Gb	148263047,39995624,78224223,189425957,110600906,197117900
1059	hypothetical protein GSU0516	6	GsGmGuGfGbGl	Gu,Gs,Gm,Gl,Gf,Gb	148263048,39995623,78224222,189425956,110600907,197117899
1060	universal stress protein	6	GsGmGuGfGbGl	Gu,Gs,Gm,Gl,Gf,Gb	148265665,39995622,78224221,189426150,110601865,197117898
1061	inositol-1-monophosphatase	6	GsGmGuGfGbGl	Gu,Gs,Gm,Gl,Gf,Gb	148265379,39996045,78221917,189423487,110600354,197117897
1062	ammonium transporter	6	GsGmGuGfGbGl	Gu,Gs,Gm,Gl,Gf,Gb	148265389,39996043,78221915,189423542,110602225,197117895
1063	nitrogen regulatory protein P-II, putative	6	GsGmGuGfGbGl	Gu,Gs,Gm,Gl,Gf,Gb	148265390,39996042,78221914,189423543,110602224,197117894
1064	capsule biosynthesis protein, putative	6	GsGmGuGfGbGl	Gu,Gs,Gm,Gl,Gf,Gb	148262369,39995147,78224712,189426284,110601210,197117890
1065	TonB-dependent receptor, putative	6	GsGmGuGfGbGl	Gu,Gs,Gm,Gl,Gf,Gb	148263244,39995964,78222374,189425857,110602363,197117886
1067	folD bifunctional protein	6	GsGmGuGfGbGl	Gu,Gs,Gm,Gl,Gf,Gb	148263240,39995968,78222378,189423579,110602367,197117884
1068	YGGT family protein	6	GsGmGuGfGbGl	Gu,Gs,Gm,Gl,Gf,Gb	148263236,39995972,78222382,189423486,110602193,197117879
1074	ferredoxin family protein, putative	6	GsGmGuGfGbGl	Gu,Gs,Gm,Gl,Gf,Gb	148262512,39995954,78224675,189423272,110600071,197117753
1076	molybdenum cofactor biosynthesis protein MoaC	6	GsGmGuGfGbGl	Gu,Gs,Gm,Gl,Gf,Gb	148265562,39997798,78222255,189423994,110601246,197117736
1077	S-adenosyl-L-homocysteine hydrolase	6	GsGmGuGfGbGl	Gu,Gs,Gm,Gl,Gf,Gb	148265044,39996973,78222508,189423427,110600670,197117734
1078	2-nitropropane dioxygenase family oxidoreductase	6	GsGmGuGfGbGl	Gu,Gs,Gm,Gl,Gf,Gb	148265046,39996975,78222507,189423429,110600676,197117732
1079	sensor histidine kinase	6	GsGmGuGfGbGl	Gu,Gs,Gm,Gl,Gf,Gb	148263403,39996976,78222506,189426662,110600678,197117731
1080	DNA-binding response regulator	6	GsGmGuGfGbGl	Gu,Gs,Gm,Gl,Gf,Gb	148263402,39996977,78222505,189426613,110600679,197117730
1081	peptidyl-prolyl cis-trans isomerase, cyclophilin-type	6	GsGmGuGfGbGl	Gu,Gs,Gm,Gl,Gf,Gb	148263399,39995999,78223918,189424053,110600611,197117727
1082	DNA ligase, NAD-dependent	6	GsGmGuGfGbGl	Gu,Gs,Gm,Gl,Gf,Gb	148263373,39995996,78223924,189425977,110600617,197117724
1083	GGDEF/response regulator receiver domain-containing protein	6	GsGmGuGfGbGl	Gu,Gs,Gm,Gl,Gf,Gb	148262278,39998465,78221296,189426658,110602140,197117720
1084	DNA helicase II, putative	6	GsGmGuGfGbGl	Gu,Gs,Gm,Gl,Gf,Gb	148264590,39998356,78224414,189424989,110601111,197117716
1085	hypothetical protein GSU0850	6	GsGmGuGfGbGl	Gu,Gs,Gm,Gl,Gf,Gb	148264591,39995956,78222366,189423394,110601112,197117715
1086	TPR domain-containing protein	6	GsGmGuGfGbGl	Gu,Gs,Gm,Gl,Gf,Gb	148264128,39996798,78222844,189424325,110601456,197117710
1089	radical SAM domain-containing protein	6	GsGmGuGfGbGl	Gu,Gs,Gm,Gl,Gf,Gb	148264177,39996820,78222867,189424905,110600852,197117706
1090	6-pyruvoyl tetrahydrobiopterin synthase family protein	6	GsGmGuGfGbGl	Gu,Gs,Gm,Gl,Gf,Gb	148264176,39996819,78222866,189424904,110600851,197117705
1091	Sua5/YciO/YrdC/YwlC family protein	6	GsGmGuGfGbGl	Gu,Gs,Gm,Gl,Gf,Gb	148263967,39996696,78222805,189424902,110601034,197117703
1092	M16 family peptidase	6	GsGmGuGfGbGl	Gu,Gs,Gm,Gl,Gf,Gb	148263964,39996694,78222802,189424898,110601943,197117697
1093	polynucleotide phosphorylase/polyadenylase	6	GsGmGuGfGbGl	Gu,Gs,Gm,Gl,Gf,Gb	148263963,39996693,78222801,189424733,110601942,197117696
1094	30S ribosomal protein S15	6	GsGmGuGfGbGl	Gu,Gs,Gm,Gl,Gf,Gb	148263962,39996692,78222800,189424732,110601941,197117695
1095	tRNA pseudouridine synthase B	6	GsGmGuGfGbGl	Gu,Gs,Gm,Gl,Gf,Gb	148263961,39996691,78222799,189424731,110601940,197117694
1096	DHH domain-containing protein	6	GsGmGuGfGbGl	Gu,Gs,Gm,Gl,Gf,Gb	148263960,39996690,78222798,189424730,110601939,197117693
1097	ribosome-binding factor A	6	GsGmGuGfGbGl	Gu,Gs,Gm,Gl,Gf,Gb	148263959,39996689,78222797,189424729,110601945,197117692
1098	translation initiation factor IF-2	6	GsGmGuGfGbGl	Gu,Gs,Gm,Gl,Gf,Gb	148263958,39996688,78222796,189424728,110601938,197117690
1099	ribosomal protein L7Ae family protein	6	GsGmGuGfGbGl	Gu,Gs,Gm,Gl,Gf,Gb	148263957,39996687,78222795,189424727,110601937,197117689
1100	transcription elongation factor NusA	6	GsGmGuGfGbGl	Gu,Gs,Gm,Gl,Gf,Gb	148263956,39996686,78222794,189424726,110601936,197117688
1101	hypothetical protein GSU1585	6	GsGmGuGfGbGl	Gu,Gs,Gm,Gl,Gf,Gb	148263955,39996685,78222793,189424725,110601935,197117687
1102	threonine synthase	6	GsGmGuGfGbGl	Gu,Gs,Gm,Gl,Gf,Gb	148263949,39996795,78222840,189425339,110602153,197117686
1103	HAD superfamily hydrolase	6	GsGmGuGfGbGl	Gu,Gs,Gm,Gl,Gf,Gb	148263948,39996794,78222839,189425276,110602152,197117685
1104	oligoendopeptidase F	6	GsGmGuGfGbGl	Gu,Gs,Gm,Gl,Gf,Gb	148264112,39996971,78222509,189425052,110602136,197117683
1105	bifunctional aconitate hydratase 2/2-methylisocitrate dehydratase	6	GsGmGuGfGbGl	Gu,Gs,Gm,Gl,Gf,Gb	148263996,39996760,78223119,189424946,110602200,197117682
1106	M23/M37 peptidase domain-containing protein	6	GsGmGuGfGbGl	Gu,Gs,Gm,Gl,Gf,Gb	148263991,39996872,78223061,189424980,110599089,197117677
1107	cell division ABC transporter, permease protein FtsX, putative	6	GsGmGuGfGbGl	Gu,Gs,Gm,Gl,Gf,Gb	148263990,39996873,78223062,189424981,110599090,197117676
1108	cell division ATP-binding protein FtsE	6	GsGmGuGfGbGl	Gu,Gs,Gm,Gl,Gf,Gb	148263989,39996874,78223063,189424982,110599091,197117675
1109	pilin domain-containing protein	6	GsGmGuGfGbGl	Gu,Gs,Gm,Gl,Gf,Gb	148263988,39996875,78223064,189424522,110599092,197117674
1110	hypothetical protein GSU1777	6	GsGmGuGfGbGl	Gu,Gs,Gm,Gl,Gf,Gb	148263987,39996876,78223065,189424523,110599093,197117673
1111	hypothetical protein GSU1780	6	GsGmGuGfGbGl	Gu,Gs,Gm,Gl,Gf,Gb	148263984,39996879,78223068,189424526,110599096,197117670
1112	hypothetical protein GSU1781	6	GsGmGuGfGbGl	Gu,Gs,Gm,Gl,Gf,Gb	148263983,39996880,78223069,189424527,110599097,197117669
1113	hypothetical protein GSU1782	6	GsGmGuGfGbGl	Gu,Gs,Gm,Gl,Gf,Gb	148263982,39996881,78223070,189424528,110599098,197117668
1114	type IV pilus biogenesis protein PilB, putative	6	GsGmGuGfGbGl	Gu,Gs,Gm,Gl,Gf,Gb	148263981,39996882,78223071,189424513,110599099,197117667
1115	type IV pilus biogenesis protein PilC, putative	6	GsGmGuGfGbGl	Gu,Gs,Gm,Gl,Gf,Gb	148263980,39996883,78223072,189424512,110599100,197117666
1116	glycosyl transferase, group 2 family protein	6	GsGmGuGfGbGl	Gu,Gs,Gm,Gl,Gf,Gb	148263976,39996888,78223077,189424984,110599104,197117664
1117	ATP-dependent protease ATP-binding subunit	6	GsGmGuGfGbGl	Gu,Gs,Gm,Gl,Gf,Gb	148263973,39996890,78223079,189424986,110599106,197117661
1118	ATP-dependent Clp protease, proteolytic subunit ClpP	6	GsGmGuGfGbGl	Gu,Gs,Gm,Gl,Gf,Gb	148263972,39996891,78223080,189424987,110599107,197117660
1119	trigger factor	6	GsGmGuGfGbGl	Gu,Gs,Gm,Gl,Gf,Gb	148263971,39996892,78223081,189424988,110599108,197117659
1120	Rrf2 family protein	6	GsGmGuGfGbGl	Gu,Gs,Gm,Gl,Gf,Gb	148264218,39996739,78223138,189424306,110599109,197117656
1121	ComEA-related protein	6	GsGmGuGfGbGl	Gu,Gs,Gm,Gl,Gf,Gb	148264362,39996896,78223085,189425096,110600979,197117654
1122	alpha-isopropylmalate/homocitrate synthase family transferase	6	GsGmGuGfGbGl	Gu,Gs,Gm,Gl,Gf,Gb	148264363,39996897,78223086,189425097,110600951,197117653
1123	aspartate kinase	6	GsGmGuGfGbGl	Gu,Gs,Gm,Gl,Gf,Gb	148264364,39996898,78223087,189425588,110600949,197117652
1124	hypothetical protein GSU1800	6	GsGmGuGfGbGl	Gu,Gs,Gm,Gl,Gf,Gb	148264365,39996899,78223088,189425587,110600948,197117651
1125	YjeF family protein	6	GsGmGuGfGbGl	Gu,Gs,Gm,Gl,Gf,Gb	148264367,39996901,78223090,189425585,110600518,197117649
1126	holo-(acyl-carrier-protein) synthase	6	GsGmGuGfGbGl	Gu,Gs,Gm,Gl,Gf,Gb	148264368,39996902,78223091,189425584,110600519,197117648
1127	geranyltranstransferase	6	GsGmGuGfGbGl	Gu,Gs,Gm,Gl,Gf,Gb	148264230,39996864,78223142,189425242,110599112,197117645
1128	exodeoxyribonuclease VII, small subunit	6	GsGmGuGfGbGl	Gu,Gs,Gm,Gl,Gf,Gb	148264231,39996865,78223143,189425243,110599113,197117644
1130	ParA family protein	6	GsGmGuGfGbGl	Gu,Gs,Gm,Gl,Gf,Gb	148263946,39996867,78223056,189424975,110599115,197117642
1131	hypothetical protein GSU1769	6	GsGmGuGfGbGl	Gu,Gs,Gm,Gl,Gf,Gb	148263945,39996868,78223057,189424978,110599116,197117641
1132	hypothetical protein GSU0849	6	GsGmGuGfGbGl	Gu,Gs,Gm,Gl,Gf,Gb	148262515,39995955,78224677,189423273,110599968,197117639
1135	hypothetical protein GSU3134	6	GsGmGuGfGbGl	Gu,Gs,Gm,Gl,Gf,Gb	148266414,39998224,78221574,189424365,110602263,197117582
1136	hypothetical protein GSU2193	6	GsGmGuGfGbGl	Gu,Gs,Gm,Gl,Gf,Gb	148262513,39997291,78223494,189424956,110599468,197117576
1137	pyruvate kinase	6	GsGmGuGfGbGl	Gu,Gs,Gm,Gl,Gf,Gb	148266419,39998420,78221349,189424672,110601483,197117570
1139	hypothetical protein GSU0882	6	GsGmGuGfGbGl	Gu,Gs,Gm,Gl,Gf,Gb	148264022,39995988,78223932,189423647,110599711,197117565
1140	alanine dehydrogenase	6	GsGmGuGfGbGl	Gu,Gs,Gm,Gl,Gf,Gb	148263670,39997390,78222317,189426053,110601216,197117564
1143	hypothetical protein GSU0938	6	GsGmGuGfGbGl	Gu,Gs,Gm,Gl,Gf,Gb	148265391,39996041,78221913,189426381,110602223,197117538
1144	carbonic anhydrase family protein	6	GsGmGuGfGbGl	Gu,Gs,Gm,Gl,Gf,Gb	148265704,39996542,78222456,189425053,110600870,197117536
1145	hypothetical protein GSU1664	6	GsGmGuGfGbGl	Gu,Gs,Gm,Gl,Gf,Gb	148262484,39996764,78224565,189425203,110600044,197117535
1147	4-alpha-glucanotransferase	6	GsGmGuGfGbGl	Gu,Gs,Gm,Gl,Gf,Gb	148265278,39996284,78223594,189425100,110602343,197117404
1148	hypothetical protein GSU1181	6	GsGmGuGfGbGl	Gu,Gs,Gm,Gl,Gf,Gb	148265279,39996283,78223595,189423774,110602345,197117403
1150	FKBP-type peptidyl-prolyl cis-trans isomerase	6	GsGmGuGfGbGl	Gu,Gs,Gm,Gl,Gf,Gb	148263847,39997372,78223565,189425421,110600259,197117395
1151	hypothetical protein GSU2276	6	GsGmGuGfGbGl	Gu,Gs,Gm,Gl,Gf,Gb	148263846,39997374,78223567,189425793,110600260,197117394
1152	NLP/P60 family lipoprotein	6	GsGmGuGfGbGl	Gu,Gs,Gm,Gl,Gf,Gb	148263844,39997375,78223568,189425792,110600262,197117393
1153	peptide chain release factor 2	6	GsGmGuGfGbGl	Gu,Gs,Gm,Gl,Gf,Gb	148263843,39997376,78223569,189425791,110600263,197117392
1154	apolipoprotein N-acyltransferase	6	GsGmGuGfGbGl	Gu,Gs,Gm,Gl,Gf,Gb	148263842,39997379,78223570,189425790,110600264,197117391
1155	CBS domain-containing protein	6	GsGmGuGfGbGl	Gu,Gs,Gm,Gl,Gf,Gb	148263841,39997380,78223571,189425789,110600265,197117390
1156	diacylglycerol kinase, putative	6	GsGmGuGfGbGl	Gu,Gs,Gm,Gl,Gf,Gb	148263840,39997381,78223572,189424601,110600266,197117389
1157	hypothetical protein GSU2284	6	GsGmGuGfGbGl	Gu,Gs,Gm,Gl,Gf,Gb	148263839,39997382,78223573,189425788,110600275,197117388
1158	HD domain-containing protein	6	GsGmGuGfGbGl	Gu,Gs,Gm,Gl,Gf,Gb	148263838,39997383,78223574,189425787,110600267,197117387
1159	enolase	6	GsGmGuGfGbGl	Gu,Gs,Gm,Gl,Gf,Gb	148263837,39997384,78223575,189425078,110600268,197117386
1160	cobyrinic acid a,c-diamide synthase family protein	6	GsGmGuGfGbGl	Gu,Gs,Gm,Gl,Gf,Gb	148266039,39995991,78223929,189426080,110601072,197117372
1161	PDZ domain-containing protein	6	GsGmGuGfGbGl	Gu,Gs,Gm,Gl,Gf,Gb	148263831,39997095,78223256,189424056,110600317,197117371
1162	hfq protein	6	GsGmGuGfGbGl	Gu,Gs,Gm,Gl,Gf,Gb	148263829,39997097,78223258,189424057,110600319,197117370
1163	tRNA delta(2)-isopentenylpyrophosphate transferase	6	GsGmGuGfGbGl	Gu,Gs,Gm,Gl,Gf,Gb	148263828,39997098,78223259,189424058,110600320,197117369
1164	DNA mismatch repair protein MutL	6	GsGmGuGfGbGl	Gu,Gs,Gm,Gl,Gf,Gb	148263827,39997099,78223260,189424059,110600321,197117368
1166	tyrosyl-tRNA synthetase	6	GsGmGuGfGbGl	Gu,Gs,Gm,Gl,Gf,Gb	148263175,39996241,78222398,189426548,110601188,197117360
1167	Ser/Thr protein phosphatase family protein	6	GsGmGuGfGbGl	Gu,Gs,Gm,Gl,Gf,Gb	148263174,39996240,78222397,189426547,110601187,197117359
1168	KH domain-containing protein	6	GsGmGuGfGbGl	Gu,Gs,Gm,Gl,Gf,Gb	148263173,39996239,78222396,189426546,110601186,197117358
1169	5-formyltetrahydrofolate cyclo-ligase family protein	6	GsGmGuGfGbGl	Gu,Gs,Gm,Gl,Gf,Gb	148263172,39996238,78222395,189426545,110601185,197117357
1170	hypothetical protein GSU1134	6	GsGmGuGfGbGl	Gu,Gs,Gm,Gl,Gf,Gb	148263171,39996236,78222394,189426544,110601191,197117356
1171	hypothetical protein GSU1133	6	GsGmGuGfGbGl	Gu,Gs,Gm,Gl,Gf,Gb	148263170,39996235,78222393,189426543,110601190,197117355
1172	cell division protein FtsY	6	GsGmGuGfGbGl	Gu,Gs,Gm,Gl,Gf,Gb	148263169,39996234,78222392,189426542,110601184,197117354
1173	hypothetical protein GSU1131	6	GsGmGuGfGbGl	Gu,Gs,Gm,Gl,Gf,Gb	148263168,39996233,78222391,189426541,110601183,197117353
1174	chromosome segregation SMC protein, putative	6	GsGmGuGfGbGl	Gu,Gs,Gm,Gl,Gf,Gb	148263167,39996232,78222390,189426540,110601182,197117352
1175	50S ribosomal protein L17	6	GsGmGuGfGbGl	Gu,Gs,Gm,Gl,Gf,Gb	148263166,39997922,78221874,189424438,110601181,197117351
1176	DNA-directed RNA polymerase subunit alpha	6	GsGmGuGfGbGl	Gu,Gs,Gm,Gl,Gf,Gb	148263165,39997923,78221873,189424437,110601180,197117350
1177	30S ribosomal protein S4	6	GsGmGuGfGbGl	Gu,Gs,Gm,Gl,Gf,Gb	148263164,39997924,78221872,189424436,110601179,197117349
1178	30S ribosomal protein S11	6	GsGmGuGfGbGl	Gu,Gs,Gm,Gl,Gf,Gb	148263163,39997925,78221871,189424435,110601178,197117348
1179	30S ribosomal protein S13	6	GsGmGuGfGbGl	Gu,Gs,Gm,Gl,Gf,Gb	148263162,39997926,78221870,189424434,110601177,197117347
1180	methionine aminopeptidase, type I	6	GsGmGuGfGbGl	Gu,Gs,Gm,Gl,Gf,Gb	148263161,39997927,78221868,189424432,110601176,197117345
1181	adenylate kinase	6	GsGmGuGfGbGl	Gu,Gs,Gm,Gl,Gf,Gb	148263160,39997928,78221867,189424431,110601175,197117344
1182	preprotein translocase subunit SecY	6	GsGmGuGfGbGl	Gu,Gs,Gm,Gl,Gf,Gb	148263159,39997929,78221866,189424430,110601174,197117343
1183	50S ribosomal protein L15	6	GsGmGuGfGbGl	Gu,Gs,Gm,Gl,Gf,Gb	148263158,39997930,78221865,189424429,110601173,197117342
1184	30S ribosomal protein S5	6	GsGmGuGfGbGl	Gu,Gs,Gm,Gl,Gf,Gb	148263156,39997932,78221863,189424427,110601172,197117340
1185	50S ribosomal protein L18	6	GsGmGuGfGbGl	Gu,Gs,Gm,Gl,Gf,Gb	148263155,39997933,78221862,189424426,110601171,197117339
1187	30S ribosomal protein S8	6	GsGmGuGfGbGl	Gu,Gs,Gm,Gl,Gf,Gb	148263153,39997935,78221860,189424424,110601169,197117337
1188	50S ribosomal protein L5	6	GsGmGuGfGbGl	Gu,Gs,Gm,Gl,Gf,Gb	148263151,39997937,78221858,189424422,110601168,197117335
1189	50S ribosomal protein L24	6	GsGmGuGfGbGl	Gu,Gs,Gm,Gl,Gf,Gb	148263150,39997938,78221857,189424421,110601189,197117334
1190	50S ribosomal protein L14	6	GsGmGuGfGbGl	Gu,Gs,Gm,Gl,Gf,Gb	148263149,39997939,78221856,189424420,110601167,197117333
1192	50S ribosomal protein L16	6	GsGmGuGfGbGl	Gu,Gs,Gm,Gl,Gf,Gb	148263147,39997942,78221853,189424417,110601165,197117330
1193	30S ribosomal protein S3	6	GsGmGuGfGbGl	Gu,Gs,Gm,Gl,Gf,Gb	148263146,39997943,78221852,189424416,110601164,197117329
1194	50S ribosomal protein L22	6	GsGmGuGfGbGl	Gu,Gs,Gm,Gl,Gf,Gb	148263145,39997944,78221851,189424415,110601163,197117328
1196	50S ribosomal protein L2	6	GsGmGuGfGbGl	Gu,Gs,Gm,Gl,Gf,Gb	148263143,39997946,78221849,189424413,110601161,197117326
1197	50S ribosomal protein L23	6	GsGmGuGfGbGl	Gu,Gs,Gm,Gl,Gf,Gb	148263142,39997947,78221848,189424412,110601160,197117325
1198	50S ribosomal protein L4	6	GsGmGuGfGbGl	Gu,Gs,Gm,Gl,Gf,Gb	148263141,39997948,78221847,189424411,110601159,197117324
1199	50S ribosomal protein L3	6	GsGmGuGfGbGl	Gu,Gs,Gm,Gl,Gf,Gb	148263140,39997949,78221846,189424410,110601158,197117323
1200	30S ribosomal protein S7	6	GsGmGuGfGbGl	Gu,Gs,Gm,Gl,Gf,Gb	148263137,39997953,78221842,189424406,110602374,197117319
1201	DNA-directed RNA polymerase subunit beta	6	GsGmGuGfGbGl	Gu,Gs,Gm,Gl,Gf,Gb	148263134,39997954,78221839,189424403,110602084,197117316
1202	50S ribosomal protein L7/L12	6	GsGmGuGfGbGl	Gu,Gs,Gm,Gl,Gf,Gb	148263133,39997955,78221838,189424402,110602085,197117315
1203	50S ribosomal protein L10	6	GsGmGuGfGbGl	Gu,Gs,Gm,Gl,Gf,Gb	148263132,39997956,78221837,189424401,110602086,197117314
1204	50S ribosomal protein L1	6	GsGmGuGfGbGl	Gu,Gs,Gm,Gl,Gf,Gb	148263131,39997957,78221836,189424400,110602087,197117313
1205	50S ribosomal protein L11	6	GsGmGuGfGbGl	Gu,Gs,Gm,Gl,Gf,Gb	148263130,39997958,78221835,189424399,110602088,197117312
1206	transcription antitermination protein NusG	6	GsGmGuGfGbGl	Gu,Gs,Gm,Gl,Gf,Gb	148263129,39997959,78221834,189424398,110602089,197117311
1207	50S ribosomal protein L33	6	GsGmGuGfGbGl	Gu,Gs,Gm,Gl,Gf,Gb	148263127,39997961,78221832,189424396,110602378,197117309
1208	aspartate-semialdehyde dehydrogenase	6	GsGmGuGfGbGl	Gu,Gs,Gm,Gl,Gf,Gb	148263119,39997969,78221824,189423418,110600139,197117299
1209	3-isopropylmalate dehydrogenase	6	GsGmGuGfGbGl	Gu,Gs,Gm,Gl,Gf,Gb	148263118,39997970,78221823,189423419,110600140,197117298
1210	LysM domain/NLP/P60 family protein	6	GsGmGuGfGbGl	Gu,Gs,Gm,Gl,Gf,Gb	148263436,39995975,78222385,189426105,110601688,197117286
1213	fumarate hydratase, class I	6	GsGmGuGfGbGl	Gu,Gs,Gm,Gl,Gf,Gb	148263713,39996097,78223767,189425671,110602406,197117279
1214	asparaginyl-tRNA synthetase	6	GsGmGuGfGbGl	Gu,Gs,Gm,Gl,Gf,Gb	148264997,39996258,78223615,189425785,110601656,197117272
1215	hypothetical protein GSU1152	6	GsGmGuGfGbGl	Gu,Gs,Gm,Gl,Gf,Gb	148265000,39996254,78223617,189426141,110601659,197117270
1216	hypothetical protein GSU1151	6	GsGmGuGfGbGl	Gu,Gs,Gm,Gl,Gf,Gb	148265001,39996253,78223618,189426140,110601660,197117269
1217	oxidative cyclase-related protein	6	GsGmGuGfGbGl	Gu,Gs,Gm,Gl,Gf,Gb	148265002,39996252,78223619,189426139,110601661,197117268
1218	MTA/SAH nucleosidase, putative	6	GsGmGuGfGbGl	Gu,Gs,Gm,Gl,Gf,Gb	148265003,39996995,78222488,189423432,110601662,197117267
1219	phosphocarrier protein HPr	6	GsGmGuGfGbGl	Gu,Gs,Gm,Gl,Gf,Gb	148265005,39996980,78222502,189425220,110601664,197117266
1220	PTS system, IIA component, putative	6	GsGmGuGfGbGl	Gu,Gs,Gm,Gl,Gf,Gb	148265006,39996981,78222501,189425221,110601665,197117265
1221	hypothetical protein GSU1884	6	GsGmGuGfGbGl	Gu,Gs,Gm,Gl,Gf,Gb	148265007,39996982,78222500,189425222,110601666,197117264
1222	HPr kinase/phosphorylase	6	GsGmGuGfGbGl	Gu,Gs,Gm,Gl,Gf,Gb	148265008,39996983,78222499,189425223,110601667,197117263
1223	ribosomal subunit interface protein	6	GsGmGuGfGbGl	Gu,Gs,Gm,Gl,Gf,Gb	148265010,39996984,78222498,189425224,110601669,197117262
1224	RNA polymerase sigma-54 factor	6	GsGmGuGfGbGl	Gu,Gs,Gm,Gl,Gf,Gb	148265011,39996985,78222497,189425225,110601670,197117261
1225	ABC transporter, ATP-binding protein	6	GsGmGuGfGbGl	Gu,Gs,Gm,Gl,Gf,Gb	148265012,39996986,78222496,189425226,110601671,197117260
1226	hypothetical protein GSU1889	6	GsGmGuGfGbGl	Gu,Gs,Gm,Gl,Gf,Gb	148265013,39996987,78222495,189425227,110601672,197117259
1227	hypothetical protein GSU1890	6	GsGmGuGfGbGl	Gu,Gs,Gm,Gl,Gf,Gb	148265014,39996988,78222494,189425228,110601673,197117258
1228	ADP-heptose synthase	6	GsGmGuGfGbGl	Gu,Gs,Gm,Gl,Gf,Gb	148265239,39997183,78222142,189424043,110600402,197117256
1230	ADP-heptose--LPS heptosyltransferase II, putative	6	GsGmGuGfGbGl	Gu,Gs,Gm,Gl,Gf,Gb	148265254,39997354,78223548,189423841,110600409,197117241
1231	tetraacyldisaccharide 4'-kinase	6	GsGmGuGfGbGl	Gu,Gs,Gm,Gl,Gf,Gb	148265256,39997356,78223550,189423840,110600414,197117240
1232	3-deoxy-D-manno-octulosonic-acid transferase, putative	6	GsGmGuGfGbGl	Gu,Gs,Gm,Gl,Gf,Gb	148265257,39997357,78223551,189423839,110600415,197117239
1233	ABC transporter ATP-binding protein	6	GsGmGuGfGbGl	Gu,Gs,Gm,Gl,Gf,Gb	148265259,39997358,78223552,189423843,110600417,197117237
1234	lipid-A-disaccharide synthase	6	GsGmGuGfGbGl	Gu,Gs,Gm,Gl,Gf,Gb	148265260,39997359,78223553,189423836,110600418,197117236
1235	UDP-N-acetylglucosamine acyltransferase	6	GsGmGuGfGbGl	Gu,Gs,Gm,Gl,Gf,Gb	148265261,39997362,78223556,189423833,110600419,197117235
1236	UDP-3-O-3-hydroxymyristoyl glucosamine N-acyltransferase	6	GsGmGuGfGbGl	Gu,Gs,Gm,Gl,Gf,Gb	148265263,39997364,78223558,189423831,110600421,197117233
1237	outer membrane protein, putative	6	GsGmGuGfGbGl	Gu,Gs,Gm,Gl,Gf,Gb	148265264,39997365,78223559,189423830,110602476,197117232
1238	outer membrane protein, putative	6	GsGmGuGfGbGl	Gu,Gs,Gm,Gl,Gf,Gb	148265265,39997366,78223560,189423829,110602477,197117231
1239	ABC transporter, ATP-binding protein	6	GsGmGuGfGbGl	Gu,Gs,Gm,Gl,Gf,Gb	148265266,39997367,78223561,189423828,110602473,197117230
1240	ABC transporter, permease protein	6	GsGmGuGfGbGl	Gu,Gs,Gm,Gl,Gf,Gb	148265267,39997368,78223562,189423827,110602472,197117229
1241	putative ABC transporter ATP-binding protein	6	GsGmGuGfGbGl	Gu,Gs,Gm,Gl,Gf,Gb	148265269,39996744,78223133,189425498,110601990,197117226
1242	biotin synthesis protein, putative	6	GsGmGuGfGbGl	Gu,Gs,Gm,Gl,Gf,Gb	148265272,39997721,78222064,189424723,110601995,197117225
1243	non-heme peroxidase, putative	6	GsGmGuGfGbGl	Gu,Gs,Gm,Gl,Gf,Gb	148265273,39997722,78222063,189424722,110601996,197117224
1244	8-amino-7-oxononanoate synthase	6	GsGmGuGfGbGl	Gu,Gs,Gm,Gl,Gf,Gb	148265274,39997723,78222062,189424721,110601997,197117223
1245	hypothetical protein GSU0545	6	GsGmGuGfGbGl	Gu,Gs,Gm,Gl,Gf,Gb	148266413,39995652,78224170,189424372,110602262,197117206
1246	2-dehydropantoate 2-reductase	6	GsGmGuGfGbGl	Gu,Gs,Gm,Gl,Gf,Gb	148264280,39997777,78223840,189424783,110601126,197117182
1247	flgM family protein	6	GsGmGuGfGbGl	Gu,Gs,Gm,Gl,Gf,Gb	148265149,39997283,78223489,189423569,110600015,197117162
1248	bifunctional GMP synthase/glutamine amidotransferase protein	6	GsGmGuGfGbGl	Gu,Gs,Gm,Gl,Gf,Gb	148265151,39997292,78223495,189424960,110600017,197117160
1249	inosine-5'-monophosphate dehydrogenase	6	GsGmGuGfGbGl	Gu,Gs,Gm,Gl,Gf,Gb	148265152,39997293,78223496,189424959,110600018,197117159
1250	hydrolase, putative	6	GsGmGuGfGbGl	Gu,Gs,Gm,Gl,Gf,Gb	148265153,39997294,78223497,189425002,110600019,197117158
1251	tRNA-i(6)A37 modification enzyme MiaB	6	GsGmGuGfGbGl	Gu,Gs,Gm,Gl,Gf,Gb	148265155,39997296,78223499,189425188,110600021,197117156
1252	hypothetical protein GSU2199	6	GsGmGuGfGbGl	Gu,Gs,Gm,Gl,Gf,Gb	148265156,39997297,78224282,189425277,110600022,197117155
1254	30S ribosomal protein S20	6	GsGmGuGfGbGl	Gu,Gs,Gm,Gl,Gf,Gb	148265159,39997304,78223500,189425167,110601312,197117151
1255	DNA polymerase III, delta subunit, putative	6	GsGmGuGfGbGl	Gu,Gs,Gm,Gl,Gf,Gb	148265160,39997305,78223501,189425169,110601311,197117150
1256	putative lipoprotein	6	GsGmGuGfGbGl	Gu,Gs,Gm,Gl,Gf,Gb	148265161,39997306,78223502,189425174,110601310,197117147
1257	leucyl-tRNA synthetase	6	GsGmGuGfGbGl	Gu,Gs,Gm,Gl,Gf,Gb	148265162,39997307,78223503,189425175,110601309,197117146
1258	protein-glutamate methylesterase	6	GsGmGuGfGbGl	Gu,Gs,Gm,Gl,Gf,Gb	148265166,39997312,78223507,189425176,110601305,197117143
1259	chemotaxis protein methyltransferase CheR	6	GsGmGuGfGbGl	Gu,Gs,Gm,Gl,Gf,Gb	148265167,39997313,78223508,189425177,110601304,197117142
1260	HEAT repeat-containing PBS lyase	6	GsGmGuGfGbGl	Gu,Gs,Gm,Gl,Gf,Gb	148265168,39997314,78223509,189425178,110601303,197117141
1261	chemotaxis protein CheW	6	GsGmGuGfGbGl	Gu,Gs,Gm,Gl,Gf,Gb	148265170,39997316,78223510,189425179,110601301,197117139
1262	chemotaxis protein CheW	6	GsGmGuGfGbGl	Gu,Gs,Gm,Gl,Gf,Gb	148265172,39997318,78223512,189425180,110601299,197117137
1263	general secretion pathway protein-related protein	6	GsGmGuGfGbGl	Gu,Gs,Gm,Gl,Gf,Gb	148265173,39997319,78223513,189425181,110601298,197117136
1265	chemotaxis protein CheY	6	GsGmGuGfGbGl	Gu,Gs,Gm,Gl,Gf,Gb	148265175,39997321,78223515,189425183,110601296,197117134
1266	response regulator	6	GsGmGuGfGbGl	Gu,Gs,Gm,Gl,Gf,Gb	148265176,39997322,78223516,189425184,110601295,197117133
1267	GTP-binding protein EngA	6	GsGmGuGfGbGl	Gu,Gs,Gm,Gl,Gf,Gb	148265177,39997323,78223517,189425185,110601294,197117132
1268	phosphoserine aminotransferase, putative	6	GsGmGuGfGbGl	Gu,Gs,Gm,Gl,Gf,Gb	148262939,39998350,78224364,189426394,110601598,197117131
1270	phosphoenolpyruvate carboxykinase	6	GsGmGuGfGbGl	Gu,Gs,Gm,Gl,Gf,Gb	148262943,39998474,78223835,189426508,110601600,197117129
1271	ATP phosphoribosyltransferase	6	GsGmGuGfGbGl	Gu,Gs,Gm,Gl,Gf,Gb	148265270,39996630,78223105,189424184,110601993,197117122
1272	phosphoribosyl-AMP cyclohydrolase	6	GsGmGuGfGbGl	Gu,Gs,Gm,Gl,Gf,Gb	148265271,39996631,78223104,189424185,110601994,197117121
1273	putative lipoprotein	6	GsGmGuGfGbGl	Gu,Gs,Gm,Gl,Gf,Gb	148264436,39998475,78224708,189424970,110602442,197117117
1274	transcription elongation factor GreB	6	GsGmGuGfGbGl	Gu,Gs,Gm,Gl,Gf,Gb	148263835,39996303,78222321,189424976,110600270,197117113
1275	molybdopterin oxidoreductase family protein	6	GsGmGuGfGbGl	Gu,Gs,Gm,Gl,Gf,Gb	148263353,39995986,78223934,189426594,110600626,197117108
1276	chemotaxis protein CheV	6	GsGmGuGfGbGl	Gu,Gs,Gm,Gl,Gf,Gb	148263352,39995985,78223935,189425605,110600627,197117107
1277	glycosyl transferase, group 2 family protein	6	GsGmGuGfGbGl	Gu,Gs,Gm,Gl,Gf,Gb	148263351,39995984,78223936,189425049,110600628,197117106
1278	diacylglycerol kinase catalytic subunit	6	GsGmGuGfGbGl	Gu,Gs,Gm,Gl,Gf,Gb	148263688,39995982,78223937,189425540,110600309,197117104
1279	ATP-dependent protease, putative	6	GsGmGuGfGbGl	Gu,Gs,Gm,Gl,Gf,Gb	148263341,39997528,78223942,189426100,110600629,197117103
1281	alpha-ketoglutarate decarboxylase	6	GsGmGuGfGbGl	Gu,Gs,Gm,Gl,Gf,Gb	148263331,39997544,78223965,189424694,110600637,197117100
1282	hypothetical protein GSU0504	6	GsGmGuGfGbGl	Gu,Gs,Gm,Gl,Gf,Gb	148263330,39995611,78224210,189424021,110600638,197117099
1283	crcB protein	6	GsGmGuGfGbGl	Gu,Gs,Gm,Gl,Gf,Gb	148263329,39995610,78224209,189424020,110600639,197117098
1284	ribonuclease, Rne/Rng family protein	6	GsGmGuGfGbGl	Gu,Gs,Gm,Gl,Gf,Gb	148263327,39996024,78223743,189423825,110600641,197117096
1285	lysM domain-containing protein	6	GsGmGuGfGbGl	Gu,Gs,Gm,Gl,Gf,Gb	148262450,39998366,78224417,189423652,110600031,197117091
1286	hypothetical protein GSU3278	6	GsGmGuGfGbGl	Gu,Gs,Gm,Gl,Gf,Gb	148262449,39998367,78224418,189423651,110600030,197117090
1287	ABC transporter, ATP-binding protein	6	GsGmGuGfGbGl	Gu,Gs,Gm,Gl,Gf,Gb	148263318,39996025,78223742,189426671,110601745,197117086
1288	M16 family peptidase	6	GsGmGuGfGbGl	Gu,Gs,Gm,Gl,Gf,Gb	148265650,39996030,78223729,189423567,110599495,197117083
1289	M16 family peptidase	6	GsGmGuGfGbGl	Gu,Gs,Gm,Gl,Gf,Gb	148265651,39996031,78223728,189423568,110599496,197117082
1290	alpha amylase family protein	6	GsGmGuGfGbGl	Gu,Gs,Gm,Gl,Gf,Gb	148265612,39995708,78224114,189426261,110601976,197117079
1291	hypothetical protein GSU0508	6	GsGmGuGfGbGl	Gu,Gs,Gm,Gl,Gf,Gb	148265639,39995615,78224214,189425516,110601274,197117078
1292	cytochrome c family protein	6	GsGmGuGfGbGl	Gu,Gs,Gm,Gl,Gf,Gb	148265675,39995699,78224126,189424762,110601873,197117075
1293	sigma-54 dependent DNA-binding response regulator	6	GsGmGuGfGbGl	Gu,Gs,Gm,Gl,Gf,Gb	148265667,39995705,78224120,189424753,110601867,197117067
1294	response regulator	6	GsGmGuGfGbGl	Gu,Gs,Gm,Gl,Gf,Gb	148265669,39995703,78224122,189424767,110601868,197117065
1295	cytochrome c family protein	6	GsGmGuGfGbGl	Gu,Gs,Gm,Gl,Gf,Gb	148265676,39995698,78224127,189424761,110601874,197117059
1296	hypothetical protein GSU0590	6	GsGmGuGfGbGl	Gu,Gs,Gm,Gl,Gf,Gb	148265677,39995697,78224128,189424760,110601875,197117058
1297	Fe(III) reductase, alpha subunit	6	GsGmGuGfGbGl	Gu,Gs,Gm,Gl,Gf,Gb	148265659,39995616,78224215,189423730,110601983,197117056
1298	Fe(III) reductase, beta subunit	6	GsGmGuGfGbGl	Gu,Gs,Gm,Gl,Gf,Gb	148265660,39995617,78224216,189423729,110601984,197117055
1299	dephospho-CoA kinase	6	GsGmGuGfGbGl	Gu,Gs,Gm,Gl,Gf,Gb	148265663,39995620,78224219,189425877,110601987,197117054
1300	IclR family transcriptional regulator	6	GsGmGuGfGbGl	Gu,Gs,Gm,Gl,Gf,Gb	148265664,39995621,78224220,189426151,110601988,197117053
1301	sensor histidine kinase	6	GsGmGuGfGbGl	Gu,Gs,Gm,Gl,Gf,Gb	148265666,39995706,78224119,189424754,110601866,197117052
1302	hypothetical protein GSU0589	6	GsGmGuGfGbGl	Gu,Gs,Gm,Gl,Gf,Gb	148265678,39995696,78224129,189423116,110601876,197117051
1303	thiazole synthase	6	GsGmGuGfGbGl	Gu,Gs,Gm,Gl,Gf,Gb	148265679,39995695,78224130,189423117,110601877,197117050
1304	thiamine-phosphate pyrophosphorylase	6	GsGmGuGfGbGl	Gu,Gs,Gm,Gl,Gf,Gb	148265680,39995694,78224131,189423118,110601878,197117049
1305	radical SAM family protein	6	GsGmGuGfGbGl	Gu,Gs,Gm,Gl,Gf,Gb	148265681,39995693,78224132,189423119,110601879,197117048
1306	fumarylacetoacetate hydrolase family protein	6	GsGmGuGfGbGl	Gu,Gs,Gm,Gl,Gf,Gb	148265686,39995692,78224133,189426635,110601880,197117047
1307	hypothetical protein GSU1683	6	GsGmGuGfGbGl	Gu,Gs,Gm,Gl,Gf,Gb	148265687,39996783,78222827,189424439,110602120,197117043
1308	pyruvate phosphate dikinase	6	GsGmGuGfGbGl	Gu,Gs,Gm,Gl,Gf,Gb	148265691,39995687,78224136,189426610,110602116,197117041
1309	glycyl-tRNA synthetase, beta subunit	6	GsGmGuGfGbGl	Gu,Gs,Gm,Gl,Gf,Gb	148265692,39995686,78224137,189424088,110602115,197117039
1310	glycyl-tRNA synthetase subunit alpha	6	GsGmGuGfGbGl	Gu,Gs,Gm,Gl,Gf,Gb	148265693,39995685,78224138,189424089,110602114,197117038
1311	hypothetical protein GSU3426	6	GsGmGuGfGbGl	Gu,Gs,Gm,Gl,Gf,Gb	148262899,39998515,78221399,189426387,110600501,197117035
1312	hypothetical protein GSU0131	6	GsGmGuGfGbGl	Gu,Gs,Gm,Gl,Gf,Gb	148262895,39995242,78224531,189426267,110600498,197117033
1313	methionyl-tRNA formyltransferase	6	GsGmGuGfGbGl	Gu,Gs,Gm,Gl,Gf,Gb	148262894,39995241,78224530,189426266,110600497,197117032
1314	polypeptide deformylase	6	GsGmGuGfGbGl	Gu,Gs,Gm,Gl,Gf,Gb	148262893,39995240,78224529,189426265,110600496,197117031
1315	thiolase, putative	6	GsGmGuGfGbGl	Gu,Gs,Gm,Gl,Gf,Gb	148262811,39998402,78221371,189424393,110600484,197117027
1316	glyoxalase family protein	6	GsGmGuGfGbGl	Gu,Gs,Gm,Gl,Gf,Gb	148262810,39995230,78224519,189426295,110600480,197117026
1317	hypothetical protein GSU0118	6	GsGmGuGfGbGl	Gu,Gs,Gm,Gl,Gf,Gb	148262808,39995229,78224517,189426297,110600478,197117025
1318	aminotransferase	6	GsGmGuGfGbGl	Gu,Gs,Gm,Gl,Gf,Gb	148262807,39995228,78224516,189426298,110600477,197117024
1320	dnaK suppressor protein, putative	6	GsGmGuGfGbGl	Gu,Gs,Gm,Gl,Gf,Gb	148262792,39998296,78224395,189426257,110602341,197117014
1321	iron-sulfur cluster-binding protein	6	GsGmGuGfGbGl	Gu,Gs,Gm,Gl,Gf,Gb	148262789,39995237,78224526,189424066,110602340,197117013
1322	hypothetical protein GSU0127	6	GsGmGuGfGbGl	Gu,Gs,Gm,Gl,Gf,Gb	148262788,39995238,78224527,189426525,110602339,197117012
1323	putative manganese-dependent inorganic pyrophosphatase	6	GsGmGuGfGbGl	Gu,Gs,Gm,Gl,Gf,Gb	148266167,39998066,78221724,189425679,110599999,197117009
1324	DedA family protein	6	GsGmGuGfGbGl	Gu,Gs,Gm,Gl,Gf,Gb	148262784,39998067,78221723,189423410,110599652,197117008
1325	putative translaldolase	6	GsGmGuGfGbGl	Gu,Gs,Gm,Gl,Gf,Gb	148262782,39998068,78221718,189423444,110599651,197117007
1326	hypothetical protein GSU2978	6	GsGmGuGfGbGl	Gu,Gs,Gm,Gl,Gf,Gb	148262781,39998069,78221717,189423445,110599650,197117006
1327	2-amino-4-hydroxy-6-hydroxymethyldihydropteridine pyrophosphokinase	6	GsGmGuGfGbGl	Gu,Gs,Gm,Gl,Gf,Gb	148262780,39998070,78221716,189423446,110599649,197117005
1328	hypothetical protein GSU1056	6	GsGmGuGfGbGl	Gu,Gs,Gm,Gl,Gf,Gb	148262772,39996158,78221947,189425693,110599646,197117003
1330	HSP20 family protein	6	GsGmGuGfGbGl	Gu,Gs,Gm,Gl,Gf,Gb	148262769,39998282,78224406,189425863,110599643,197117000
1331	TPR domain-containing protein	6	GsGmGuGfGbGl	Gu,Gs,Gm,Gl,Gf,Gb	148262768,39998281,78224407,189426262,110599642,197116999
1332	lipoprotein A domain-containing protein	6	GsGmGuGfGbGl	Gu,Gs,Gm,Gl,Gf,Gb	148262767,39995563,78224569,189423450,110599641,197116998
1333	hypothetical protein GSU0454	6	GsGmGuGfGbGl	Gu,Gs,Gm,Gl,Gf,Gb	148262765,39995562,78224570,189423726,110599639,197116996
1334	MTA/SAH nucleosidase	6	GsGmGuGfGbGl	Gu,Gs,Gm,Gl,Gf,Gb	148262764,39995561,78224571,189423529,110599638,197116995
1335	general secretion pathway protein C, putative	6	GsGmGuGfGbGl	Gu,Gs,Gm,Gl,Gf,Gb	148262763,39995439,78224553,189424347,110599637,197116994
1338	general secretion pathway protein E	6	GsGmGuGfGbGl	Gu,Gs,Gm,Gl,Gf,Gb	148262761,39995437,78224555,189424345,110599635,197116991
1339	general secretion pathway protein F	6	GsGmGuGfGbGl	Gu,Gs,Gm,Gl,Gf,Gb	148262760,39995436,78224556,189424344,110599634,197116990
1340	general secretion pathway protein G	6	GsGmGuGfGbGl	Gu,Gs,Gm,Gl,Gf,Gb	148262759,39995435,78224557,189424343,110599633,197116989
1341	general secretion pathway protein H, putative	6	GsGmGuGfGbGl	Gu,Gs,Gm,Gl,Gf,Gb	148262758,39995434,78224558,189424342,110599632,197116988
1342	general secretion pathway protein I, putative	6	GsGmGuGfGbGl	Gu,Gs,Gm,Gl,Gf,Gb	148262757,39995433,78224559,189424341,110599631,197116987
1343	general secretion pathway protein j, putative	6	GsGmGuGfGbGl	Gu,Gs,Gm,Gl,Gf,Gb	148262756,39995432,78224560,189424340,110599630,197116986
1344	general secretion pathway protein K	6	GsGmGuGfGbGl	Gu,Gs,Gm,Gl,Gf,Gb	148262755,39995431,78224561,189424339,110599629,197116985
1345	general secretion pathway protein L, putative	6	GsGmGuGfGbGl	Gu,Gs,Gm,Gl,Gf,Gb	148262754,39995430,78224562,189424338,110599628,197116984
1346	hypothetical protein GSU0320	6	GsGmGuGfGbGl	Gu,Gs,Gm,Gl,Gf,Gb	148262753,39995429,78224563,189424337,110599627,197116983
1347	hypothetical protein GSU0319	6	GsGmGuGfGbGl	Gu,Gs,Gm,Gl,Gf,Gb	148262752,39995428,78224564,189424336,110599626,197116982
1348	hypothetical protein GSU2461	6	GsGmGuGfGbGl	Gu,Gs,Gm,Gl,Gf,Gb	148262718,39997556,78223976,189423763,110600801,197116979
1349	penicillin-binding protein, putative	6	GsGmGuGfGbGl	Gu,Gs,Gm,Gl,Gf,Gb	148262716,39997553,78223974,189425969,110600984,197116977
1350	UDP-2,3-diacylglucosamine hydrolase, putative	6	GsGmGuGfGbGl	Gu,Gs,Gm,Gl,Gf,Gb	148262714,39997551,78223972,189425970,110600986,197116975
1351	hypothetical protein GSU2455	6	GsGmGuGfGbGl	Gu,Gs,Gm,Gl,Gf,Gb	148262713,39997550,78223971,189425971,110600987,197116974
1352	hypothetical protein GSU0507	6	GsGmGuGfGbGl	Gu,Gs,Gm,Gl,Gf,Gb	148265937,39995614,78224213,189426002,110600994,197116971
1354	glycolate oxidase subunit GlcD, putative	6	GsGmGuGfGbGl	Gu,Gs,Gm,Gl,Gf,Gb	148262727,39998385,78224436,189423535,110601917,197116961
1355	iron-sulfur cluster-binding protein	6	GsGmGuGfGbGl	Gu,Gs,Gm,Gl,Gf,Gb	148262728,39998386,78224437,189426313,110601916,197116960
1356	methylmalonyl-CoA epimerase	6	GsGmGuGfGbGl	Gu,Gs,Gm,Gl,Gf,Gb	148262734,39998392,78224444,189426307,110601910,197116956
1358	hypothetical protein GSU3306	6	GsGmGuGfGbGl	Gu,Gs,Gm,Gl,Gf,Gb	148262739,39998395,78224447,189426302,110599587,197116952
1359	ATP phosphoribosyltransferase regulatory subunit	6	GsGmGuGfGbGl	Gu,Gs,Gm,Gl,Gf,Gb	148262740,39998396,78224450,189426301,110599588,197116951
1360	adenylosuccinate synthetase	6	GsGmGuGfGbGl	Gu,Gs,Gm,Gl,Gf,Gb	148262741,39998397,78224451,189426300,110599589,197116950
1362	hypothetical protein GSU0463	6	GsGmGuGfGbGl	Gu,Gs,Gm,Gl,Gf,Gb	148266152,39995571,78221324,189426627,110599213,197116911
1363	cell division protein FtsA	6	GsGmGuGfGbGl	Gu,Gs,Gm,Gl,Gf,Gb	148265980,39998155,78221637,189423734,110601459,197116894
1364	D-alanine--D-alanine ligase	6	GsGmGuGfGbGl	Gu,Gs,Gm,Gl,Gf,Gb	148265982,39998157,78221636,189423736,110601461,197116892
1365	UDP-N-acetylenolpyruvoylglucosamine reductase	6	GsGmGuGfGbGl	Gu,Gs,Gm,Gl,Gf,Gb	148265983,39998158,78221635,189423737,110601462,197116891
1367	UDP-N-acetylglucosamine--N-acetylmuramyl-(pentapeptide) pyrophosphoryl-undecaprenol N-acetylglucosamine transferase	6	GsGmGuGfGbGl	Gu,Gs,Gm,Gl,Gf,Gb	148265985,39998160,78221633,189423739,110601464,197116889
1368	cell cycle protein FtsW	6	GsGmGuGfGbGl	Gu,Gs,Gm,Gl,Gf,Gb	148265986,39998161,78221632,189423740,110601465,197116888
1369	UDP-N-acetylmuramoylalanine--D-glutamate ligase	6	GsGmGuGfGbGl	Gu,Gs,Gm,Gl,Gf,Gb	148265987,39998162,78221631,189423741,110601466,197116887
1370	phospho-N-acetylmuramoyl-pentapeptide-transferase	6	GsGmGuGfGbGl	Gu,Gs,Gm,Gl,Gf,Gb	148265988,39998163,78221630,189423742,110601467,197116886
1371	UDP-N-acetylmuramoylalanyl-D-glutamyl-2,6-diaminopimelate ligase	6	GsGmGuGfGbGl	Gu,Gs,Gm,Gl,Gf,Gb	148265990,39998164,78221628,189423744,110601469,197116884
1372	penicillin-binding protein	6	GsGmGuGfGbGl	Gu,Gs,Gm,Gl,Gf,Gb	148265991,39998165,78221627,189423745,110601470,197116883
1373	cell division protein FtsL, putative	6	GsGmGuGfGbGl	Gu,Gs,Gm,Gl,Gf,Gb	148265992,39998166,78221626,189423746,110601471,197116882
1374	S-adenosyl-methyltransferase MraW	6	GsGmGuGfGbGl	Gu,Gs,Gm,Gl,Gf,Gb	148265993,39998167,78221625,189423747,110601472,197116881
1375	cell division protein MraZ	6	GsGmGuGfGbGl	Gu,Gs,Gm,Gl,Gf,Gb	148265994,39998168,78221624,189423748,110601473,197116880
1376	hypothetical protein GSU3079	6	GsGmGuGfGbGl	Gu,Gs,Gm,Gl,Gf,Gb	148265995,39998169,78221623,189423750,110601474,197116879
1377	hypothetical protein GSU3085	6	GsGmGuGfGbGl	Gu,Gs,Gm,Gl,Gf,Gb	148265999,39998175,78221620,189423752,110601477,197116876
1378	hypothetical protein GSU3086	6	GsGmGuGfGbGl	Gu,Gs,Gm,Gl,Gf,Gb	148266005,39998176,78221619,189425878,110601478,197116875
1379	methyl-accepting chemotaxis protein	6	GsGmGuGfGbGl	Gu,Gs,Gm,Gl,Gf,Gb	148266411,39995689,78224135,189423456,110599453,197116865
1380	hypothetical protein GSU1314	6	GsGmGuGfGbGl	Gu,Gs,Gm,Gl,Gf,Gb	148265770,39996416,78223659,189425043,110601778,197116856
1383	translation elongation factor P	6	GsGmGuGfGbGl	Gu,Gs,Gm,Gl,Gf,Gb	148262424,39995573,78221326,189423753,110600435,197116813
1384	S4 domain-containing protein	6	GsGmGuGfGbGl	Gu,Gs,Gm,Gl,Gf,Gb	148262425,39995572,78221325,189423250,110600469,197116812
1385	hypothetical protein GSU0224	6	GsGmGuGfGbGl	Gu,Gs,Gm,Gl,Gf,Gb	148262429,39995334,78221911,189426010,110600430,197116809
1386	delta-aminolevulinic acid dehydratase	6	GsGmGuGfGbGl	Gu,Gs,Gm,Gl,Gf,Gb	148262430,39995246,78221413,189423757,110600429,197116808
1387	uroporphyrinogen III synthase/methyltransferase	6	GsGmGuGfGbGl	Gu,Gs,Gm,Gl,Gf,Gb	148262441,39998375,78224426,189423572,110601925,197116807
1388	porphobilinogen deaminase	6	GsGmGuGfGbGl	Gu,Gs,Gm,Gl,Gf,Gb	148262442,39998374,78224425,189423573,110601924,197116806
1389	glutamyl-tRNA reductase	6	GsGmGuGfGbGl	Gu,Gs,Gm,Gl,Gf,Gb	148262443,39998373,78224424,189423574,110601923,197116805
1390	CcmF/CcyK/CcsA family cytochrome c biogenesis protein	6	GsGmGuGfGbGl	Gu,Gs,Gm,Gl,Gf,Gb	148262444,39998372,78224423,189423575,110601922,197116804
1391	thioredoxin	6	GsGmGuGfGbGl	Gu,Gs,Gm,Gl,Gf,Gb	148262446,39998370,78224421,189423576,110600027,197116802
1392	thioredoxin-related protein	6	GsGmGuGfGbGl	Gu,Gs,Gm,Gl,Gf,Gb	148262447,39998369,78224420,189423577,110600028,197116801
1393	lipoyl synthase	6	GsGmGuGfGbGl	Gu,Gs,Gm,Gl,Gf,Gb	148262482,39995488,78224341,189425718,110600043,197116798
1394	biotin/lipoate A/B protein ligase family protein	6	GsGmGuGfGbGl	Gu,Gs,Gm,Gl,Gf,Gb	148262479,39995487,78224342,189425719,110600042,197116797
1395	glycine dehydrogenase subunit 2	6	GsGmGuGfGbGl	Gu,Gs,Gm,Gl,Gf,Gb	148262419,39995486,78224343,189425727,110600441,197116796
1396	glycine dehydrogenase subunit 1	6	GsGmGuGfGbGl	Gu,Gs,Gm,Gl,Gf,Gb	148262420,39995485,78224344,189425728,110600440,197116795
1397	glycine cleavage system H protein	6	GsGmGuGfGbGl	Gu,Gs,Gm,Gl,Gf,Gb	148262421,39995484,78224345,189425729,110600439,197116794
1398	glycine cleavage system T protein	6	GsGmGuGfGbGl	Gu,Gs,Gm,Gl,Gf,Gb	148262422,39995483,78224346,189425731,110600438,197116793
1399	hypothetical protein GSU2924	6	GsGmGuGfGbGl	Gu,Gs,Gm,Gl,Gf,Gb	148262568,39998015,78221767,189425883,110601375,197116792
1402	hydrogenase maturation protease	6	GsGmGuGfGbGl	Gu,Gs,Gm,Gl,Gf,Gb	148262623,39995231,78224520,189425112,110602402,197116778
1404	smr domain-containing protein	6	GsGmGuGfGbGl	Gu,Gs,Gm,Gl,Gf,Gb	148265912,39996117,78223749,189423581,110601714,197116769
1405	diaminopimelate epimerase	6	GsGmGuGfGbGl	Gu,Gs,Gm,Gl,Gf,Gb	148265927,39995638,78224185,189426372,110601591,197116758
1406	HIT family protein	6	GsGmGuGfGbGl	Gu,Gs,Gm,Gl,Gf,Gb	148265928,39995637,78224186,189426661,110601590,197116757
1407	endonuclease IV	6	GsGmGuGfGbGl	Gu,Gs,Gm,Gl,Gf,Gb	148265930,39995636,78224187,189426628,110601589,197116756
1408	hypothetical protein GSU0526	6	GsGmGuGfGbGl	Gu,Gs,Gm,Gl,Gf,Gb	148262690,39995633,78224200,189426615,110601588,197116755
1409	D-tyrosyl-tRNA deacylase	6	GsGmGuGfGbGl	Gu,Gs,Gm,Gl,Gf,Gb	148262689,39995632,78224201,189423127,110601587,197116754
1410	hypothetical protein GSU0524	6	GsGmGuGfGbGl	Gu,Gs,Gm,Gl,Gf,Gb	148262687,39995631,78224202,189423481,110601585,197116752
1412	alpha/beta fold family hydrolase	6	GsGmGuGfGbGl	Gu,Gs,Gm,Gl,Gf,Gb	148262651,39998247,78221486,189424068,110601579,197116741
1413	metallo-beta-lactamase family protein	6	GsGmGuGfGbGl	Gu,Gs,Gm,Gl,Gf,Gb	148262634,39997560,78221985,189426379,110601576,197116732
1414	hypothetical protein GSU2466	6	GsGmGuGfGbGl	Gu,Gs,Gm,Gl,Gf,Gb	148262633,39997561,78221984,189426378,110601575,197116731
1418	hypothetical protein GSU3030	6	GsGmGuGfGbGl	Gu,Gs,Gm,Gl,Gf,Gb	148262618,39998121,78221314,189424166,110599339,197116703
1420	signal transduction protein-related protein	6	GsGmGuGfGbGl	Gu,Gs,Gm,Gl,Gf,Gb	148262606,39996192,78221982,189423766,110602400,197116686
1421	iron-sulfur cluster-binding protein	6	GsGmGuGfGbGl	Gu,Gs,Gm,Gl,Gf,Gb	148262605,39996191,78221981,189423121,110601361,197116685
1422	hypothetical protein GSU2917	6	GsGmGuGfGbGl	Gu,Gs,Gm,Gl,Gf,Gb	148262575,39998008,78221774,189424510,110601368,197116681
1423	transketolase, N-terminal subunit	6	GsGmGuGfGbGl	Gu,Gs,Gm,Gl,Gf,Gb	148262573,39998010,78221772,189423864,110601370,197116679
1425	hypothetical protein GSU2922	6	GsGmGuGfGbGl	Gu,Gs,Gm,Gl,Gf,Gb	148262570,39998013,78221769,189425889,110601373,197116676
1426	glutamate racemase	6	GsGmGuGfGbGl	Gu,Gs,Gm,Gl,Gf,Gb	148262569,39998014,78221768,189425888,110601374,197116675
1427	pyruvate carboxylase	6	GsGmGuGfGbGl	Gu,Gs,Gm,Gl,Gf,Gb	148264946,39997523,78222036,189425606,110602334,197116673
1428	sensory box histidine kinase/response regulator	6	GsGmGuGfGbGl	Gu,Gs,Gm,Gl,Gf,Gb	148266281,39996515,78224664,189424952,110599070,197116672
1429	magnesium and cobalt transport protein CorA	6	GsGmGuGfGbGl	Gu,Gs,Gm,Gl,Gf,Gb	148265442,39996501,78222404,189425577,110599731,197116667
1430	hypothetical protein GSU2275	6	GsGmGuGfGbGl	Gu,Gs,Gm,Gl,Gf,Gb	148265469,39997373,78223566,189425794,110600323,197116666
1431	chaperonin GroEL	6	GsGmGuGfGbGl	Gu,Gs,Gm,Gl,Gf,Gb	148266317,39998429,78221257,189425979,110601397,197116649
1432	co-chaperonin GroES	6	GsGmGuGfGbGl	Gu,Gs,Gm,Gl,Gf,Gb	148266316,39998428,78221256,189425978,110601398,197116648
1433	trypsin domain/PDZ domain-containing protein	6	GsGmGuGfGbGl	Gu,Gs,Gm,Gl,Gf,Gb	148266305,39995440,78224552,189424065,110602243,197116644
1434	DNA-binding response regulator	6	GsGmGuGfGbGl	Gu,Gs,Gm,Gl,Gf,Gb	148266303,39995559,78224573,189424064,110600816,197116643
1435	hypothetical protein GSU0450	6	GsGmGuGfGbGl	Gu,Gs,Gm,Gl,Gf,Gb	148266302,39995558,78224574,189424063,110600815,197116642
1438	ribonuclease D, putative	6	GsGmGuGfGbGl	Gu,Gs,Gm,Gl,Gf,Gb	148266297,39995551,78224579,189426679,110600810,197116637
1439	histidinol-phosphate aminotransferase	6	GsGmGuGfGbGl	Gu,Gs,Gm,Gl,Gf,Gb	148266296,39998189,78221606,189423891,110600809,197116636
1440	radical SAM domain-containing protein	6	GsGmGuGfGbGl	Gu,Gs,Gm,Gl,Gf,Gb	148266295,39995550,78224580,189426680,110600808,197116635
1441	radical SAM domain-containing protein	6	GsGmGuGfGbGl	Gu,Gs,Gm,Gl,Gf,Gb	148266294,39995549,78224581,189423694,110600807,197116634
1442	3-octaprenyl-4-hydroxybenzoate carboxy-lyase, putative	6	GsGmGuGfGbGl	Gu,Gs,Gm,Gl,Gf,Gb	148266293,39995548,78224582,189423469,110600806,197116633
1443	prenyltransferase	6	GsGmGuGfGbGl	Gu,Gs,Gm,Gl,Gf,Gb	148266292,39995547,78224583,189423468,110600805,197116632
1444	3-octaprenyl-4-hydroxybenzoate carboxy-lyase	6	GsGmGuGfGbGl	Gu,Gs,Gm,Gl,Gf,Gb	148266291,39995545,78223309,189423467,110598967,197116631
1446	transcription-repair coupling factor	6	GsGmGuGfGbGl	Gu,Gs,Gm,Gl,Gf,Gb	148262223,39995128,78224730,189423769,110602278,197116614
1447	hypothetical protein GSU0095	6	GsGmGuGfGbGl	Gu,Gs,Gm,Gl,Gf,Gb	148266338,39995206,78224611,189423437,110601353,197116611
1448	recombination protein RecR	6	GsGmGuGfGbGl	Gu,Gs,Gm,Gl,Gf,Gb	148266339,39995207,78224610,189423438,110601352,197116610
1449	hypothetical protein GSU1938	6	GsGmGuGfGbGl	Gu,Gs,Gm,Gl,Gf,Gb	148264860,39997036,78223197,189425109,110602103,197116602
1450	GGDEF domain/HAMP domain-containing protein	6	GsGmGuGfGbGl	Gu,Gs,Gm,Gl,Gf,Gb	148264859,39997035,78223196,189425110,110602104,197116601
1451	hypothetical protein GSU3275	6	GsGmGuGfGbGl	Gu,Gs,Gm,Gl,Gf,Gb	148262452,39998364,78224415,189423653,110600033,197116597
1452	glutamate dehydrogenase	6	GsGmGuGfGbGl	Gu,Gs,Gm,Gl,Gf,Gb	148264840,39996407,78222401,189423643,110600131,197116593
1453	ATP-dependent RNA helicase RhlE	6	GsGmGuGfGbGl	Gu,Gs,Gm,Gl,Gf,Gb	148262453,39995599,78224236,189425609,110600034,197116587
1454	rubredoxin-oxygen oxidoreductase, putative	6	GsGmGuGfGbGl	Gu,Gs,Gm,Gl,Gf,Gb	148262454,39998383,78224434,189423470,110600035,197116586
1455	primosomal protein n`	6	GsGmGuGfGbGl	Gu,Gs,Gm,Gl,Gf,Gb	148262457,39995239,78224528,189425866,110600036,197116585
1456	hypothetical protein GSU0170	6	GsGmGuGfGbGl	Gu,Gs,Gm,Gl,Gf,Gb	148264888,39995281,78221459,189426066,110599179,197116582
1457	ankyrin repeat-containing protein	6	GsGmGuGfGbGl	Gu,Gs,Gm,Gl,Gf,Gb	148262407,39998524,78221387,189423754,110600451,197116573
1458	Rieske 2Fe-2S family protein	6	GsGmGuGfGbGl	Gu,Gs,Gm,Gl,Gf,Gb	148262386,39998328,78224385,189423544,110602158,197116561
1459	ribonuclease G	6	GsGmGuGfGbGl	Gu,Gs,Gm,Gl,Gf,Gb	148262384,39998329,78224383,189423540,110602160,197116559
1460	radical SAM domain-containing protein	6	GsGmGuGfGbGl	Gu,Gs,Gm,Gl,Gf,Gb	148262383,39998330,78224382,189423541,110602161,197116558
1461	thioredoxin peroxidase	6	GsGmGuGfGbGl	Gu,Gs,Gm,Gl,Gf,Gb	148262378,39998336,78224377,189423546,110602165,197116554
1462	hypothetical protein GSU0996	6	GsGmGuGfGbGl	Gu,Gs,Gm,Gl,Gf,Gb	148263569,39996099,78223766,189426098,110599585,197116529
1463	seryl-tRNA synthetase	6	GsGmGuGfGbGl	Gu,Gs,Gm,Gl,Gf,Gb	148262370,39995148,78224711,189426285,110601211,197116508
1464	2',5' RNA ligase, putative	6	GsGmGuGfGbGl	Gu,Gs,Gm,Gl,Gf,Gb	148262368,39995146,78224713,189423236,110601209,197116507
1465	hypothetical protein GSU3327	6	GsGmGuGfGbGl	Gu,Gs,Gm,Gl,Gf,Gb	148262366,39998416,78221353,189426014,110601207,197116503
1466	major facilitator family transporter	6	GsGmGuGfGbGl	Gu,Gs,Gm,Gl,Gf,Gb	148262354,39998404,78221480,189423137,110601195,197116497
1467	cytochrome c family protein	6	GsGmGuGfGbGl	Gu,Gs,Gm,Gl,Gf,Gb	148262208,39995384,78221327,189425122,110601949,197116495
1468	radical SAM domain-containing protein	6	GsGmGuGfGbGl	Gu,Gs,Gm,Gl,Gf,Gb	148262207,39995383,78221328,189426041,110601950,197116493
1469	hypothetical protein GSU0272	6	GsGmGuGfGbGl	Gu,Gs,Gm,Gl,Gf,Gb	148262206,39995382,78221329,189423770,110601951,197116492
1470	UDP-N-acetylglucosamine pyrophosphorylase	6	GsGmGuGfGbGl	Gu,Gs,Gm,Gl,Gf,Gb	148262205,39995381,78221330,189423771,110601952,197116491
1472	twitching motility protein PilT	6	GsGmGuGfGbGl	Gu,Gs,Gm,Gl,Gf,Gb	148266284,39995544,78224590,189426270,110600790,197116484
1473	MSHA biogenesis protein MshE, putative	6	GsGmGuGfGbGl	Gu,Gs,Gm,Gl,Gf,Gb	148266283,39995543,78224591,189426269,110600789,197116483
1474	hypothetical protein GSU0434	6	GsGmGuGfGbGl	Gu,Gs,Gm,Gl,Gf,Gb	148266282,39995542,78224592,189426268,110600788,197116482
1476	transglycosylase	6	GsGmGuGfGbGl	Gu,Gs,Gm,Gl,Gf,Gb	148266279,39995227,78224593,189426502,110600787,197116479
1477	pyridoxal phosphate biosynthetic protein PdxA	6	GsGmGuGfGbGl	Gu,Gs,Gm,Gl,Gf,Gb	148266278,39995226,78224594,189426498,110600786,197116478
1478	RND family efflux transporter MFP subunit	6	GsGmGuGfGbGl	Gu,Gs,Gm,Gl,Gf,Gb	148264418,39996710,78222860,189425496,110601960,197116464
1479	ferrochelatase	6	GsGmGuGfGbGl	Gu,Gs,Gm,Gl,Gf,Gb	148262256,39998401,78221247,189425980,110601818,197116439
1480	hypothetical protein GSU3310	6	GsGmGuGfGbGl	Gu,Gs,Gm,Gl,Gf,Gb	148262255,39998399,78221248,189423732,110601826,197116438
1481	hypothetical protein GSU3309	6	GsGmGuGfGbGl	Gu,Gs,Gm,Gl,Gf,Gb	148262254,39998398,78221249,189425698,110601819,197116437
1482	hypothetical protein GSU0302	6	GsGmGuGfGbGl	Gu,Gs,Gm,Gl,Gf,Gb	148262250,39995411,78221250,189425697,110601823,197116436
1483	ABC transporter, ATP-binding/permease protein	6	GsGmGuGfGbGl	Gu,Gs,Gm,Gl,Gf,Gb	148262243,39995212,78224606,189426116,110601774,197116434
1485	uroporphyrinogen decarboxylase	6	GsGmGuGfGbGl	Gu,Gs,Gm,Gl,Gf,Gb	148262100,39998542,78221244,189426294,110599395,197116416
1486	radical SAM domain-containing protein	6	GsGmGuGfGbGl	Gu,Gs,Gm,Gl,Gf,Gb	148262099,39998543,78221243,189426171,110599396,197116415
1487	sensory box histidine kinase/response regulator	6	GsGmGuGfGbGl	Gu,Gs,Gm,Gl,Gf,Gb	148262094,39995119,78221238,189423938,110599402,197116410
1488	glycerol-3-phosphate dehydrogenase (NAD(P)+)	6	GsGmGuGfGbGl	Gu,Gs,Gm,Gl,Gf,Gb	148262092,39995117,78221236,189423110,110599404,197116408
1489	DNA gyrase, A subunit	6	GsGmGuGfGbGl	Gu,Gs,Gm,Gl,Gf,Gb	148262090,39995115,78221233,189423108,110599406,197116407
1490	DNA gyrase, B subunit	6	GsGmGuGfGbGl	Gu,Gs,Gm,Gl,Gf,Gb	148262089,39995114,78221232,189423086,110599407,197116406
1491	recF protein	6	GsGmGuGfGbGl	Gu,Gs,Gm,Gl,Gf,Gb	148262088,39995113,78221231,189423085,110599408,197116405
1492	DNA polymerase III, beta subunit	6	GsGmGuGfGbGl	Gu,Gs,Gm,Gl,Gf,Gb	148262087,39995112,78221230,189423084,110599410,197116404
197	transketolase	6	GsGmGuGf--Gl	Gu,Gu,Gs,Gm,Gl,Gf	148263043,148262916,39998512,78221402,189425860,110600696
246	3-deoxy-7-phosphoheptulonate synthase	6	GsGmGuGf--Gl	Gu,Gs,Gm,Gl,Gl,Gf	148266312,39998422,78221252,189425858,189423977,110602239
247	hypothetical protein GSU1473	6	GsGmGuGf--Gl	Gu,Gs,Gs,Gm,Gl,Gf	148264240,39997621,39996573,78222579,189424816,110602065
248	TetR family transcriptional regulator	6	GsGmGuGf--Gl	Gu,Gs,Gm,Gl,Gl,Gf	148265433,39996054,78224653,189423297,189423270,110602045
249	TetR family transcriptional regulator	6	GsGmGuGf--Gl	Gu,Gs,Gm,Gm,Gl,Gf	148265377,39995876,78223841,78222023,189423207,110601926
250	methylmalonyl-CoA mutase, putative	6	GsGmGuGf--Gl	Gu,Gu,Gs,Gm,Gl,Gf	148265503,148262733,39998391,78224442,189426309,110601911
251	subtilase domain-containing protein	6	GsGmGuGf--Gl	Gu,Gu,Gs,Gm,Gl,Gf	148265049,148264643,39995997,78222661,189425168,110601232
253	hypothetical protein GSU2468	6	GsGmGuGf--Gl	Gu,Gs,Gm,Gm,Gl,Gf	148264910,39997563,78223998,78223296,189425633,110600693
257	hypothetical protein GSU0203	6	GsGmGuGf--Gl	Gu,Gs,Gm,Gm,Gl,Gf	148263079,39995313,78223347,78222056,189425469,110598932
1039	hypothetical protein GSU2034	6	Gs--Gu--GbGl	Gu,Gs,Gl,Gb,Gb,Gb	148263865,39997132,189425210,197118722,197117931,197117927
1416	sensory box histidine kinase	6	Gs--GuGfGb--	Gu,Gs,Gs,Gf,Gb,Gb	148263791,39998446,39997483,110599894,197119692,197116714
1475	sensory box/response regulator	6	Gs--GuGfGb--	Gu,Gu,Gs,Gf,Gf,Gb	148262139,148262135,39997629,110599365,110599361,197116481
138	signal recognition particle protein	6	Gs--GuGfGbGl	Gu,Gs,Gl,Gf,Gf,Gb	148265784,39995748,189425506,110600745,110600744,197119794
179	D-3-phosphoglycerate dehydrogenase	6	Gs--GuGfGbGl	Gu,Gu,Gs,Gl,Gf,Gb	148265877,148263798,39996300,189425146,110599900,197118344
190	hypothetical protein GSU2035	6	Gs--GuGfGbGl	Gu,Gs,Gl,Gf,Gb,Gb	148263864,39997133,189425211,110600247,197118723,197117926
604	nitroimidazole resistance protein, putative	6	Gs--GuGfGbGl	Gu,Gs,Gl,Gl,Gf,Gb	148265539,39998089,189423319,189423167,110600690,197119525
661	hypothetical protein GSU2660	6	Gs--GuGfGbGl	Gu,Gs,Gl,Gl,Gf,Gb	148262845,39997754,189425705,189423294,110600489,197119388
911	hypothetical protein GSU0467	6	Gs--GuGfGbGl	Gu,Gu,Gs,Gl,Gf,Gb	148265436,148264077,39995575,189425989,110599592,197118539
1040	hypothetical protein GSU2036	6	Gs--GuGfGbGl	Gu,Gs,Gl,Gf,Gb,Gb	148263863,39997134,189425212,110600272,197118724,197117925
1069	(R)-2-hydroxyglutaryl-CoA dehydratase activator	6	Gs--GuGfGbGl	Gu,Gs,Gl,Gf,Gb,Gb	148265895,39997615,189425458,110598991,197118421,197117800
1401	methyl-accepting chemotaxis protein	6	Gs--GuGfGbGl	Gu,Gu,Gs,Gl,Gf,Gb	148265417,148262458,39996135,189426571,110599146,197116781
242	transposase	6	----Gu------	Gu,Gu,Gu,Gu,Gu,Gu	148266156,148265649,148264826,148263730,148263647,148262960
1070	hypothetical protein Gura_0793	6	----Gu--Gb--	Gu,Gu,Gu,Gu,Gb,Gb	148265941,148265059,148265055,148262868,197119251,197117794
194	aldehyde ferredoxin oxidoreductase	5	--Gm--GfGb--	Gm,Gm,Gf,Gb,Gb	78223294,78223009,110599027,197118997,197117831
1146	hypothetical protein Gmet_0584	5	--Gm--GfGb--	Gm,Gm,Gf,Gb,Gb	78221809,78221805,110599475,197117503,197117495
1621	sigma-54 dependent trancsriptional regulator	5	--Gm--GfGbGl	Gm,Gl,Gl,Gf,Gb	78224499,189425124,189424743,110600011,197119938
1990	PAS/PAC sensor signal transduction histidine kinase	5	--Gm--GfGbGl	Gm,Gl,Gf,Gb,Gb	78222433,189425482,110600294,197118503,197116933
801	SNF2-related:helicase-like:Zinc finger, SWIM-type	5	--GmGu--Gb--	Gu,Gu,Gm,Gb,Gb	148266412,148262677,78222214,197118850,197118846
187	DegT/DnrJ/EryC1/StrS aminotransferase	5	--GmGu--GbGl	Gu,Gu,Gm,Gl,Gb	148266286,148265218,78222538,189423859,197117997
1595	glyceraldehyde-3-phosphate dehydrogenase	5	--GmGu--GbGl	Gu,Gu,Gm,Gl,Gb	148266260,148263633,78222426,189425619,197120150
1786	hypothetical protein Gmet_0269	5	--GmGu--GbGl	Gu,Gm,Gl,Gl,Gb	148262704,78221492,189425618,189423907,197118619
1891	succinate semialdehyde dehydrogenase	5	--GmGu--GbGl	Gu,Gm,Gl,Gl,Gb	148262195,78224585,189425830,189424750,197117680
1897	hypothetical protein Gmet_2500	5	--GmGu--GbGl	Gu,Gu,Gm,Gl,Gb	148265969,148263506,78223701,189425196,197117634
1548	fibronectin, type III	5	--GmGuGf----	Gu,Gu,Gm,Gf,Gf	148264093,148262653,78223672,110600367,110600333
1554	hypothetical protein Gmet_1998	5	--GmGuGf----	Gu,Gm,Gf,Gf,Gf	148266000,78223205,110601103,110600996,110599870
1731	phosphate-selective porin O and P	5	--GmGuGfGb--	Gu,Gm,Gf,Gf,Gb	148265353,78222260,110601081,110599571,197119004
1814	response regulator receiver (CheY-like) modulated CheB methylesterase	5	--GmGuGfGb--	Gu,Gm,Gf,Gb,Gb	148266182,78223907,110599235,197118764,197118408
1856	hypothetical protein Gmet_0145	5	--GmGuGfGb--	Gu,Gm,Gf,Gf,Gb	148264159,78221372,110601677,110601023,197118100
1880	NifA subfamily transcriptional regulator	5	--GmGuGfGb--	Gu,Gm,Gf,Gf,Gb	148264712,78223428,110599000,110598992,197117799
2005	hypothetical protein Gmet_1519	5	--GmGuGfGb--	Gu,Gm,Gf,Gf,Gb	148263718,78222731,110599543,110599542,197116836
372	cobalt transport protein ATP-binding subunit	5	--GmGuGfGbGl	Gu,Gm,Gl,Gf,Gb	148266189,78221696,189426701,110599240,197120166
382	TrkA family potassium uptake protein	5	--GmGuGfGbGl	Gu,Gm,Gl,Gf,Gb	148266170,78221290,189423942,110599225,197120155
408	hypothetical protein Gmet_2011	5	--GmGuGfGbGl	Gu,Gm,Gl,Gf,Gb	148265822,78223218,189426423,110599937,197120101
498	selenophosphate synthase	5	--GmGuGfGbGl	Gu,Gm,Gl,Gf,Gb	148265866,78224103,189425817,110601721,197119822
562	Holliday junction DNA helicase B	5	--GmGuGfGbGl	Gu,Gm,Gl,Gf,Gb	148263481,78221966,189425232,110602181,197119681
596	ribonuclease III:double-stranded RNA binding	5	--GmGuGfGbGl	Gu,Gm,Gl,Gf,Gb	148265180,78223520,189425004,110601291,197119571
698	aspartate ammonia-lyase	5	--GmGuGfGbGl	Gu,Gm,Gl,Gf,Gb	148263013,78224274,189424137,110601541,197119168
950	phospho-2-dehydro-3-deoxyheptonate aldolase	5	--GmGuGfGbGl	Gu,Gm,Gl,Gf,Gb	148263799,78223578,189425553,110599901,197118345
998	nucleoside diphosphate kinase	5	--GmGuGfGbGl	Gu,Gm,Gl,Gf,Gb	148263643,78223882,189426655,110602454,197118041
1009	KpsF/GutQ	5	--GmGuGfGbGl	Gu,Gm,Gl,Gf,Gb	148265016,78222492,189425230,110600646,197117989
1038	XRE family transcriptional regulator	5	--GmGuGfGbGl	Gu,Gm,Gl,Gf,Gb	148263866,78222190,189424698,110600246,197117932
1165	peptidoglycan-binding LysM:ErfK/YbiS/YcfS/YnhG	5	--GmGuGfGbGl	Gu,Gm,Gl,Gf,Gb	148266086,78223666,189423824,110601215,197117361
1195	30S ribosomal protein S19	5	--GmGuGfGbGl	Gu,Gm,Gl,Gf,Gb	148263144,78221850,189424414,110601162,197117327
1211	ubiquinone/menaquinone biosynthesis methyltransferase	5	--GmGuGfGbGl	Gu,Gm,Gl,Gf,Gb	148263434,78222383,189426103,110602438,197117284
1264	CheA signal transduction histidine kinase	5	--GmGuGfGbGl	Gu,Gm,Gl,Gf,Gb	148265174,78223514,189425182,110601297,197117135
1366	UDP-N-acetylmuramate--L-alanine ligase	5	--GmGuGfGbGl	Gu,Gm,Gl,Gf,Gb	148265984,78221634,189423738,110601463,197116890
1566	50S ribosomal protein L34P	5	--GmGuGfGbGl	Gu,Gm,Gl,Gf,Gb	148266442,78224747,189426688,110601503,197120420
1567	hypothetical protein Gmet_3563	5	--GmGuGfGbGl	Gu,Gm,Gl,Gf,Gb	148266441,78224746,189426687,110601505,197120419
1594	hypothetical protein Gmet_3098	5	--GmGuGfGbGl	Gu,Gm,Gl,Gf,Gb	148266210,78224290,189426340,110599272,197120186
1619	thioesterase superfamily protein	5	--GmGuGfGbGl	Gu,Gm,Gl,Gf,Gb	148263411,78222930,189425424,110600978,197119960
1629	hypothetical protein Gmet_2622	5	--GmGuGfGbGl	Gu,Gm,Gl,Gf,Gb	148262275,78223819,189423182,110602144,197119891
1664	ABC transporter-related protein	5	--GmGuGfGbGl	Gu,Gm,Gl,Gf,Gb	148263220,78221877,189426155,110602037,197119642
1691	hypothetical protein Gmet_0883	5	--GmGuGfGbGl	Gu,Gm,Gl,Gf,Gb	148265718,78222103,189426676,110601567,197119355
1692	DegT/DnrJ/EryC1/StrS aminotransferase	5	--GmGuGfGbGl	Gu,Gm,Gl,Gf,Gb	148265715,78222106,189426321,110601570,197119354
1693	glycosyl transferase family protein	5	--GmGuGfGbGl	Gu,Gm,Gl,Gf,Gb	148265716,78222105,189426678,110601569,197119353
1694	hypothetical protein Gmet_0884	5	--GmGuGfGbGl	Gu,Gm,Gl,Gf,Gb	148265717,78222104,189426677,110601568,197119352
1719	hypothetical protein Gmet_2719	5	--GmGuGfGbGl	Gu,Gm,Gl,Gf,Gb	148265720,78223915,189426282,110601564,197119093
1732	radical SAM family protein	5	--GmGuGfGbGl	Gu,Gm,Gl,Gf,Gb	148263076,78223014,189423997,110600122,197118992
1749	hypothetical protein Gmet_1611	5	--GmGuGfGbGl	Gu,Gm,Gl,Gf,Gb	148262345,78222820,189426076,110599424,197118875
1763	sulfate adenylyltransferase subunit 2	5	--GmGuGfGbGl	Gu,Gm,Gl,Gf,Gb	148265948,78224055,189424590,110601003,197118734
1764	sulfate adenylyltransferase subunit 1	5	--GmGuGfGbGl	Gu,Gm,Gl,Gf,Gb	148265947,78224056,189424591,110601002,197118733
1766	triosephosphate isomerase	5	--GmGuGfGbGl	Gu,Gm,Gl,Gf,Gb	148264116,78223155,189424677,110601440,197118719
1793	ABC transporter-related protein	5	--GmGuGfGbGl	Gu,Gm,Gl,Gf,Gb	148263200,78224230,189426672,110600411,197118583
1794	hypothetical protein Gmet_3036	5	--GmGuGfGbGl	Gu,Gm,Gl,Gf,Gb	148263199,78224229,189426614,110600410,197118582
1795	membrane protein of unknown function	5	--GmGuGfGbGl	Gu,Gm,Gl,Gf,Gb	148264327,78224738,189426553,110600723,197118576
1801	hypothetical protein Gmet_0235	5	--GmGuGfGbGl	Gu,Gm,Gl,Gf,Gb	148266032,78221458,189426289,110602270,197118518
1805	Outer membrane chaperone Skp (OmpH)	5	--GmGuGfGbGl	Gu,Gm,Gl,Gf,Gb	148266037,78222858,189426592,110602267,197118475
1861	hypothetical protein Gmet_2699	5	--GmGuGfGbGl	Gu,Gm,Gl,Gf,Gb	148263586,78223895,189424167,110599548,197118034
1887	UvrD/REP helicase	5	--GmGuGfGbGl	Gu,Gm,Gl,Gf,Gb	148263393,78223920,189425128,110600614,197117725
1922	hypothetical protein Gmet_2361	5	--GmGuGfGbGl	Gu,Gm,Gl,Gf,Gb	148263848,78223564,189425795,110600258,197117396
1925	hypothetical protein Gmet_0146	5	--GmGuGfGbGl	Gu,Gm,Gl,Gf,Gb	148262355,78221373,189425427,110601196,197117382
1932	DNA-directed RNA polymerase, subunit beta-prime	5	--GmGuGfGbGl	Gu,Gm,Gl,Gf,Gb	148263135,78221840,189424404,110602083,197117317
1958	chromate transporter	5	--GmGuGfGbGl	Gu,Gm,Gl,Gf,Gb	148263356,78223927,189426528,110600624,197117110
1959	chromate transporter	5	--GmGuGfGbGl	Gu,Gm,Gl,Gf,Gb	148263355,78223928,189426527,110600625,197117109
1991	hypothetical protein Gmet_2957	5	--GmGuGfGbGl	Gu,Gm,Gl,Gf,Gb	148263701,78224152,189425682,110600284,197116917
1995	UDP-N-acetylmuramoyl-tripeptide--D-alanyl-D-alanine ligase	5	--GmGuGfGbGl	Gu,Gm,Gl,Gf,Gb	148265989,78221629,189423743,110601468,197116885
2035	hypothetical protein Gmet_0550	5	--GmGuGfGbGl	Gu,Gm,Gl,Gf,Gb	148262572,78221771,189425890,110601371,197116678
2050	serine/threonine protein kinase	5	--GmGuGfGbGl	Gu,Gm,Gl,Gf,Gb	148262351,78221469,189426068,110601905,197116603
2072	phosphoribosylglycinamide formyltransferase 2	5	--GmGuGfGbGl	Gu,Gm,Gl,Gf,Gb	148262385,78224384,189423505,110602159,197116560
2086	dihydrouridine synthase, DuS	5	--GmGuGfGbGl	Gu,Gm,Gl,Gf,Gb	148262356,78221481,189426035,110601197,197116498
2090	hypothetical protein Gmet_1660	5	--GmGuGfGbGl	Gu,Gm,Gl,Gf,Gb	148264514,78222869,189425918,110600025,197116459
2094	transcriptional regulator/antitoxin, MazE	5	--GmGuGfGbGl	Gu,Gm,Gl,Gf,Gb	148265403,78223702,189425528,110599584,197116425
2095	transcriptional modulator of MazE/toxin, MazF	5	--GmGuGfGbGl	Gu,Gm,Gl,Gf,Gb	148265402,78223703,189425527,110599559,197116424
1547	XRE family plasmid maintenance system antidote protein	5	--GmGuGf--Gl	Gu,Gm,Gl,Gf,Gf	148263287,78224194,189423678,110601022,110600369
407	TPR domain/SecC motif-containing domain protein	5	Gs----GfGbGl	Gs,Gl,Gf,Gb,Gb	39997695,189426418,110599933,197120103,197120102
2084	hypothetical protein GSU2778	5	Gs----GfGbGl	Gs,Gl,Gf,Gb,Gb	39997871,189423219,110599516,197118389,197116500
700	GTPase YjeQ	5	GsGm----GbGl	Gs,Gm,Gl,Gl,Gb	39997625,78222014,189426765,189423162,197119158
1684	integrative genetic element Gsu21, integrase	5	GsGm----GbGl	Gs,Gm,Gm,Gl,Gb	39997216,78223475,78222992,189425378,197119440
1915	LysR family transcriptional regulator	5	GsGm----GbGl	Gs,Gs,Gm,Gl,Gb	39997880,39995376,78222893,189423904,197117426
1573	spore coat protein A	5	GsGm--GfGb--	Gs,Gm,Gm,Gf,Gb	39997751,78223372,78223362,110600304,197120368
1742	hypothetical protein GSU0976	5	GsGm--GfGb--	Gs,Gs,Gm,Gf,Gb	39996082,39996079,78222345,110599439,197118923
1747	pyruvate formate-lyase-activating enzyme, putative	5	GsGm--GfGb--	Gs,Gm,Gf,Gf,Gb	39997200,78222753,110600115,110600107,197118877
359	flagellar biosynthesis protein FlhB	5	GsGm--GfGbGl	Gs,Gm,Gl,Gf,Gb	39995534,78224286,189426336,110599268,197120182
456	hypothetical protein GSU2776	5	GsGm--GfGbGl	Gs,Gm,Gl,Gf,Gb	39997869,78222326,189426512,110601798,197119969
523	response regulator	5	GsGm--GfGbGl	Gs,Gm,Gl,Gf,Gb	39998343,78224370,189423477,110600700,197119767
696	cardiolipin synthetase, putative	5	GsGm--GfGbGl	Gs,Gm,Gl,Gf,Gb	39995590,78224270,189426503,110601539,197119170
749	3-octaprenyl-4-hydroxybenzoate carboxy-lyase family protein	5	GsGm--GfGbGl	Gs,Gm,Gl,Gf,Gb	39997102,78222213,189424889,110602413,197119033
771	ribonuclease R, putative	5	GsGm--GfGbGl	Gs,Gm,Gl,Gf,Gb	39996585,78222598,189424308,110601044,197118978
825	TPR domain-containing protein	5	GsGm--GfGbGl	Gs,Gm,Gl,Gf,Gb	39997709,78222076,189425066,110599888,197118808
1087	hypothetical protein GSU1697	5	GsGm--GfGbGl	Gs,Gm,Gl,Gf,Gb	39996797,78222843,189425101,110601454,197117709
1088	MoxR family protein	5	GsGm--GfGbGl	Gs,Gm,Gl,Gf,Gb	39996796,78222841,189425103,110601452,197117707
1129	exodeoxyribonuclease VII, large subunit	5	GsGm--GfGbGl	Gs,Gm,Gl,Gf,Gb	39996866,78223055,189424974,110599114,197117643
1411	homoserine O-acetyltransferase	5	GsGm--GfGbGl	Gs,Gm,Gl,Gf,Gb	39997557,78223979,189426524,110601584,197116749
1572	thiol peroxidase	5	GsGm--GfGbGl	Gs,Gm,Gl,Gf,Gb	39995461,78221407,189426009,110601201,197120371
1787	sodium/hydrogen exchanger family protein	5	GsGm--GfGbGl	Gs,Gm,Gl,Gf,Gb	39996306,78222323,189424835,110599590,197118617
1811	hypothetical protein GSU1184	5	GsGm--GfGbGl	Gs,Gm,Gl,Gf,Gb	39996286,78223592,189425423,110601753,197118415
1816	hypothetical protein GSU0993	5	GsGm--GfGbGl	Gs,Gm,Gl,Gf,Gb	39996096,78222881,189425285,110602382,197118401
1819	cytochrome c family protein	5	GsGm--GfGbGl	Gs,Gm,Gl,Gf,Gb	39998227,78221395,189425881,110601808,197118388
1881	hypothetical protein GSU1209	5	GsGm--GfGbGl	Gs,Gm,Gl,Gf,Gb	39996311,78224174,189424138,110602469,197117789
1882	hypothetical protein GSU3359	5	GsGm--GfGbGl	Gs,Gm,Gl,Gf,Gb	39998448,78221278,189423874,110600051,197117751
1883	hypothetical protein GSU0354	5	GsGm--GfGbGl	Gs,Gm,Gl,Gf,Gb	39995463,78221565,189424052,110600052,197117750
1884	hypothetical protein GSU0355	5	GsGm--GfGbGl	Gs,Gm,Gl,Gf,Gb	39995464,78221564,189424050,110600053,197117749
1898	OmpA domain-containing protein	5	GsGm--GfGbGl	Gs,Gm,Gl,Gf,Gb	39995468,78221563,189423758,110600197,197117628
1916	alpha/beta fold family hydrolase	5	GsGm--GfGbGl	Gs,Gm,Gl,Gf,Gb	39996154,78221946,189425441,110600836,197117413
1931	30S ribosomal protein S10	5	GsGm--GfGbGl	Gs,Gm,Gl,Gf,Gb	39997950,78221845,189424409,110601157,197117322
2016	large-conductance mechanosensitive channel	5	GsGm--GfGbGl	Gs,Gm,Gl,Gf,Gb	39997887,78223721,189423249,110600196,197116785
2017	chemotaxis protein CheY	5	GsGm--GfGbGl	Gs,Gm,Gl,Gf,Gb	39996388,78223634,189424801,110600576,197116773
2027	glycosyl transferase, group 1 family protein	5	GsGm--GfGbGl	Gs,Gm,Gl,Gf,Gb	39997558,78221986,189426380,110601577,197116733
2030	sigma-54 dependent transcriptional regulator	5	GsGm--GfGbGl	Gs,Gm,Gl,Gf,Gb	39998122,78221315,189424161,110599338,197116704
2031	2-acyl-glycerophospho-ethanolamine acyltransferase	5	GsGm--GfGbGl	Gs,Gm,Gl,Gf,Gb	39998120,78221313,189424171,110599340,197116702
2039	iron-sulfur cluster-binding protein	5	GsGm--GfGbGl	Gs,Gm,Gl,Gf,Gb	39995880,78222027,189423202,110601717,197116658
2051	hypothetical protein GSU1668	5	GsGm--GfGbGl	Gs,Gm,Gl,Gf,Gb	39996768,78223015,189426555,110602191,197116599
2052	twitching motility protein PilT	5	GsGm--GfGbGl	Gs,Gm,Gl,Gf,Gb	39995340,78221483,189426016,110602199,197116592
2053	hypothetical protein GSU0231	5	GsGm--GfGbGl	Gs,Gm,Gl,Gf,Gb	39995341,78221484,189426015,110602198,197116591
2091	hypothetical protein GSU3151	5	GsGm--GfGbGl	Gs,Gm,Gl,Gf,Gb	39998241,78224645,189423271,110599995,197116457
1565	isoquinoline 1-oxidoreductase, alpha subunit	5	GsGm--Gf--Gl	Gs,Gm,Gm,Gl,Gf	39995310,78223342,78222058,189425473,110598936
92	UDP-glucose/GDP-mannose dehydrogenase family protein	5	GsGmGu--Gb--	Gu,Gs,Gm,Gb,Gb	148263735,39997040,78223201,197118190,197118139
948	molybdenum ABC transporter, permease protein modB	5	GsGmGu--Gb--	Gu,Gs,Gm,Gb,Gb	148265346,39998052,78221734,197118989,197118356
1654	cytochrome c family protein	5	GsGmGu--Gb--	Gu,Gs,Gs,Gm,Gb	148263895,39997819,39997737,78222047,197119737
1769	hypothetical protein GSU1995	5	GsGmGu--Gb--	Gu,Gs,Gm,Gb,Gb	148264861,39997093,78223254,197119588,197118703
1789	hypothetical protein GSU2561	5	GsGmGu--Gb--	Gu,Gu,Gs,Gm,Gb	148264687,148264610,39997656,78222685,197118613
1863	sensor histidine kinase	5	GsGmGu--Gb--	Gu,Gs,Gm,Gm,Gb	148266374,39997660,78223986,78222095,197118029
1957	methyl-accepting chemotaxis protein	5	GsGmGu--Gb--	Gu,Gs,Gm,Gb,Gb	148262691,39998033,78221750,197117190,197117123
484	hexapeptide transferase family protein	5	GsGmGu--GbGl	Gu,Gs,Gm,Gl,Gb	148262281,39995131,78224728,189426373,197119882
671	LysM domain-containing protein	5	GsGmGu--GbGl	Gu,Gs,Gm,Gl,Gb	148264249,39996564,78222570,189424682,197119274
681	orotidine 5`-phosphate decarboxylase	5	GsGmGu--GbGl	Gu,Gs,Gm,Gl,Gb	148264837,39996561,78222567,189424925,197119262
1319	chemotaxis protein methyltransferase CheR,putative	5	GsGmGu--GbGl	Gu,Gs,Gm,Gl,Gb	148262802,39998285,78224403,189426385,197117023
1337	general secretion pathway protein D, putative	5	GsGmGu--GbGl	Gu,Gs,Gm,Gl,Gb	148262762,39995438,78224554,189424346,197116992
1437	hypothetical protein GSU0446	5	GsGmGu--GbGl	Gu,Gs,Gm,Gl,Gb	148266299,39995554,78224577,189424061,197116640
1484	ABC transporter, ATP-binding/permease protein	5	GsGmGu--GbGl	Gu,Gs,Gm,Gl,Gb	148262242,39995204,78224613,189426458,197116433
1575	DNA repair protein RadA	5	GsGmGu--GbGl	Gu,Gs,Gm,Gl,Gb	148262213,39995394,78224468,189423471,197120361
1584	ATP synthase F0, C subunit	5	GsGmGu--GbGl	Gu,Gs,Gm,Gl,Gb	148266259,39995442,78224550,189426192,197120293
1585	ATP synthase F0, A subunit	5	GsGmGu--GbGl	Gu,Gs,Gm,Gl,Gb	148266258,39995443,78224549,189426191,197120292
1586	hypothetical protein GSU0335	5	GsGmGu--GbGl	Gu,Gs,Gm,Gl,Gb	148266257,39995444,78224548,189426190,197120291
1587	hypothetical protein GSU0336	5	GsGmGu--GbGl	Gu,Gs,Gm,Gl,Gb	148266256,39995445,78224547,189426189,197120290
1588	glutamate-1-semialdehyde-2,1-aminomutase	5	GsGmGu--GbGl	Gu,Gs,Gm,Gl,Gb	148266255,39995446,78224546,189426188,197120288
1589	dnaJ domain-containing protein	5	GsGmGu--GbGl	Gu,Gs,Gm,Gl,Gb	148264228,39996862,78223140,189425240,197120272
1591	hypothetical protein GSU3311	5	GsGmGu--GbGl	Gu,Gs,Gm,Gl,Gb	148263397,39998400,78221559,189426111,197120251
1592	carbonic anhydrase	5	GsGmGu--GbGl	Gu,Gs,Gm,Gl,Gb	148264058,39995178,78224700,189426012,197120229
1597	gamma-glutamyl phosphate reductase	5	GsGmGu--GbGl	Gu,Gs,Gm,Gl,Gb	148266141,39998301,78224390,189426642,197120139
1598	nicotinate (nicotinamide) nucleotide adenylyltransferase	5	GsGmGu--GbGl	Gu,Gs,Gm,Gl,Gb	148266140,39998300,78224391,189426675,197120138
1599	iojap-related protein	5	GsGmGu--GbGl	Gu,Gs,Gm,Gl,Gb	148266139,39998299,78224392,189426674,197120137
1601	phosphoglyceromutase	5	GsGmGu--GbGl	Gu,Gs,Gm,Gl,Gb	148266137,39998297,78224394,189426638,197120135
1602	hypothetical protein GSU0125	5	GsGmGu--GbGl	Gu,Gs,Gm,Gl,Gb	148266136,39995236,78224525,189425985,197120133
1603	competence protein F, putative	5	GsGmGu--GbGl	Gu,Gs,Gm,Gl,Gb	148266135,39995235,78224524,189425986,197120132
1604	ATP-dependent helicase DinG	5	GsGmGu--GbGl	Gu,Gs,Gm,Gl,Gb	148266132,39995471,78224358,189426665,197120131
1607	hypothetical protein GSU0672	5	GsGmGu--GbGl	Gu,Gs,Gm,Gl,Gb	148264689,39995778,78224033,189426501,197120077
1611	thioredoxin reductase	5	GsGmGu--GbGl	Gu,Gs,Gm,Gl,Gb	148266043,39995596,78224262,189426399,197120047
1623	nickel responsive regulator	5	GsGmGu--GbGl	Gu,Gs,Gm,Gl,Gb	148262847,39998071,78221715,189425821,197119923
1624	NADH dehydrogenase subunit, putative	5	GsGmGu--GbGl	Gu,Gs,Gm,Gl,Gb	148262267,39995493,78224335,189423451,197119922
1631	TPR domain-containing protein	5	GsGmGu--GbGl	Gu,Gs,Gm,Gl,Gb	148262284,39995134,78224725,189423894,197119877
1632	tolB protein	5	GsGmGu--GbGl	Gu,Gs,Gm,Gl,Gb	148262286,39995136,78224723,189426516,197119875
1633	TonB-dependent receptor, putative	5	GsGmGu--GbGl	Gu,Gs,Gm,Gl,Gb	148262287,39995137,78224722,189426517,197119874
1634	TolR protein	5	GsGmGu--GbGl	Gu,Gs,Gm,Gl,Gb	148262288,39995138,78224721,189426518,197119873
1635	tolQ protein	5	GsGmGu--GbGl	Gu,Gs,Gm,Gl,Gb	148262289,39995139,78224720,189426519,197119872
1638	phosphoribosylaminoimidazole carboxylase, catalytic subunit	5	GsGmGu--GbGl	Gu,Gs,Gm,Gl,Gb	148265861,39995718,78224099,189423627,197119818
1639	ResB-like family protein	5	GsGmGu--GbGl	Gu,Gs,Gm,Gl,Gb	148265859,39995720,78224097,189425813,197119816
1641	30S ribosomal protein S16	5	GsGmGu--GbGl	Gu,Gs,Gm,Gl,Gb	148265783,39995749,78224067,189425507,197119793
1642	KH domain-containing protein	5	GsGmGu--GbGl	Gu,Gs,Gm,Gl,Gb	148265782,39995750,78224066,189425508,197119792
1643	16S rRNA processing protein RimM	5	GsGmGu--GbGl	Gu,Gs,Gm,Gl,Gb	148265781,39995751,78224065,189425509,197119791
1644	tRNA (guanine-N1)-methyltransferase	5	GsGmGu--GbGl	Gu,Gs,Gm,Gl,Gb	148265780,39995752,78224064,189425510,197119790
1645	hypothetical protein GSU0647	5	GsGmGu--GbGl	Gu,Gs,Gm,Gl,Gb	148265779,39995753,78224063,189425511,197119789
1646	hypothetical protein GSU1323	5	GsGmGu--GbGl	Gu,Gs,Gm,Gl,Gb	148265757,39996425,78223653,189425333,197119772
1647	IPT/TIG domain-containing protein	5	GsGmGu--GbGl	Gu,Gs,Gm,Gl,Gb	148265756,39997022,78222461,189424521,197119771
1648	hypothetical protein GSU1923	5	GsGmGu--GbGl	Gu,Gs,Gm,Gl,Gb	148265755,39997021,78222462,189425644,197119770
1657	RNA methyltransferase	5	GsGmGu--GbGl	Gu,Gs,Gm,Gl,Gb	148265317,39996299,78223582,189425147,197119687
1658	hypothetical protein GSU2374	5	GsGmGu--GbGl	Gu,Gs,Gm,Gl,Gb	148265313,39997470,78223684,189424305,197119685
1659	hypothetical protein GSU1073	5	GsGmGu--GbGl	Gu,Gs,Gm,Gl,Gb	148263485,39996175,78221962,189424309,197119677
1660	SecC motif-containing protein	5	GsGmGu--GbGl	Gu,Gs,Gm,Gl,Gb	148262265,39996150,78221942,189426047,197119655
1663	CBS domain-containing protein	5	GsGmGu--GbGl	Gu,Gs,Gm,Gl,Gb	148263214,39995959,78222369,189425667,197119648
1669	GTP pyrophosphokinase	5	GsGmGu--GbGl	Gu,Gs,Gm,Gl,Gb	148265188,39997334,78223528,189425343,197119579
1670	endoribonuclease L-PSP, putative	5	GsGmGu--GbGl	Gu,Gs,Gm,Gl,Gb	148265187,39997333,78223527,189425342,197119578
1671	50S ribosomal protein L28	5	GsGmGu--GbGl	Gu,Gs,Gm,Gl,Gb	148265186,39997332,78223526,189425341,197119577
1672	hypothetical protein GSU2233	5	GsGmGu--GbGl	Gu,Gs,Gm,Gl,Gb	148265185,39997331,78223525,189425340,197119576
1673	methionyl-tRNA synthetase	5	GsGmGu--GbGl	Gu,Gs,Gm,Gl,Gb	148265184,39997330,78223524,189425008,197119575
1675	cysteine synthase B	5	GsGmGu--GbGl	Gu,Gs,Gm,Gl,Gb	148262897,39998248,78221487,189424090,197119533
1677	CoA-binding protein	5	GsGmGu--GbGl	Gu,Gs,Gm,Gl,Gb	148266028,39996714,78222864,189423693,197119492
1681	radical SAM domain-containing protein	5	GsGmGu--GbGl	Gu,Gs,Gm,Gl,Gb	148265688,39998150,78221644,189425324,197119471
1686	riboflavin synthase subunit alpha	5	GsGmGu--GbGl	Gu,Gs,Gm,Gl,Gb	148264236,39996789,78222834,189424809,197119394
1688	methyl-accepting chemotaxis protein, putative	5	GsGmGu--GbGl	Gu,Gs,Gm,Gl,Gb	148264134,39996804,78222850,189424017,197119385
1689	3-methyl-2-oxobutanoate hydroxymethyltransferase	5	GsGmGu--GbGl	Gu,Gs,Gm,Gl,Gb	148264135,39996805,78222851,189424023,197119384
1690	pantoate--beta-alanine ligase	5	GsGmGu--GbGl	Gu,Gs,Gm,Gl,Gb	148264136,39996806,78222852,189424024,197119383
1699	aspartyl-tRNA synthetase	5	GsGmGu--GbGl	Gu,Gs,Gm,Gl,Gb	148264250,39996563,78222569,189424681,197119275
1702	IclR family transcriptional regulator	5	GsGmGu--GbGl	Gu,Gs,Gm,Gl,Gb	148263486,39996174,78221961,189424459,197119215
1704	DNA repair protein RecO	5	GsGmGu--GbGl	Gu,Gs,Gm,Gl,Gb	148263002,39995684,78224139,189425855,197119173
1707	4-diphosphocytidyl-2C-methyl-D-erythritol kinase	5	GsGmGu--GbGl	Gu,Gs,Gm,Gl,Gb	148265703,39995766,78224045,189425652,197119148
1709	ribose-phosphate pyrophosphokinase	5	GsGmGu--GbGl	Gu,Gs,Gm,Gl,Gb	148265702,39995767,78224044,189425651,197119141
1710	50S ribosomal protein L25/general stress protein Ctc	5	GsGmGu--GbGl	Gu,Gs,Gm,Gl,Gb	148265701,39995768,78224043,189425650,197119140
1711	peptidyl-tRNA hydrolase	5	GsGmGu--GbGl	Gu,Gs,Gm,Gl,Gb	148265700,39995769,78224042,189425649,197119139
1712	translation-associated GTPase	5	GsGmGu--GbGl	Gu,Gs,Gm,Gl,Gb	148265699,39995770,78224041,189425648,197119138
1713	30S ribosomal protein S6	5	GsGmGu--GbGl	Gu,Gs,Gm,Gl,Gb	148265698,39995771,78224040,189425663,197119137
1714	30S ribosomal protein S18	5	GsGmGu--GbGl	Gu,Gs,Gm,Gl,Gb	148265697,39995772,78224039,189425664,197119136
1715	elongation factor Ts	5	GsGmGu--GbGl	Gu,Gs,Gm,Gl,Gb	148265752,39997018,78222465,189425765,197119128
1721	hypothetical protein GSU2542	5	GsGmGu--GbGl	Gu,Gs,Gm,Gl,Gb	148263050,39997637,78222118,189426148,197119072
1728	peptidyl-prolyl cis-trans isomerase C	5	GsGmGu--GbGl	Gu,Gs,Gm,Gl,Gb	148262337,39995929,78223024,189425603,197119010
1729	EmrB/QacA family drug resistance transporter	5	GsGmGu--GbGl	Gu,Gs,Gm,Gl,Gb	148264747,39996580,78222586,189424690,197119008
1730	multidrug resistance protein, putative	5	GsGmGu--GbGl	Gu,Gs,Gm,Gl,Gb	148264746,39996581,78222587,189424691,197119007
1733	potassium-transporting ATPase subunit A	5	GsGmGu--GbGl	Gu,Gs,Gm,Gl,Gb	148263298,39997575,78223636,189426279,197118985
1734	potassium-transporting ATPase, B subunit	5	GsGmGu--GbGl	Gu,Gs,Gm,Gl,Gb	148263297,39997576,78223637,189426278,197118984
1735	potassium-transporting ATPase, C subunit	5	GsGmGu--GbGl	Gu,Gs,Gm,Gl,Gb	148263296,39997577,78223638,189426277,197118983
1736	soluble lytic murein transglycosylase, putative	5	GsGmGu--GbGl	Gu,Gs,Gm,Gl,Gb	148264741,39996584,78222589,189424131,197118979
1737	hypothetical protein GSU1499	5	GsGmGu--GbGl	Gu,Gs,Gm,Gl,Gb	148264715,39996599,78222613,189425150,197118965
1760	hypothetical protein GSU1444	5	GsGmGu--GbGl	Gu,Gs,Gm,Gl,Gb	148264473,39996544,78222458,189425951,197118767
1761	outer membrane efflux protein	5	GsGmGu--GbGl	Gu,Gs,Gm,Gl,Gb	148265519,39997789,78222031,189426480,197118748
1765	preprotein translocase subunit SecG	5	GsGmGu--GbGl	Gu,Gs,Gm,Gl,Gb	148264115,39996727,78223156,189424678,197118720
1768	cytochrome c family protein	5	GsGmGu--GbGl	Gu,Gs,Gm,Gl,Gb	148264862,39997094,78223255,189424379,197118704
1770	rubrerythrin	5	GsGmGu--GbGl	Gu,Gs,Gm,Gl,Gb	148264324,39997907,78221887,189424856,197118694
1771	transport-associated domain-containing protein	5	GsGmGu--GbGl	Gu,Gs,Gm,Gl,Gb	148264849,39997023,78223186,189424389,197118693
1773	hypothetical protein GSU1449	5	GsGmGu--GbGl	Gu,Gs,Gm,Gl,Gb	148264847,39996549,78223181,189425123,197118691
1774	endonuclease III, putative	5	GsGmGu--GbGl	Gu,Gs,Gm,Gl,Gb	148264846,39996550,78223180,189424391,197118690
1777	acetate kinase	5	GsGmGu--GbGl	Gu,Gs,Gm,Gl,Gb	148265419,39997801,78222252,189424813,197118658
1778	phosphate acetyltransferase	5	GsGmGu--GbGl	Gu,Gs,Gm,Gl,Gb	148265418,39997800,78222253,189424275,197118657
1788	exopolyphosphatase, putative	5	GsGmGu--GbGl	Gu,Gs,Gm,Gl,Gb	148264615,39997654,78222100,189423662,197118614
1791	hypothetical protein GSU2988	5	GsGmGu--GbGl	Gu,Gs,Gm,Gl,Gb	148262105,39998079,78221710,189425234,197118601
1804	hypothetical protein GSU0717	5	GsGmGu--GbGl	Gu,Gs,Gm,Gl,Gb	148263724,39995823,78223812,189425034,197118477
1807	TatD family deoxyribonuclease	5	GsGmGu--GbGl	Gu,Gs,Gm,Gl,Gb	148264555,39997584,78223667,189425297,197118432
1808	hypothetical protein GSU2298	5	GsGmGu--GbGl	Gu,Gs,Gm,Gl,Gb	148265327,39997396,78222311,189425077,197118424
1824	tryptophan synthase subunit beta	5	GsGmGu--GbGl	Gu,Gs,Gm,Gl,Gb	148263796,39997474,78223694,189424278,197118341
1825	L-threonine aldolase, low-specificity	5	GsGmGu--GbGl	Gu,Gs,Gm,Gl,Gb	148263927,39998497,78224686,189426382,197118311
1826	hypothetical protein GSU2437	5	GsGmGu--GbGl	Gu,Gs,Gm,Gl,Gb	148262922,39997532,78223686,189424074,197118308
1827	hypothetical protein GSU1278	5	GsGmGu--GbGl	Gu,Gs,Gm,Gl,Gb	148263923,39996380,78222985,189425136,197118285
1828	hypothetical protein GSU1263	5	GsGmGu--GbGl	Gu,Gs,Gm,Gl,Gb	148264540,39996365,78222973,189425291,197118277
1829	deoxyguanosinetriphosphate triphosphohydrolase-like protein	5	GsGmGu--GbGl	Gu,Gs,Gm,Gl,Gb	148264543,39996348,78222971,189424641,197118276
1830	methyltransferase, putative	5	GsGmGu--GbGl	Gu,Gs,Gm,Gl,Gb	148264544,39996346,78222969,189424829,197118275
1831	pantetheine-phosphate adenylyltransferase	5	GsGmGu--GbGl	Gu,Gs,Gm,Gl,Gb	148264545,39996345,78222968,189424828,197118274
1832	hypothetical protein GSU1241	5	GsGmGu--GbGl	Gu,Gs,Gm,Gl,Gb	148264547,39996343,78222967,189424826,197118273
1835	hypothetical protein GSU1829	5	GsGmGu--GbGl	Gu,Gs,Gm,Gl,Gb	148264534,39996928,78223163,189424705,197118259
1836	chorismate mutase domain-containing protein	5	GsGmGu--GbGl	Gu,Gs,Gm,Gl,Gb	148264533,39996927,78223162,189424706,197118258
1837	L-aspartate oxidase	5	GsGmGu--GbGl	Gu,Gs,Gm,Gl,Gb	148264532,39996926,78223161,189424707,197118257
1849	hypothetical protein GSU2710	5	GsGmGu--GbGl	Gu,Gs,Gm,Gl,Gb	148265420,39997804,78222250,189423482,197118136
1867	phosphoglucomutase/phosphomannomutase family protein	5	GsGmGu--GbGl	Gu,Gs,Gm,Gl,Gb	148263888,39997111,78222210,189424664,197117954
1868	hypothetical protein GSU2014	5	GsGmGu--GbGl	Gu,Gs,Gm,Gl,Gb	148263887,39997112,78222209,189424663,197117953
1869	mutT/nudix family protein	5	GsGmGu--GbGl	Gu,Gs,Gm,Gl,Gb	148263886,39997113,78222208,189424662,197117952
1870	hypothetical protein GSU2017	5	GsGmGu--GbGl	Gu,Gs,Gm,Gl,Gb	148263885,39997115,78222206,189424660,197117951
1874	hypothetical protein GSU0964	5	GsGmGu--GbGl	Gu,Gs,Gm,Gl,Gb	148263497,39996068,78221923,189425058,197117908
1875	hypothetical protein GSU0863	5	GsGmGu--GbGl	Gu,Gs,Gm,Gl,Gb	148263239,39995969,78222379,189423580,197117883
1876	hypothetical protein GSU0864	5	GsGmGu--GbGl	Gu,Gs,Gm,Gl,Gb	148263238,39995970,78222380,189423484,197117881
1877	cell division protein DivIVA, putative	5	GsGmGu--GbGl	Gu,Gs,Gm,Gl,Gb	148263237,39995971,78222381,189423485,197117880
1888	ROK family protein	5	GsGmGu--GbGl	Gu,Gs,Gm,Gl,Gb	148264132,39996802,78222848,189424328,197117714
1892	carboxy-terminal processing protease	5	GsGmGu--GbGl	Gu,Gs,Gm,Gl,Gb	148263992,39996871,78223060,189424979,197117678
1894	cytochrome d ubiquinol oxidase, subunit II	5	GsGmGu--GbGl	Gu,Gs,Gm,Gl,Gb	148264216,39996741,78223136,189424274,197117658
1895	CBS domain-containing protein	5	GsGmGu--GbGl	Gu,Gs,Gm,Gl,Gb	148264366,39996900,78223089,189425586,197117650
1904	HAM1 protein	5	GsGmGu--GbGl	Gu,Gs,Gm,Gl,Gb	148264305,39996893,78223082,189425093,197117593
1906	putative lipoprotein	5	GsGmGu--GbGl	Gu,Gs,Gm,Gl,Gb	148264307,39996967,78222513,189425376,197117591
1919	hypothetical protein GSU1179	5	GsGmGu--GbGl	Gu,Gs,Gm,Gl,Gb	148265281,39996281,78223597,189425270,197117401
1920	HD domain-containing protein	5	GsGmGu--GbGl	Gu,Gs,Gm,Gl,Gb	148265321,39996297,78223585,189426102,197117399
1921	ketose-bisphosphate aldolase family protein	5	GsGmGu--GbGl	Gu,Gs,Gm,Gl,Gb	148265323,39996295,78223586,189424015,197117397
1923	ribosomal large subunit pseudouridine synthase C	5	GsGmGu--GbGl	Gu,Gs,Gm,Gl,Gb	148264981,39995777,78224034,189424176,197117385
1930	30S ribosomal protein S14	5	GsGmGu--GbGl	Gu,Gs,Gm,Gl,Gb	148263152,39997936,78221859,189424423,197117336
1933	preprotein translocase subunit SecE	5	GsGmGu--GbGl	Gu,Gs,Gm,Gl,Gb	148263128,39997960,78221833,189424397,197117310
1934	radical SAM domain-containing protein	5	GsGmGu--GbGl	Gu,Gs,Gm,Gl,Gb	148263125,39997964,78221830,189426236,197117305
1935	N-acetyl-gamma-glutamyl-phosphate reductase	5	GsGmGu--GbGl	Gu,Gs,Gm,Gl,Gb	148263124,39997965,78221829,189426237,197117304
1937	50S ribosomal protein L13	5	GsGmGu--GbGl	Gu,Gs,Gm,Gl,Gb	148263122,39997967,78221827,189426240,197117302
1938	tRNA pseudouridine synthase A	5	GsGmGu--GbGl	Gu,Gs,Gm,Gl,Gb	148263121,39997968,78221826,189423417,197117301
1940	nitrogen regulation protein NtrY, putative	5	GsGmGu--GbGl	Gu,Gs,Gm,Gl,Gb	148263442,39995918,78221997,189424440,197117290
1941	hypothetical protein GSU0874	5	GsGmGu--GbGl	Gu,Gs,Gm,Gl,Gb	148263439,39995980,78222389,189425668,197117289
1942	putative lipoprotein	5	GsGmGu--GbGl	Gu,Gs,Gm,Gl,Gb	148263438,39995978,78222388,189426107,197117288
1943	radical SAM domain/B12 binding domain-containing protein	5	GsGmGu--GbGl	Gu,Gs,Gm,Gl,Gb	148263437,39995977,78222387,189426106,197117287
1944	hypothetical protein GSU0868	5	GsGmGu--GbGl	Gu,Gs,Gm,Gl,Gb	148263435,39995974,78222384,189426104,197117285
1948	glycosyl transferase, group 2 family protein	5	GsGmGu--GbGl	Gu,Gs,Gm,Gl,Gb	148265253,39997352,78223547,189423844,197117242
1961	hypothetical protein GSU1211	5	GsGmGu--GbGl	Gu,Gs,Gm,Gl,Gb	148263321,39996313,78222135,189426612,197117087
1962	hypothetical protein GSU0929	5	GsGmGu--GbGl	Gu,Gs,Gm,Gl,Gb	148265652,39996032,78223727,189425031,197117081
1970	chemotaxis protein CheY	5	GsGmGu--GbGl	Gu,Gs,Gm,Gl,Gb	148262799,39998288,78224402,189426244,197117020
1971	chemotaxis protein CheC	5	GsGmGu--GbGl	Gu,Gs,Gm,Gl,Gb	148262797,39998290,78224401,189426364,197117018
1972	outer membrane lipoprotein carrier protein LolA, putative	5	GsGmGu--GbGl	Gu,Gs,Gm,Gl,Gb	148262795,39998293,78224398,189426246,197117017
1973	nucleotide-binding protein	5	GsGmGu--GbGl	Gu,Gs,Gm,Gl,Gb	148262794,39998294,78224397,189426247,197117016
1974	MiaB-like tRNA modifying enzyme YliG	5	GsGmGu--GbGl	Gu,Gs,Gm,Gl,Gb	148262793,39998295,78224396,189426248,197117015
1978	ribonuclease BN, putative	5	GsGmGu--GbGl	Gu,Gs,Gm,Gl,Gb	148262717,39997555,78223975,189426008,197116978
1982	branched-chain amino acid aminotransferase	5	GsGmGu--GbGl	Gu,Gs,Gm,Gl,Gb	148265964,39995762,78224049,189425694,197116969
1983	ClpB protein	5	GsGmGu--GbGl	Gu,Gs,Gm,Gl,Gb	148265968,39995764,78224047,189425055,197116967
1985	membrane-bound proton-translocating pyrophosphatase	5	GsGmGu--GbGl	Gu,Gs,Gm,Gl,Gb	148262725,39998380,78224430,189423895,197116963
1987	isoprenoid biosynthesis protein	5	GsGmGu--GbGl	Gu,Gs,Gm,Gl,Gb	148265972,39995185,78224706,189423557,197116948
1988	radical SAM domain-containing protein	5	GsGmGu--GbGl	Gu,Gs,Gm,Gl,Gb	148265974,39998153,78221639,189423731,197116946
1989	hypoxanthine-guanine phosphoribosyltransferase	5	GsGmGu--GbGl	Gu,Gs,Gm,Gl,Gb	148265421,39996120,78223912,189424097,197116939
1993	cell division protein FtsZ	5	GsGmGu--GbGl	Gu,Gs,Gm,Gl,Gb	148265979,39998154,78221638,189423733,197116895
1997	sensory box/response regulator	5	GsGmGu--GbGl	Gu,Gs,Gm,Gl,Gb	148266016,39996756,78223124,189426259,197116874
1998	putative lipoprotein	5	GsGmGu--GbGl	Gu,Gs,Gm,Gl,Gb	148266018,39995608,78224207,189426001,197116873
1999	GTP-binding protein TypA	5	GsGmGu--GbGl	Gu,Gs,Gm,Gl,Gb	148266019,39995607,78224206,189426488,197116872
2000	hypothetical protein GSU1011	5	GsGmGu--GbGl	Gu,Gs,Gm,Gl,Gb	148266020,39996114,78223752,189423765,197116871
2001	Slt family transglycosylase	5	GsGmGu--GbGl	Gu,Gs,Gm,Gl,Gb	148266021,39996113,78223753,189423764,197116870
2002	iron-sulfur cluster-binding protein	5	GsGmGu--GbGl	Gu,Gs,Gm,Gl,Gb	148266022,39995602,78224233,189426258,197116869
2003	phage integrase family site specific recombinase	5	GsGmGu--GbGl	Gu,Gs,Gm,Gl,Gb	148266023,39995600,78224235,189423412,197116868
2014	cytochrome c, putative	5	GsGmGu--GbGl	Gu,Gs,Gm,Gl,Gb	148262565,39998018,78221764,189425882,197116789
2018	DNA polymerase I	5	GsGmGu--GbGl	Gu,Gs,Gm,Gl,Gb	148265918,39995648,78224176,189425854,197116765
2019	hypothetical protein GSU0540	5	GsGmGu--GbGl	Gu,Gs,Gm,Gl,Gb	148265919,39995647,78224177,189425852,197116764
2020	HSP20 family protein	5	GsGmGu--GbGl	Gu,Gs,Gm,Gl,Gb	148265921,39995645,78224179,189425846,197116762
2021	hypothetical protein GSU0536	5	GsGmGu--GbGl	Gu,Gs,Gm,Gl,Gb	148265922,39995643,78224180,189425988,197116761
2022	Rrf2 family protein	5	GsGmGu--GbGl	Gu,Gs,Gm,Gl,Gb	148265924,39995641,78224182,189425987,197116760
2028	sigma-54 dependent transcriptional regulator	5	GsGmGu--GbGl	Gu,Gs,Gm,Gl,Gb	148262632,39997570,78221983,189426375,197116730
2037	succinyl-CoA synthase, beta subunit	5	GsGmGu--GbGl	Gu,Gs,Gm,Gl,Gb	148266009,39996160,78221949,189425773,197116660
2038	succinyl-CoA synthase, alpha subunit	5	GsGmGu--GbGl	Gu,Gs,Gm,Gl,Gb	148266010,39996161,78221950,189425774,197116659
2045	phage prohead protease	5	GsGmGu--GbGl	Gu,Gs,Gm,Gl,Gb	148262226,39995125,78224733,189423590,197116617
2046	peptidyl-prolyl cis-trans isomerase domain-containing protein	5	GsGmGu--GbGl	Gu,Gs,Gm,Gl,Gb	148262225,39995126,78224732,189423767,197116616
2047	peptidyl-prolyl cis-trans isomerase domain-containing protein	5	GsGmGu--GbGl	Gu,Gs,Gm,Gl,Gb	148262224,39995127,78224731,189423768,197116615
2049	DNA polymerase III, gamma and tau subunits	5	GsGmGu--GbGl	Gu,Gs,Gm,Gl,Gb	148266337,39995205,78224612,189423436,197116612
2054	1A family penicillin-binding protein	5	GsGmGu--GbGl	Gu,Gs,Gm,Gl,Gb	148266416,39998223,78221575,189423823,197116589
2069	GTPase ObgE	5	GsGmGu--GbGl	Gu,Gs,Gm,Gl,Gb	148262389,39998303,78224388,189424076,197116564
2070	50S ribosomal protein L27	5	GsGmGu--GbGl	Gu,Gs,Gm,Gl,Gb	148262388,39998325,78224387,189426633,197116563
2075	hypothetical protein GSU3248	5	GsGmGu--GbGl	Gu,Gs,Gm,Gl,Gb	148262376,39998338,78224375,189426495,197116552
2076	excinuclease ABC subunit B	5	GsGmGu--GbGl	Gu,Gs,Gm,Gl,Gb	148262374,39998352,78224410,189426491,197116550
2083	hypothetical protein GSU0362	5	GsGmGu--GbGl	Gu,Gs,Gm,Gl,Gb	148266133,39995470,78224359,189426663,197116501
2087	response regulator	5	GsGmGu--GbGl	Gu,Gs,Gm,Gl,Gb	148266280,39996989,78224192,189425778,197116480
2093	selenocysteine-specific translation elongation factor	5	GsGmGu--GbGl	Gu,Gs,Gm,Gl,Gb	148262247,39995213,78224605,189426611,197116435
2101	chromosomal replication initiator protein DnaA	5	GsGmGu--GbGl	Gu,Gs,Gm,Gl,Gb	148262086,47525234,78221229,189423083,197116403
1499	hypothetical protein GSU1212	5	GsGmGuGf----	Gu,Gu,Gs,Gm,Gf	148264707,148262620,39996314,78222413,110602401
1529	hypothetical protein GSU0163	5	GsGmGuGf----	Gu,Gs,Gm,Gm,Gf	148262693,39995274,78224162,78221438,110601265
1549	Slp family outer membrane lipoprotein	5	GsGmGuGf----	Gu,Gs,Gs,Gm,Gf	148264114,39996916,39995650,78222641,110600175
1558	Trk family potassium uptake protein	5	GsGmGuGf----	Gu,Gs,Gm,Gf,Gf	148265657,39996119,78223747,110600837,110599445
340	flagellar basal-body rod protein FlgB	5	GsGmGuGfGb--	Gu,Gs,Gm,Gf,Gb	148266226,39995515,78224307,110599288,197120202
579	ABC transporter, ATP-binding protein	5	GsGmGuGfGb--	Gu,Gs,Gm,Gf,Gb	148263523,39996264,78223610,110601835,197119630
599	oxidoreductase, membrane subunit	5	GsGmGuGfGb--	Gu,Gs,Gm,Gf,Gb	148262937,39995181,78224703,110601597,197119566
618	hypothetical protein GSU1230	5	GsGmGuGfGb--	Gu,Gs,Gm,Gf,Gb	148264336,39996332,78222955,110600973,197119487
728	tldD protein	5	GsGmGuGfGb--	Gu,Gs,Gm,Gf,Gb	148265721,39996001,78223916,110601563,197119094
803	glucose-1-phosphate thymidylyltransferase	5	GsGmGuGfGb--	Gu,Gs,Gm,Gf,Gb	148264902,39997181,78222144,110599854,197118841
806	penicillin-binding protein 2	5	GsGmGuGfGb--	Gu,Gs,Gm,Gf,Gb	148264898,39997177,78222148,110599858,197118837
827	hypothetical protein GSU1478	5	GsGmGuGfGb--	Gu,Gs,Gm,Gf,Gb	148264090,39996578,78222584,110600336,197118801
832	response regulator, putative	5	GsGmGuGfGb--	Gu,Gs,Gm,Gf,Gb	148264420,39996754,78223126,110601958,197118786
914	sensory box histidine kinase	5	GsGmGuGfGb--	Gu,Gs,Gm,Gf,Gb	148265027,39995214,78221951,110600657,197118502
937	GAF domain/GGDEF domain-containing protein	5	GsGmGuGfGb--	Gu,Gs,Gm,Gf,Gb	148265765,39996000,78223917,110602168,197118430
987	metallo-beta-lactamase family protein	5	GsGmGuGfGb--	Gu,Gs,Gm,Gf,Gb	148264967,39996225,78223870,110600590,197118053
1066	UTP-glucose-1-phosphate uridylyltransferase	5	GsGmGuGfGb--	Gu,Gs,Gm,Gf,Gb	148263243,39995965,78222375,110602364,197117885
1186	50S ribosomal protein L6	5	GsGmGuGfGb--	Gu,Gs,Gm,Gf,Gb	148263154,39997934,78221861,110601170,197117338
1329	thiamine monophosphate kinase	5	GsGmGuGfGb--	Gu,Gs,Gm,Gf,Gb	148262771,39998284,78224404,110599645,197117002
1424	5-methyltetrahydrofolate-homocysteine methyltransferase, truncation	5	GsGmGuGfGb--	Gu,Gs,Gm,Gf,Gb	148262571,39998012,78221770,110601372,197116677
1569	PfpI family intracellular peptidase	5	GsGmGuGfGb--	Gu,Gs,Gm,Gf,Gb	148263520,39996261,78223612,110601832,197120410
1570	transcriptional regulator, putative	5	GsGmGuGfGb--	Gu,Gs,Gm,Gf,Gb	148266130,39995474,78224355,110599906,197120409
1571	hypothetical protein GSU1615	5	GsGmGuGfGb--	Gu,Gs,Gm,Gf,Gb	148262353,39996715,78222988,110601347,197120374
1577	putative lipoprotein	5	GsGmGuGfGb--	Gu,Gs,Gm,Gf,Gb	148264213,39995292,78224670,110598958,197120351
1581	CcmF/CcyK/CcsA family cytochrome c biogenesis protein	5	GsGmGuGfGb--	Gu,Gs,Gm,Gf,Gb	148266394,39998405,78221368,110599483,197120328
1582	peptidyl-prolyl cis-trans isomerase A	5	GsGmGuGfGb--	Gu,Gs,Gm,Gf,Gb	148266392,39998408,78221364,110599487,197120326
1583	hypothetical protein GSU0292	5	GsGmGuGfGb--	Gu,Gs,Gm,Gf,Gb	148266434,39995401,78224461,110601496,197120307
1593	phage shock protein E, putative	5	GsGmGuGfGb--	Gu,Gs,Gm,Gf,Gb	148266234,39995506,78224314,110599296,197120208
1605	negative regulator of flagellin synthesis FlgM	5	GsGmGuGfGb--	Gu,Gs,Gm,Gf,Gb	148266111,39998136,78221657,110599919,197120118
1608	YqeY family protein	5	GsGmGuGfGb--	Gu,Gs,Gm,Gf,Gb	148266061,39998182,78221613,110601323,197120058
1609	CvpA family protein	5	GsGmGuGfGb--	Gu,Gs,Gm,Gf,Gb	148266060,39998181,78221614,110601322,197120057
1610	ATP-dependent DNA helicase RecQ	5	GsGmGuGfGb--	Gu,Gs,Gm,Gf,Gb	148266306,39996003,78223913,110602242,197120051
1612	hypothetical protein GSU2634	5	GsGmGuGfGb--	Gu,Gs,Gm,Gf,Gb	148262957,39997728,78222055,110602009,197120013
1613	sensory box histidine kinase	5	GsGmGuGfGb--	Gu,Gs,Gm,Gf,Gb	148262301,39995255,78221421,110601644,197119990
1614	phosphatidylglycerophosphatase A	5	GsGmGuGfGb--	Gu,Gs,Gm,Gf,Gb	148262299,39995253,78221419,110601642,197119988
1615	hypothetical protein GSU2948	5	GsGmGuGfGb--	Gu,Gs,Gm,Gf,Gb	148263687,39998039,78221747,110600310,197119979
1617	DNA-binding heavy metal response regulator	5	GsGmGuGfGb--	Gu,Gs,Gm,Gf,Gb	148264043,39998037,78221749,110599680,197119976
1620	radical SAM domain-containing protein	5	GsGmGuGfGb--	Gu,Gs,Gm,Gf,Gb	148266345,39995655,78224164,110602051,197119956
1625	mutT/nudix family protein	5	GsGmGuGfGb--	Gu,Gs,Gm,Gf,Gb	148262259,39998443,78221276,110601815,197119919
1626	cyclase, putative	5	GsGmGuGfGb--	Gu,Gs,Gm,Gf,Gb	148262257,39998438,78221270,110601817,197119916
1627	cbiX protein	5	GsGmGuGfGb--	Gu,Gs,Gm,Gf,Gb	148262117,39998091,78221697,110599383,197119908
1628	L-threonine-O-3-phosphate decarboxylase, putative	5	GsGmGuGfGb--	Gu,Gs,Gm,Gf,Gb	148262128,39998080,78221708,110599371,197119899
1630	hypothetical protein GSU1015	5	GsGmGuGfGb--	Gu,Gs,Gm,Gf,Gb	148262983,39996118,78223748,110601797,197119879
1636	hypothetical protein GSU1309	5	GsGmGuGfGb--	Gu,Gs,Gm,Gf,Gb	148262599,39996411,78223662,110601362,197119831
1637	hypothetical protein GSU0608	5	GsGmGuGfGb--	Gu,Gs,Gm,Gf,Gb	148265865,39995715,78224102,110601722,197119821
1649	glycogen synthase	5	GsGmGuGfGb--	Gu,Gs,Gm,Gf,Gb	148262931,39998347,78224366,110600704,197119764
1651	acylphosphatase	5	GsGmGuGfGb--	Gu,Gs,Gm,Gf,Gb	148263372,39995995,78223925,110600618,197119748
1652	major facilitator family transporter	5	GsGmGuGfGb--	Gu,Gs,Gm,Gf,Gb	148263057,39997838,78222126,110600915,197119746
1656	hypothetical protein GSU1082	5	GsGmGuGfGb--	Gu,Gs,Gm,Gf,Gb	148263458,39996184,78221973,110602176,197119720
1661	cytoplasmic membrane protein FsxA	5	GsGmGuGfGb--	Gu,Gs,Gm,Gf,Gb	148265343,39995911,78221992,110601758,197119651
1662	S-adenosylmethionine synthetase	5	GsGmGuGfGb--	Gu,Gs,Gm,Gf,Gb	148263515,39996021,78223746,110602419,197119650
1665	RND family efflux transporter MFP subunit	5	GsGmGuGfGb--	Gu,Gs,Gm,Gf,Gb	148263522,39996263,78223611,110601834,197119631
1666	ABC transporter, permease protein	5	GsGmGuGfGb--	Gu,Gs,Gm,Gf,Gb	148263525,39996266,78223608,110601837,197119629
1667	ABC transporter, permease protein	5	GsGmGuGfGb--	Gu,Gs,Gm,Gf,Gb	148263524,39996265,78223609,110601836,197119628
1674	cytochrome c family protein	5	GsGmGuGfGb--	Gu,Gs,Gm,Gf,Gb	148262934,39998349,78224365,110600708,197119569
1676	hypothetical protein GSU0071	5	GsGmGuGfGb--	Gu,Gs,Gm,Gf,Gb	148262805,39995182,78224704,110600476,197119518
1678	ABC transporter, ATP-binding protein	5	GsGmGuGfGb--	Gu,Gs,Gm,Gf,Gb	148264339,39996329,78222952,110600970,197119490
1679	cytochrome c family protein	5	GsGmGuGfGb--	Gu,Gs,Gm,Gf,Gb	148264338,39996330,78222953,110600971,197119489
1680	putative lipoprotein	5	GsGmGuGfGb--	Gu,Gs,Gm,Gf,Gb	148264337,39996331,78222954,110600972,197119488
1683	hypothetical protein GSU1726	5	GsGmGuGfGb--	Gu,Gs,Gm,Gf,Gb	148263723,39996825,78222228,110600841,197119441
1698	Cro/CI family transcriptional regulator	5	GsGmGuGfGb--	Gu,Gs,Gm,Gf,Gb	148263053,39997635,78222121,110600911,197119291
1700	HD domain-containing protein	5	GsGmGuGfGb--	Gu,Gs,Gm,Gf,Gb	148264242,39996571,78222577,110602063,197119267
1701	hypothetical protein GSU2891	5	GsGmGuGfGb--	Gu,Gs,Gm,Gf,Gb	148262603,39997982,78221813,110599356,197119243
1703	hypothetical protein GSU1006	5	GsGmGuGfGb--	Gu,Gs,Gm,Gf,Gb	148262981,39996109,78223757,110601796,197119186
1706	hypothetical protein GSU0520	5	GsGmGuGfGb--	Gu,Gs,Gm,Gf,Gb	148263044,39995627,78224226,110600903,197119149
1708	hypothetical protein GSU1556	5	GsGmGuGfGb--	Gu,Gs,Gm,Gf,Gb	148263812,39996656,78221464,110602188,197119145
1716	hypothetical protein GSU1901	5	GsGmGuGfGb--	Gu,Gs,Gm,Gf,Gb	148265727,39996999,78222484,110601558,197119108
1717	transporter, putative	5	GsGmGuGfGb--	Gu,Gs,Gm,Gf,Gb	148265726,39996998,78222485,110601559,197119107
1718	virulence factor Mce family protein	5	GsGmGuGfGb--	Gu,Gs,Gm,Gf,Gb	148265725,39996997,78222486,110601560,197119106
1722	tia invasion determinant-related protein	5	GsGmGuGfGb--	Gu,Gs,Gm,Gf,Gb	148265454,39995873,78222022,110602409,197119069
1723	B12-binding protein	5	GsGmGuGfGb--	Gu,Gs,Gm,Gf,Gb	148264083,39996678,78222784,110600344,197119066
1724	DedA family protein	5	GsGmGuGfGb--	Gu,Gs,Gm,Gf,Gb	148264086,39996574,78222580,110600340,197119063
1727	hypothetical protein GSU1806	5	GsGmGuGfGb--	Gu,Gs,Gm,Gf,Gb	148264772,39996905,78223094,110602296,197119013
1743	SPFH domain-containing protein/band 7 family protein	5	GsGmGuGfGb--	Gu,Gs,Gm,Gf,Gb	148264951,39997525,78222034,110600561,197118897
1746	hypothetical protein GSU1021	5	GsGmGuGfGb--	Gu,Gs,Gm,Gf,Gb	148263502,39996124,78221926,110602349,197118880
1750	Rrf2 family protein	5	GsGmGuGfGb--	Gu,Gs,Gm,Gf,Gb	148265911,39996447,78223114,110600886,197118861
1751	isochorismatase family protein	5	GsGmGuGfGb--	Gu,Gs,Gm,Gf,Gb	148263268,39995676,78224147,110599004,197118854
1752	hypothetical protein GSU2082	5	GsGmGuGfGb--	Gu,Gs,Gm,Gf,Gb	148264901,39997180,78222145,110599855,197118840
1754	pmbA protein, putative	5	GsGmGuGfGb--	Gu,Gs,Gm,Gf,Gb	148263771,39997158,78222167,110599877,197118819
1755	hypothetical protein GSU1479	5	GsGmGuGfGb--	Gu,Gs,Gm,Gf,Gb	148264091,39996579,78222585,110600335,197118800
1757	sensory box histidine kinase/response regulator	5	GsGmGuGfGb--	Gu,Gs,Gm,Gf,Gb	148264419,39996755,78223125,110601959,197118785
1758	dnaK suppressor, putative	5	GsGmGuGfGb--	Gu,Gs,Gm,Gf,Gb	148263358,39996826,78222227,110600623,197118775
1759	cobyrinic acid a,c-diamide synthase family protein	5	GsGmGuGfGb--	Gu,Gs,Gm,Gf,Gb	148264588,39996781,78222825,110601109,197118774
1762	phosphoadenosine phosphosulfate reductase, putative	5	GsGmGuGfGb--	Gu,Gs,Gm,Gf,Gb	148265949,39996815,78224054,110601004,197118735
1767	sensory box histidine kinase	5	GsGmGuGfGb--	Gu,Gs,Gm,Gf,Gb	148264119,39996730,78223152,110601443,197118716
1775	DHH family protein	5	GsGmGuGfGb--	Gu,Gs,Gm,Gf,Gb	148264360,39996895,78223084,110600952,197118673
1776	hypothetical protein GSU1218	5	GsGmGuGfGb--	Gu,Gs,Gm,Gf,Gb	148264347,39996320,78222944,110600982,197118661
1779	formate dehydrogenase, iron-sulfur subunit	5	GsGmGuGfGb--	Gu,Gs,Gm,Gf,Gb	148265410,39995884,78222278,110601236,197118647
1780	formate dehydrogenase, b-type cytochrome subunit, putative	5	GsGmGuGfGb--	Gu,Gs,Gm,Gf,Gb	148265409,39995885,78222279,110601235,197118646
1781	hypothetical protein GSU3442	5	GsGmGuGfGb--	Gu,Gs,Gm,Gf,Gb	148262413,39998531,78221381,110600447,197118640
1782	dehydrogenase complex, E1 component, alpha subunit	5	GsGmGuGfGb--	Gu,Gs,Gm,Gf,Gb	148263337,39997538,78223956,110600633,197118638
1783	dehydrogenase complex, E1 component, beta subunit	5	GsGmGuGfGb--	Gu,Gs,Gm,Gf,Gb	148263338,39997531,78223949,110600632,197118632
1785	hypothetical protein GSU1669	5	GsGmGuGfGb--	Gu,Gs,Gm,Gf,Gb	148262499,39996769,78221729,110600054,197118626
1790	hydrolase, putative	5	GsGmGuGfGb--	Gu,Gs,Gm,Gf,Gb	148266301,39995556,78224575,110600814,197118609
1792	superoxide dismutase	5	GsGmGuGfGb--	Gu,Gs,Gm,Gf,Gb	148263519,39996260,78223613,110601831,197118585
1800	hypothetical protein GSU1337	5	GsGmGuGfGb--	Gu,Gs,Gm,Gf,Gb	148264078,39996439,78224639,110599591,197118538
1806	Na/Pi-cotransporter family protein	5	GsGmGuGfGb--	Gu,Gs,Gm,Gf,Gb	148264193,39996841,78223036,110602021,197118443
1815	sigma-54 dependent DNA-binding response regulator	5	GsGmGuGfGb--	Gu,Gs,Gm,Gf,Gb	148264225,39996352,78222300,110601780,197118405
1820	iron-sulfur cluster-binding protein	5	GsGmGuGfGb--	Gu,Gs,Gm,Gf,Gb	148265954,39996453,78222780,110601008,197118360
1821	hypothetical protein GSU1352	5	GsGmGuGfGb--	Gu,Gs,Gm,Gf,Gb	148265953,39996454,78222781,110601007,197118359
1822	nicotinate phosphoribosyltransferase	5	GsGmGuGfGb--	Gu,Gs,Gm,Gf,Gb	148263816,39997387,78223576,110599904,197118347
1823	pyrazinamidase/nicotinamidase, putative	5	GsGmGuGfGb--	Gu,Gs,Gm,Gf,Gb	148263800,39997388,78223577,110599902,197118346
1833	carbonic anhydrase, putative	5	GsGmGuGfGb--	Gu,Gs,Gm,Gf,Gb	148265344,39995915,78221994,110601759,197118270
1834	methyl-accepting chemotaxis protein	5	GsGmGuGfGb--	Gu,Gs,Gm,Gf,Gb	148264885,39996132,78221932,110601756,197118267
1838	sigma-54 dependent DNA-binding response regulator	5	GsGmGuGfGb--	Gu,Gs,Gm,Gf,Gb	148264370,39997038,78223199,110600521,197118192
1839	glycosyl transferase, group 2 family protein	5	GsGmGuGfGb--	Gu,Gs,Gm,Gf,Gb	148264376,39997075,78223215,110600541,197118162
1840	polysaccharide deacetylase domain-containing protein	5	GsGmGuGfGb--	Gu,Gs,Gm,Gf,Gb	148264406,39997078,78223212,110600549,197118159
1841	hypothetical protein GSU1981	5	GsGmGuGfGb--	Gu,Gs,Gm,Gf,Gb	148264407,39997079,78223234,110600550,197118158
1842	general secretion pathway protein-related protein	5	GsGmGuGfGb--	Gu,Gs,Gm,Gf,Gb	148264408,39997080,78223233,110600551,197118157
1843	polysaccharide biosynthesis protein, putative	5	GsGmGuGfGb--	Gu,Gs,Gm,Gf,Gb	148264409,39997081,78223235,110600552,197118156
1844	polysaccharide chain length determinant protein, putative	5	GsGmGuGfGb--	Gu,Gs,Gm,Gf,Gb	148264410,39997082,78223236,110600553,197118155
1845	outer membrane protein, putative	5	GsGmGuGfGb--	Gu,Gs,Gm,Gf,Gb	148264411,39997083,78223237,110600554,197118154
1846	TPR domain-containing protein	5	GsGmGuGfGb--	Gu,Gs,Gm,Gf,Gb	148264413,39997085,78223239,110600556,197118152
1847	peptidase, M1 family protein	5	GsGmGuGfGb--	Gu,Gs,Gm,Gf,Gb	148263698,39998230,78221569,110600287,197118146
1850	hypothetical protein GSU2713	5	GsGmGuGfGb--	Gu,Gs,Gm,Gf,Gb	148265422,39997807,78222249,110602306,197118135
1851	sulfate ABC transporter, ATP-binding protein	5	GsGmGuGfGb--	Gu,Gs,Gm,Gf,Gb	148265907,39996451,78223110,110600890,197118124
1852	sulfate ABC transporter, permease protein	5	GsGmGuGfGb--	Gu,Gs,Gm,Gf,Gb	148265908,39996450,78223111,110600889,197118123
1853	sulfate ABC transporter, permease protein	5	GsGmGuGfGb--	Gu,Gs,Gm,Gf,Gb	148265909,39996449,78223112,110600888,197118122
1855	sulfate ABC transporter, periplasmic sulfate-binding protein	5	GsGmGuGfGb--	Gu,Gs,Gm,Gf,Gb	148265910,39996448,78223113,110600887,197118108
1857	aldehyde dehydrogenase family protein	5	GsGmGuGfGb--	Gu,Gs,Gm,Gf,Gb	148263106,39995924,78222009,110600144,197118093
1858	ABC transporter, permease protein	5	GsGmGuGfGb--	Gu,Gs,Gm,Gf,Gb	148265565,39997795,78222258,110601243,197118080
1859	tungstate ABC transporter, periplasmic tungstate-binding protein, putative	5	GsGmGuGfGb--	Gu,Gs,Gm,Gf,Gb	148265566,39997794,78222259,110601082,197118079
1862	carboxy-terminal processing protease	5	GsGmGuGfGb--	Gu,Gs,Gm,Gf,Gb	148263566,39996072,78223909,110599572,197118033
1864	hypothetical protein GSU2563	5	GsGmGuGfGb--	Gu,Gs,Gm,Gf,Gb	148263551,39997658,78222097,110599963,197118027
1866	putative lipoprotein	5	GsGmGuGfGb--	Gu,Gs,Gm,Gf,Gb	148265689,39995489,78224339,110602118,197117965
1873	hypothetical protein GSU1046	5	GsGmGuGfGb--	Gu,Gs,Gm,Gf,Gb	148265328,39996148,78221940,110601754,197117911
1878	methyl-accepting chemotaxis protein	5	GsGmGuGfGb--	Gu,Gs,Gm,Gf,Gb	148265031,39996242,78223626,110600653,197117869
1886	thioredoxin peroxidase	5	GsGmGuGfGb--	Gu,Gs,Gm,Gf,Gb	148263398,39995998,78223919,110600612,197117726
1889	TonB-dependent receptor, putative	5	GsGmGuGfGb--	Gu,Gs,Gm,Gf,Gb	148264129,39996799,78222845,110601455,197117711
1893	hypothetical protein GSU1779	5	GsGmGuGfGb--	Gu,Gs,Gm,Gf,Gb	148263985,39996878,78223067,110599095,197117671
1896	TPR domain-containing protein	5	GsGmGuGfGb--	Gu,Gs,Gm,Gf,Gb	148264227,39996861,78223139,110599110,197117647
1902	hypothetical protein GSU1168	5	GsGmGuGfGb--	Gu,Gs,Gm,Gf,Gb	148264317,39996270,78222016,110602426,197117604
1903	hypothetical protein GSU2431	5	GsGmGuGfGb--	Gu,Gs,Gm,Gf,Gb	148264952,39997526,78222033,110600562,197117601
1907	ferredoxin family protein	5	GsGmGuGfGb--	Gu,Gs,Gm,Gf,Gb	148262563,39996541,78222455,110599787,197117572
1908	hypothetical protein GSU1440	5	GsGmGuGfGb--	Gu,Gs,Gm,Gf,Gb	148262562,39996540,78222454,110599757,197117571
1909	hypothetical protein GSU2893	5	GsGmGuGfGb--	Gu,Gs,Gm,Gf,Gb	148262596,39997984,78221816,110600944,197117552
1910	hypothetical protein GSU2447	5	GsGmGuGfGb--	Gu,Gs,Gm,Gf,Gb	148264055,39997542,78223961,110599668,197117497
1912	hypothetical protein GSU0934	5	GsGmGuGfGb--	Gu,Gs,Gm,Gf,Gb	148263692,39996037,78221906,110600307,197117486
1913	heavy metal-binding domain-containing protein	5	GsGmGuGfGb--	Gu,Gs,Gm,Gf,Gb	148262163,39996440,78222768,110599176,197117484
1914	radical SAM domain-containing protein	5	GsGmGuGfGb--	Gu,Gs,Gm,Gf,Gb	148265771,39996414,78223660,110602217,197117480
1917	O-acetyl-L-homoserine sulfhydrylase	5	GsGmGuGfGb--	Gu,Gs,Gm,Gf,Gb	148265277,39996285,78223593,110599754,197117405
1918	cell division protein FtsH	5	GsGmGuGfGb--	Gu,Gs,Gm,Gf,Gb	148265280,39996282,78223596,110602344,197117402
1924	hypothetical protein GSU3351	5	GsGmGuGfGb--	Gu,Gs,Gm,Gf,Gb	148262462,39998440,78221272,110600039,197117383
1926	hypothetical protein GSU1684	5	GsGmGuGfGb--	Gu,Gs,Gm,Gf,Gb	148263461,39996784,78222828,110602179,197117379
1927	hypothetical protein GSU1680	5	GsGmGuGfGb--	Gu,Gs,Gm,Gf,Gb	148263460,39996780,78222824,110602178,197117378
1928	hypothetical protein GSU0187	5	GsGmGuGfGb--	Gu,Gs,Gm,Gf,Gb	148262812,39995297,78221463,110600485,197117377
1945	hypothetical protein GSU2424	5	GsGmGuGfGb--	Gu,Gs,Gm,Gf,Gb	148265641,39997519,78222040,110601286,197117282
1946	hypothetical protein GSU0673	5	GsGmGuGfGb--	Gu,Gs,Gm,Gf,Gb	148263109,39995779,78224032,110599958,197117271
1947	hypothetical protein GSU2086	5	GsGmGuGfGb--	Gu,Gs,Gm,Gf,Gb	148265241,39997184,78222141,110600403,197117254
1953	hypothetical protein GSU2197	5	GsGmGuGfGb--	Gu,Gs,Gm,Gf,Gb	148265154,39997295,78223498,110600020,197117157
1954	chemotaxis protein CheY	5	GsGmGuGfGb--	Gu,Gs,Gm,Gf,Gb	148265164,39997310,78223505,110601307,197117145
1955	GAF domain-containing protein	5	GsGmGuGfGb--	Gu,Gs,Gm,Gf,Gb	148265165,39997311,78223506,110601306,197117144
1956	response regulator	5	GsGmGuGfGb--	Gu,Gs,Gm,Gf,Gb	148265171,39997317,78223511,110601300,197117138
1960	lipoate-protein ligase B	5	GsGmGuGfGb--	Gu,Gs,Gm,Gf,Gb	148263340,39997529,78223943,110600630,197117102
1963	hypothetical protein GSU0593	5	GsGmGuGfGb--	Gu,Gs,Gm,Gf,Gb	148264754,39995700,78224125,110601414,197117073
1964	cytochrome c family protein	5	GsGmGuGfGb--	Gu,Gs,Gm,Gf,Gb	148264753,39995701,78224124,110601415,197117072
1967	Cro/CI family transcriptional regulator	5	GsGmGuGfGb--	Gu,Gs,Gm,Gf,Gb	148265766,39998413,78221357,110601553,197117030
1975	sulfite reductase, assimilatory-type	5	GsGmGuGfGb--	Gu,Gs,Gm,Gf,Gb	148262787,39998355,78224413,110602338,197117011
1976	bifunctional homocysteine S-methyltransferase/5,10-methylenetetrahydrofolate reductase protein	5	GsGmGuGfGb--	Gu,Gs,Gm,Gf,Gb	148262785,39998065,78221725,110602336,197117010
1979	hypothetical protein GSU2457	5	GsGmGuGfGb--	Gu,Gs,Gm,Gf,Gb	148262715,39997552,78223973,110600985,197116976
1980	rhodanese-like domain-containing protein	5	GsGmGuGfGb--	Gu,Gs,Gm,Gf,Gb	148265935,39995612,78224211,110600992,197116973
1981	methylamine utilization protein MauE, putative	5	GsGmGuGfGb--	Gu,Gs,Gm,Gf,Gb	148265936,39995613,78224212,110600993,197116972
1984	M48 family peptidase	5	GsGmGuGfGb--	Gu,Gs,Gm,Gf,Gb	148262750,39995427,78221336,110599625,197116965
1986	hypothetical protein GSU3295	5	GsGmGuGfGb--	Gu,Gs,Gm,Gf,Gb	148262726,39998384,78224435,110601918,197116962
1992	M48 family peptidase	5	GsGmGuGfGb--	Gu,Gs,Gm,Gf,Gb	148266153,39995570,78221323,110599214,197116912
1996	hypothetical protein GSU3080	5	GsGmGuGfGb--	Gu,Gs,Gm,Gf,Gb	148265996,39998170,78221622,110601475,197116878
2004	rhomboid family protein	5	GsGmGuGfGb--	Gu,Gs,Gm,Gf,Gb	148263699,39996290,78223588,110600285,197116860
2008	hypothetical protein GSU1100	5	GsGmGuGfGb--	Gu,Gs,Gm,Gf,Gb	148263585,39996202,78223896,110599549,197116824
2009	translation initiation factor Sui1	5	GsGmGuGfGb--	Gu,Gs,Gm,Gf,Gb	148262426,39995797,78224002,110600434,197116811
2010	ribonuclease Z	5	GsGmGuGfGb--	Gu,Gs,Gm,Gf,Gb	148262428,39995245,78221412,110600432,197116810
2011	siroheme synthase	5	GsGmGuGfGb--	Gu,Gs,Gm,Gf,Gb	148262445,39998371,78224422,110601921,197116803
2012	hypothetical protein GSU2925	5	GsGmGuGfGb--	Gu,Gs,Gm,Gf,Gb	148262567,39998016,78221766,110601376,197116791
2013	(R)-2-hydroxyglutaryl-CoA dehydratase activator, putative	5	GsGmGuGfGb--	Gu,Gs,Gm,Gf,Gb	148262566,39998017,78221765,110601377,197116790
2015	hypothetical protein GSU2928	5	GsGmGuGfGb--	Gu,Gs,Gm,Gf,Gb	148262564,39998019,78221763,110600079,197116788
2024	exodeoxyribonuclease V, gamma subunit	5	GsGmGuGfGb--	Gu,Gs,Gm,Gf,Gb	148262661,39996633,78223101,110601583,197116745
2025	exodeoxyribonuclease V, beta subunit	5	GsGmGuGfGb--	Gu,Gs,Gm,Gf,Gb	148262658,39996634,78223100,110601582,197116744
2026	exodeoxyribonuclease V, alpha subunit	5	GsGmGuGfGb--	Gu,Gs,Gm,Gf,Gb	148262657,39996635,78223099,110601581,197116743
2032	sigma-54 dependent DNA-binding response regulator	5	GsGmGuGfGb--	Gu,Gs,Gm,Gf,Gb	148262577,39998006,78221776,110601366,197116683
2033	sensor histidine kinase	5	GsGmGuGfGb--	Gu,Gs,Gm,Gf,Gb	148262576,39998007,78221775,110601367,197116682
2034	transketolase, C-terminal subunit	5	GsGmGuGfGb--	Gu,Gs,Gm,Gf,Gb	148262574,39998009,78221773,110601369,197116680
2040	hypothetical protein GSU3344	5	GsGmGuGfGb--	Gu,Gs,Gm,Gf,Gb	148266321,39998433,78221261,110601393,197116656
2041	SpoVR-like family protein	5	GsGmGuGfGb--	Gu,Gs,Gm,Gf,Gb	148266320,39998432,78221260,110601394,197116655
2042	hypothetical protein GSU3342	5	GsGmGuGfGb--	Gu,Gs,Gm,Gf,Gb	148266319,39998431,78221259,110601395,197116654
2043	hypothetical protein GSU3341	5	GsGmGuGfGb--	Gu,Gs,Gm,Gf,Gb	148266318,39998430,78221258,110601396,197116653
2044	ribonuclease Z	5	GsGmGuGfGb--	Gu,Gs,Gm,Gf,Gb	148263111,39996151,78221944,110600141,197116645
2048	hypothetical protein GSU2646	5	GsGmGuGfGb--	Gu,Gs,Gm,Gf,Gb	148262220,39997740,78222044,110602276,197116613
2055	hypothetical protein GSU0915	5	GsGmGuGfGb--	Gu,Gs,Gm,Gf,Gb	148264013,39996018,78221340,110599421,197116584
2056	general secretion pathway protein E	5	GsGmGuGfGb--	Gu,Gs,Gm,Gf,Gb	148263110,39995423,78221338,110600142,197116580
2057	NADH dehydrogenase I, A subunit	5	GsGmGuGfGb--	Gu,Gs,Gm,Gf,Gb	148262417,39998534,78221377,110600444,197116579
2058	trifunctional NADH dehydrogenase I subunit B/C/D	5	GsGmGuGfGb--	Gu,Gs,Gm,Gf,Gb	148262416,39998533,78221378,110600445,197116578
2059	NADH dehydrogenase subunit E	5	GsGmGuGfGb--	Gu,Gs,Gm,Gf,Gb	148262415,39998532,78221379,110600446,197116577
2061	NADH dehydrogenase subunit G	5	GsGmGuGfGb--	Gu,Gs,Gm,Gf,Gb	148262409,39998528,78221384,110600449,197116575
2062	NADH dehydrogenase I, H subunit	5	GsGmGuGfGb--	Gu,Gs,Gm,Gf,Gb	148262408,39998525,78221386,110600450,197116574
2063	NADH dehydrogenase subunit I	5	GsGmGuGfGb--	Gu,Gs,Gm,Gf,Gb	148262406,39998523,78221388,110600452,197116572
2064	NADH dehydrogenase I, J subunit	5	GsGmGuGfGb--	Gu,Gs,Gm,Gf,Gb	148262405,39998522,78221390,110600453,197116571
2065	NADH dehydrogenase I, K subunit	5	GsGmGuGfGb--	Gu,Gs,Gm,Gf,Gb	148262404,39998521,78221392,110600454,197116570
2066	NADH dehydrogenase I, L subunit	5	GsGmGuGfGb--	Gu,Gs,Gm,Gf,Gb	148262403,39998520,78221393,110600455,197116569
2067	NADH dehydrogenase I, M subunit	5	GsGmGuGfGb--	Gu,Gs,Gm,Gf,Gb	148262397,39998519,78221396,110600456,197116568
2068	NADH dehydrogenase I, N subunit	5	GsGmGuGfGb--	Gu,Gs,Gm,Gf,Gb	148262396,39998518,78221397,110600457,197116566
2073	hypothetical protein GSU3243	5	GsGmGuGfGb--	Gu,Gs,Gm,Gf,Gb	148262381,39998333,78224380,110602163,197116556
2074	hypothetical protein GSU3244	5	GsGmGuGfGb--	Gu,Gs,Gm,Gf,Gb	148262380,39998334,78224379,110602164,197116555
2077	response regulator	5	GsGmGuGfGb--	Gu,Gs,Gm,Gf,Gb	148262373,39998351,78224409,110602384,197116549
2080	putative lipoprotein	5	GsGmGuGfGb--	Gu,Gs,Gm,Gf,Gb	148262371,39995149,78224709,110601212,197116509
2081	hypothetical protein GSU3326	5	GsGmGuGfGb--	Gu,Gs,Gm,Gf,Gb	148262367,39998415,78221354,110601208,197116504
2082	hypothetical protein GSU0233	5	GsGmGuGfGb--	Gu,Gs,Gm,Gf,Gb	148262360,39995343,78221485,110601203,197116502
2085	peptidyl-prolyl cis-trans isomerase, FKBP-type, putative	5	GsGmGuGfGb--	Gu,Gs,Gm,Gf,Gb	148262357,39995338,78221482,110601198,197116499
2088	putative lipoprotein	5	GsGmGuGfGb--	Gu,Gs,Gm,Gf,Gb	148266435,39998551,78224740,110601497,197116477
2097	ABC transporter permease	5	GsGmGuGfGb--	Gu,Gs,Gm,Gf,Gb	148262098,39998544,78221242,110599397,197116414
2098	ABC transporter, ATP-binding protein	5	GsGmGuGfGb--	Gu,Gs,Gm,Gf,Gb	148262097,39995122,78221241,110599398,197116413
2099	sensory box histidine kinase/response regulator	5	GsGmGuGfGb--	Gu,Gs,Gm,Gf,Gb	148262096,39995121,78221240,110599399,197116412
2100	sensory box histidine kinase	5	GsGmGuGfGb--	Gu,Gs,Gm,Gf,Gb	148262093,39995118,78221237,110599403,197116409
324	NADH dehydrogenase I, L subunit	5	GsGmGuGf--Gl	Gu,Gs,Gm,Gl,Gf	148266243,39995458,78224534,189426176,110599305
1280	2-oxoglutarate dehydrogenase, E2 component, dihydrolipoamide succinyltransferase	5	GsGmGuGf--Gl	Gu,Gs,Gm,Gl,Gf	148263332,39997543,78223962,189424669,110600636
1500	putative lipoprotein	5	GsGmGuGf--Gl	Gu,Gs,Gm,Gl,Gf	148262786,39998064,78221726,189423411,110602337
1501	TrpR binding protein WrbA	5	GsGmGuGf--Gl	Gu,Gs,Gm,Gl,Gf	148264553,39995910,78221991,189423185,110602317
1502	hypothetical protein GSU1472	5	GsGmGuGf--Gl	Gu,Gs,Gm,Gl,Gf	148264241,39996572,78222578,189424324,110602064
1503	hypothetical protein GSU0512	5	GsGmGuGf--Gl	Gu,Gs,Gm,Gl,Gf	148265662,39995619,78224218,189425305,110601986
1504	hypothetical protein GSU0511	5	GsGmGuGf--Gl	Gu,Gs,Gm,Gl,Gf	148265661,39995618,78224217,189423728,110601985
1505	hypothetical protein GSU3416	5	GsGmGuGf--Gl	Gu,Gs,Gm,Gl,Gf	148265615,39998505,78222913,189425245,110601973
1506	hypothetical protein GSU0456	5	GsGmGuGf--Gl	Gu,Gs,Gm,Gl,Gf	148265616,39995564,78222908,189425247,110601972
1507	(3R)-hydroxymyristoyl-(acyl-carrier-protein) dehydratase, putative	5	GsGmGuGf--Gl	Gu,Gs,Gm,Gl,Gf	148265625,39995566,78222906,189425250,110601970
1508	beta-ketoacyl synthase domain-containing protein	5	GsGmGuGf--Gl	Gu,Gs,Gm,Gl,Gf	148265626,39995567,78222905,189425251,110601969
1509	3-oxoacyl-(acyl-carrier-protein) synthase II	5	GsGmGuGf--Gl	Gu,Gs,Gm,Gl,Gf	148265627,39995568,78222904,189425252,110601968
1510	para-aminobenzoate synthase, component I	5	GsGmGuGf--Gl	Gu,Gs,Gm,Gl,Gf	148262686,39995630,78224203,189423240,110601929
1511	hypothetical protein GSU0597	5	GsGmGuGf--Gl	Gu,Gs,Gm,Gl,Gf	148265668,39995704,78224121,189424768,110601881
1512	mce-related protein	5	GsGmGuGf--Gl	Gu,Gs,Gm,Gl,Gf	148263314,39996029,78223738,189423566,110601749
1514	ABC transporter, permease protein, putative	5	GsGmGuGf--Gl	Gu,Gs,Gm,Gl,Gf	148263316,39996027,78223740,189423561,110601747
1517	hypothetical protein GSU3328	5	GsGmGuGf--Gl	Gu,Gs,Gm,Gl,Gf	148265404,39998417,78221352,189423189,110601354
1518	radical SAM domain-containing protein	5	GsGmGuGf--Gl	Gu,Gs,Gm,Gl,Gf	148265405,39998418,78221351,189423188,110601348
1519	GTP-binding protein Era	5	GsGmGuGf--Gl	Gu,Gs,Gm,Gl,Gf	148265178,39997324,78223518,189425186,110601293
1520	3-oxoacyl-(acyl carrier protein) reductase	5	GsGmGuGf--Gl	Gu,Gs,Gm,Gl,Gf	148265628,39995569,78222903,189425253,110601285
1521	hypothetical protein GSU0239	5	GsGmGuGf--Gl	Gu,Gs,Gm,Gl,Gf	148265630,39995349,78222901,189425255,110601283
1522	malonyl CoA-acyl carrier protein transacylase, putative	5	GsGmGuGf--Gl	Gu,Gs,Gm,Gl,Gf	148265631,39995350,78222900,189425261,110601282
1523	BchE/P-methylase family protein	5	GsGmGuGf--Gl	Gu,Gs,Gm,Gl,Gf	148265632,39995351,78222899,189425264,110601281
1524	acyl carrier protein	5	GsGmGuGf--Gl	Gu,Gs,Gm,Gl,Gf	148265633,39995352,78222898,189425265,110601280
1525	hypothetical protein GSU0243	5	GsGmGuGf--Gl	Gu,Gs,Gm,Gl,Gf	148265634,39995353,78222897,189425266,110601279
1526	radical SAM domain-containing protein	5	GsGmGuGf--Gl	Gu,Gs,Gm,Gl,Gf	148265636,39995354,78222896,189425267,110601277
1527	glycosyl transferase, group 2 family protein	5	GsGmGuGf--Gl	Gu,Gs,Gm,Gl,Gf	148265637,39995355,78222895,189425268,110601276
1528	polysaccharide deacetylase domain-containing protein	5	GsGmGuGf--Gl	Gu,Gs,Gm,Gl,Gf	148265638,39995356,78222894,189425269,110601275
1530	mutT/nudix family protein	5	GsGmGuGf--Gl	Gu,Gs,Gm,Gl,Gf	148262362,39998249,78221488,189426003,110601204
1532	hypothetical protein GSU2454	5	GsGmGuGf--Gl	Gu,Gs,Gm,Gl,Gf	148262712,39997549,78223970,189425972,110600988
1534	hypothetical protein GSU0444	5	GsGmGuGf--Gl	Gu,Gs,Gm,Gl,Gf	148266298,39995552,78224578,189424060,110600811
1536	sensor histidine kinase	5	GsGmGuGf--Gl	Gu,Gs,Gm,Gl,Gf	148262926,39998342,78224371,189423476,110600699
1537	bifunctional hypothetical protein/integrase	5	GsGmGuGf--Gl	Gu,Gs,Gm,Gl,Gf	148264909,39997562,78223999,189425632,110600694
1538	2-oxoglutarate dehydrogenase complex, E3 component, lipoamide dehydrogenase	5	GsGmGuGf--Gl	Gu,Gs,Gm,Gl,Gf	148263335,39997541,78223960,189424670,110600635
1539	redox-active disulfide protein 2	5	GsGmGuGf--Gl	Gu,Gs,Gm,Gl,Gf	148262519,39998047,78221739,189424249,110600603
1540	thiol:disulfide interchange protein, putative	5	GsGmGuGf--Gl	Gu,Gs,Gm,Gl,Gf	148262517,39998049,78221737,189424251,110600567
1541	thioredoxin family protein	5	GsGmGuGf--Gl	Gu,Gs,Gm,Gl,Gf	148262518,39998048,78221738,189424250,110600566
1542	hypothetical protein GSU2955	5	GsGmGuGf--Gl	Gu,Gs,Gm,Gl,Gf	148262521,39998046,78221740,189424243,110600565
1543	hypothetical protein GSU3425	5	GsGmGuGf--Gl	Gu,Gs,Gm,Gl,Gf	148262914,39998514,78221400,189426386,110600514
1544	GGDEF domain-containing protein	5	GsGmGuGf--Gl	Gu,Gs,Gm,Gl,Gf	148262813,39997726,78222060,189426101,110600486
1545	hypothetical protein GSU1051	5	GsGmGuGf--Gl	Gu,Gs,Gm,Gl,Gf	148262803,39996153,78221945,189423115,110600474
1552	putative lipoprotein	5	GsGmGuGf--Gl	Gu,Gs,Gm,Gl,Gf	148266122,39995476,78224353,189426457,110599907
1553	single-stranded-DNA-specific exonuclease RecJ	5	GsGmGuGf--Gl	Gu,Gs,Gm,Gl,Gf	148263783,39997708,78222077,189425065,110599889
1555	nitroreductase family protein	5	GsGmGuGf--Gl	Gu,Gs,Gm,Gl,Gf	148264481,39995635,78224188,189425680,110599733
1559	hypothetical protein GSU1083	5	GsGmGuGf--Gl	Gu,Gs,Gm,Gl,Gf	148264321,39996185,78221974,189424447,110599422
1560	hypothetical protein GSU0005	5	GsGmGuGf--Gl	Gu,Gs,Gm,Gl,Gf	148262091,39995116,78221234,189423109,110599405
1495	nickel-dependent hydrogenase, small subunit	5	GsGmGu----Gl	Gu,Gu,Gs,Gm,Gl	148262945,148262626,39995234,78224523,189425115
1496	hypothetical protein GSU1054	5	GsGmGu----Gl	Gu,Gs,Gm,Gl,Gl	148266328,39996156,78224641,189424636,189424233
1497	hypothetical protein GSU2640	5	GsGmGu----Gl	Gu,Gs,Gm,Gl,Gl	148264991,39997734,78222050,189425828,189423413
1872	hypothetical protein GSU2037	5	Gs--Gu--GbGl	Gu,Gs,Gl,Gb,Gb	148263862,39997135,189425213,197118725,197117924
1550	hypothetical protein GSU0954	5	Gs--GuGf----	Gu,Gs,Gf,Gf,Gf	148262919,39996057,110600738,110600163,110600159
1653	polyheme membrane-associated cytochrome c	5	Gs--GuGfGb--	Gu,Gs,Gs,Gf,Gb	148263067,39997831,39997825,110602452,197119743
1753	hypothetical protein GSU0835	5	Gs--GuGfGb--	Gu,Gs,Gs,Gf,Gb	148264895,39997175,39995941,110599861,197118834
1911	hypothetical protein GSU2894	5	Gs--GuGfGb--	Gu,Gs,Gf,Gb,Gb	148262856,39997985,110600492,197117516,197117496
1966	response regulator	5	Gs--GuGfGb--	Gu,Gs,Gf,Gb,Gb	148266038,39997192,110600572,197117275,197117036
433	lipoprotein signal peptidase	5	Gs--GuGfGbGl	Gu,Gs,Gl,Gf,Gb	148266324,39998225,189424048,110601390,197120010
515	carbon-nitrogen family hydrolase	5	Gs--GuGfGbGl	Gu,Gs,Gl,Gf,Gb	148265775,39995757,189425288,110602213,197119784
568	DNA-binding response regulator	5	Gs--GuGfGbGl	Gu,Gs,Gl,Gf,Gb	148265316,39998208,189425983,110600583,197119661
609	hydrogenase expression/formation protein HypD	5	Gs--GuGfGbGl	Gu,Gs,Gl,Gf,Gb	148264009,39995417,189426112,110599833,197119501
682	RNA methyltransferase	5	Gs--GuGfGbGl	Gu,Gs,Gl,Gf,Gb	148264836,39996562,189424926,110600085,197119261
855	hypothetical protein GSU2092	5	Gs--GuGfGbGl	Gu,Gs,Gl,Gf,Gb	148266026,39997190,189426607,110602310,197118707
989	hypothetical protein GSU1121	5	Gs--GuGfGbGl	Gu,Gs,Gl,Gf,Gb	148264969,39996223,189426643,110600592,197118051
1229	heptosyltransferase family protein	5	Gs--GuGfGbGl	Gu,Gs,Gl,Gf,Gb	148265242,39997340,189423869,110600405,197117243
1436	ribosomal protein L11 methyltransferase	5	Gs--GuGfGbGl	Gu,Gs,Gl,Gf,Gb	148266300,39995555,189424062,110600813,197116641
1471	hypothetical protein GSU0084	5	Gs--GuGfGbGl	Gu,Gs,Gl,Gf,Gb	148265642,39995195,189423526,110601980,197116485
1574	TetR family transcriptional regulator	5	Gs--GuGfGbGl	Gu,Gs,Gl,Gf,Gb	148262892,39997760,189423244,110600495,197120367
1576	hypothetical protein GSU3128	5	Gs--GuGfGbGl	Gu,Gs,Gl,Gf,Gb	148266408,39998218,189423593,110599455,197120353
1579	AraC family transcriptional regulator	5	Gs--GuGfGbGl	Gu,Gs,Gl,Gf,Gb	148266385,39998217,189426582,110599337,197120342
1596	DNA repair protein RadC	5	Gs--GuGfGbGl	Gu,Gs,Gl,Gf,Gb	148266148,39995494,189423594,110601862,197120145
1655	hypothetical protein GSU0690	5	Gs--GuGfGbGl	Gu,Gs,Gl,Gf,Gb	148263095,39995796,189426228,110600147,197119722
1695	cytochrome c family protein	5	Gs--GuGfGbGl	Gu,Gs,Gl,Gf,Gb	148266015,39995465,189424127,110600324,197119318
1696	rhodanese-like domain/cysteine-rich domain-containing protein	5	Gs--GuGfGbGl	Gu,Gs,Gl,Gf,Gb	148263625,39997612,189425037,110601252,197119299
1697	anaerobic C4-dicarboxylate transporter	5	Gs--GuGfGbGl	Gu,Gs,Gl,Gf,Gb	148264175,39997845,189426584,110600672,197119293
1720	hypothetical protein GSU3144	5	Gs--GuGfGbGl	Gu,Gs,Gl,Gf,Gb	148263503,39998234,189426550,110602350,197119075
1725	extracellular solute-binding protein	5	Gs--GuGfGbGl	Gu,Gs,Gl,Gf,Gb	148264825,39997153,189424883,110600718,197119036
1726	anti-anti-sigma factor	5	Gs--GuGfGbGl	Gu,Gs,Gl,Gf,Gb	148264101,39996528,189425160,110602073,197119026
1744	ferritin	5	Gs--GuGfGbGl	Gu,Gs,Gl,Gf,Gb	148264949,39996409,189425281,110600560,197118896
1796	branched-chain amino acid ABC transporter, periplasmic amino acid-binding protein, putative	5	Gs--GuGfGbGl	Gu,Gs,Gl,Gf,Gb	148264186,39996834,189424919,110600877,197118571
1797	sensor histidine kinase	5	Gs--GuGfGbGl	Gu,Gs,Gl,Gf,Gb	148264074,39995579,189425993,110599595,197118542
1798	sigma-54 dependent response regulator	5	Gs--GuGfGbGl	Gu,Gs,Gl,Gf,Gb	148264075,39995578,189425992,110599594,197118541
1799	hypothetical protein GSU0468	5	Gs--GuGfGbGl	Gu,Gs,Gl,Gf,Gb	148264076,39995576,189425990,110599593,197118540
1803	lipase/acylhydrolase, putative	5	Gs--GuGfGbGl	Gu,Gs,Gl,Gf,Gb	148263805,39997510,189424366,110599222,197118489
1860	response regulator	5	Gs--GuGfGbGl	Gu,Gs,Gl,Gf,Gb	148264970,39996222,189426644,110600593,197118050
1968	methyl-accepting chemotaxis protein	5	Gs--GuGfGbGl	Gu,Gs,Gl,Gf,Gb	148262801,39998286,189426384,110600472,197117022
1969	purine-binding chemotaxis protein CheW, putative	5	Gs--GuGfGbGl	Gu,Gs,Gl,Gf,Gb	148262800,39998287,189426383,110600471,197117021
1994	cell division protein FtsQ	5	Gs--GuGfGbGl	Gu,Gs,Gl,Gf,Gb	148265981,39998156,189423735,110601460,197116893
2023	hypothetical protein GSU0498	5	Gs--GuGfGbGl	Gu,Gs,Gl,Gf,Gb	148262666,39995605,189426367,110601592,197116750
2036	PilB-related protein	5	Gs--GuGfGbGl	Gu,Gs,Gl,Gf,Gb	148266083,39997546,189425040,110599957,197116663
[truncated: 2,063 more rows]
