# Supplementary material for: Evolution of electron transfer out of the cell: comparative genomics of six Geobacter genomes
Source: BMC Genomics. 2010 Jan 17;11:40. doi: 10.1186/1471-2164-11-40 (PMC2825233; doi:10.1186/1471-2164-11-40)
Supplement: Additional file 3 — Frequency of the phyletic patterns of protein conservation. Spreadsheet showing the number of proteins with a given pattern of conservation. [file 1471-2164-11-40-S3.XLS]

## Sheet: AF3 phyletic patterns
Conservation pattern of family	# proteins in families with this phyletic pattern
GsGmGuGfGbGl	7774
GsGmGuGfGb--	1246
GsGmGu--GbGl	1083
--GmGuGfGbGl	368
GsGmGuGf--Gl	306
--GmGuGfGb--	294
GsGmGu--Gb--	288
Gs--GuGfGbGl	288
----GuGfGb--	283
GsGmGuGf----	271
----GuGf----	242
------GfGb--	229
----Gu--Gb--	222
GsGm--GfGbGl	216
GsGm--------	199
Gs--------Gl	183
Gs--GuGfGb--	177
--Gm--GfGb--	175
GsGm----GbGl	167
----Gu----Gl	151
----GuGfGbGl	150
--Gm--Gf----	139
--------GbGl	137
GsGmGu----Gl	137
GsGm----Gb--	136
Gs--Gu--GbGl	135
--GmGu--Gb--	134
--GmGu------	119
GsGmGu------	117
----------Gl	114
Gs------GbGl	110
--GmGuGf----	109
Gs------Gb--	109
GsGm------Gl	105
----Gu------	104
----GuGf--Gl	98
----Gu--GbGl	96
Gs--GuGf----	91
--GmGu--GbGl	87
Gs--Gu------	87
--Gm----Gb--	81
--Gm------Gl	76
GsGm--GfGb--	71
Gs--Gu----Gl	70
Gs--Gu--Gb--	68
------GfGbGl	66
--------Gb--	59
Gs--GuGf--Gl	57
GsGm--Gf----	53
------Gf--Gl	51
Gs----GfGbGl	51
--Gm--GfGbGl	48
--Gm--Gf--Gl	45
GsGm--Gf--Gl	43
--Gm--------	42
Gs----GfGb--	42
--GmGuGf--Gl	41
--GmGu----Gl	36
Gs----------	35
--Gm----GbGl	30
Gs----Gf----	29
------Gf----	26
Gs----Gf--Gl	24
