# Supplementary material for: Evolution of electron transfer out of the cell: comparative genomics of six Geobacter genomes
Source: BMC Genomics. 2010 Jan 17;11:40. doi: 10.1186/1471-2164-11-40 (PMC2825233; doi:10.1186/1471-2164-11-40)
Supplement: Additional file 4 — Proteins used in the whole genome phylogeny. Spreadsheet showing the IDs of the proteins used. [file 1471-2164-11-40-S4.XLS]

## Sheet: AF4 proteins in phylogeny
NCBI ID
197116405
197116406
197116407
197116408
197116415
197116416
197116433
197116436
197116439
197116464
197116478
197116479
197116482
197116483
197116491
197116492
197116493
197116507
197116508
197116559
197116573
197116582
197116585
197116601
197116610
197116632
197116633
197116634
197116635
197116636
197116637
197116640
197116641
197116642
197116648
197116649
197116666
197116667
197116675
197116676
197116681
197116686
197116703
197116732
197116749
197116752
197116754
197116755
197116756
197116757
197116758
197116769
197116792
197116793
197116794
197116795
197116796
197116797
197116801
197116802
197116805
197116806
197116808
197116809
197116812
197116813
197116875
197116876
197116879
197116880
197116881
197116882
197116883
197116884
197116886
197116887
197116888
197116889
197116890
197116891
197116894
197116950
197116951
197116971
197116974
197116975
197116976
197116979
197116995
197116996
197116998
197117000
197117002
197117003
197117005
197117006
197117007
197117008
197117009
197117012
197117014
197117024
197117025
197117031
197117032
197117033
197117038
197117043
197117049
197117050
197117051
197117054
197117078
197117079
197117082
197117083
197117086
197117096
197117098
197117099
197117104
197117107
197117113
197117117
197117121
197117122
197117132
197117133
197117146
197117147
197117150
197117151
197117156
197117158
197117159
197117160
197117182
197117206
197117224
197117225
197117229
197117232
197117236
197117237
197117239
197117240
197117256
197117258
197117259
197117261
197117262
197117263
197117264
197117265
197117266
197117267
197117269
197117270
197117272
197117279
197117284
197117298
197117299
197117309
197117311
197117312
197117313
197117314
197117315
197117316
197117319
197117323
197117324
197117325
197117326
197117327
197117328
197117329
197117330
197117332
197117333
197117334
197117335
197117337
197117338
197117339
197117340
197117342
197117343
197117344
197117345
197117347
197117348
197117349
197117350
197117351
197117352
197117353
197117354
197117355
197117356
197117357
197117358
197117359
197117360
197117368
197117369
197117370
197117371
197117379
197117386
197117387
197117388
197117389
197117390
197117391
197117393
197117535
197117536
197117538
197117641
197117642
197117643
197117644
197117645
197117648
197117649
197117651
197117654
197117656
197117659
197117660
197117661
197117664
197117666
197117668
197117669
197117670
197117671
197117673
197117676
197117677
197117682
197117683
197117685
197117686
197117687
197117688
197117689
197117690
197117692
197117693
197117694
197117695
197117696
197117703
197117705
197117706
197117710
197117716
197117724
197117731
197117732
197117734
197117879
197117885
197117886
197117895
197117897
197117912
197117913
197117914
197117918
197117933
197117934
197117935
197117936
197117937
197117941
197117942
197117943
197117944
197117945
197117946
197117947
197117948
197117949
197117976
197117978
197117982
197117986
197117987
197117988
197117989
197117990
197118022
197118030
197118031
197118040
197118041
197118042
197118043
197118044
197118045
197118046
197118048
197118051
197118052
197118054
197118055
197118056
197118084
197118137
197118138
197118255
197118260
197118261
197118262
197118266
197118278
197118279
197118280
197118281
197118284
197118286
197118319
197118338
197118339
197118340
197118343
197118349
197118373
197118374
197118375
197118376
197118377
197118379
197118433
197118434
197118435
197118436
197118437
197118438
197118440
197118444
197118453
197118455
197118457
197118458
197118459
197118460
197118462
197118463
197118464
197118466
197118515
197118520
197118549
197118579
197118595
197118602
197118605
197118628
197118660
197118663
197118664
197118665
197118666
197118667
197118668
197118669
197118670
197118671
197118675
197118676
197118677
197118678
197118679
197118680
197118697
197118700
197118701
197118702
197118707
197118708
197118709
197118710
197118711
197118712
197118713
197118714
197118715
197118772
197118778
197118779
197118780
197118781
197118782
197118783
197118784
197118788
197118789
197118792
197118793
197118807
197118808
197118811
197118813
197118814
197118816
197118820
197118821
197118822
197118824
197118828
197118829
197118831
197118833
197118836
197118837
197118838
197118839
197118841
197118843
197118847
197118848
197118849
197118883
197118884
197118885
197118887
197118888
197118893
197118919
197118964
197118973
197118974
197118975
197118976
197118978
197119006
197119009
197119011
197119014
197119015
197119017
197119018
197119019
197119020
197119021
197119022
197119023
197119024
197119027
197119028
197119057
197119060
197119061
197119062
197119073
197119080
197119081
197119084
197119085
197119086
197119087
197119104
197119105
197119111
197119115
197119116
197119117
197119120
197119121
197119123
197119124
197119125
197119126
197119127
197119129
197119131
197119134
197119135
197119151
197119152
197119153
197119169
197119170
197119171
197119175
197119177
197119180
197119181
197119182
197119186
197119189
197119239
197119261
197119262
197119263
197119264
197119265
197119268
197119270
197119271
197119272
197119274
197119288
197119289
197119290
197119380
197119381
197119390
197119391
197119392
197119395
197119396
197119397
197119399
197119444
197119445
197119448
197119451
197119452
197119460
197119462
197119467
197119469
197119471
197119473
197119476
197119478
197119480
197119481
197119482
197119483
197119484
197119497
197119500
197119501
197119502
197119503
197119504
197119511
197119568
197119570
197119571
197119572
197119573
197119574
197119580
197119581
197119582
197119598
197119621
197119622
197119623
197119624
197119625
197119626
197119632
197119633
197119645
197119653
197119659
197119676
197119678
197119679
197119680
197119681
197119682
197119690
197119691
197119696
197119697
197119698
197119701
197119702
197119703
197119706
197119708
197119709
197119710
197119711
197119712
197119713
197119714
197119719
197119721
197119725
197119727
197119747
197119750
197119757
197119759
197119761
197119762
197119765
197119767
197119768
197119777
197119779
197119782
197119786
197119787
197119788
197119795
197119796
197119797
197119798
197119799
197119800
197119811
197119813
197119819
197119820
197119823
197119824
197119864
197119866
197119868
197119870
197119871
197119881
197119889
197119890
197119894
197119896
197119898
197119900
197119902
197119903
197119904
197119906
197119909
197119910
197119913
197119915
197119918
197119924
197119986
197119987
197119989
197119991
197119993
197119994
197119995
197119998
197119999
197120000
197120001
197120002
197120003
197120004
197120005
197120006
197120007
197120008
197120009
197120011
197120049
197120053
197120054
197120057
197120059
197120060
197120062
197120064
197120065
197120067
197120068
197120069
197120071
197120072
197120073
197120074
197120075
197120113
197120114
197120115
197120116
197120117
197120119
197120120
197120121
197120122
197120123
197120124
197120125
197120126
197120127
197120128
197120140
197120141
197120142
197120143
197120144
197120151
197120154
197120156
197120158
197120159
197120160
197120161
197120164
197120171
197120172
197120173
197120175
197120176
197120177
197120179
197120181
197120182
197120183
197120184
197120185
197120187
197120188
197120189
197120191
197120192
197120193
197120194
197120195
197120196
197120197
197120199
197120200
197120202
197120203
197120204
197120240
197120296
197120300
197120317
197120321
197120322
197120324
197120325
197120329
197120330
197120331
197120332
197120333
197120335
197120355
197120356
197120362
197120376
197120411
197120412
197120413
197120415
197120416
197120417
197120418
110599089
110599090
110599093
110599095
110599096
110599097
110599098
110599100
110599104
110599106
110599107
110599108
110599109
110599112
110599113
110599114
110599115
110599116
110599118
110599120
110599122
110599125
110599127
110599129
110599130
110599131
110599133
110599147
110599149
110599150
110599151
110599153
110599154
110599158
110599159
110599161
110599174
110599179
110599221
110599224
110599226
110599228
110599229
110599230
110599237
110599239
110599245
110599246
110599247
110599249
110599250
110599251
110599252
110599254
110599268
110599269
110599270
110599271
110599273
110599274
110599275
110599277
110599278
110599279
110599280
110599281
110599282
110599283
110599285
110599286
110599288
110599289
110599290
110599339
110599360
110599367
110599369
110599372
110599373
110599376
110599378
110599379
110599381
110599384
110599385
110599390
110599392
110599395
110599396
110599404
110599406
110599407
110599408
110599477
110599478
110599479
110599480
110599481
110599482
110599488
110599495
110599496
110599588
110599589
110599638
110599639
110599641
110599643
110599645
110599646
110599649
110599650
110599651
110599652
110599731
110599763
110599790
110599793
110599795
110599796
110599797
110599798
110599799
110599828
110599830
110599831
110599832
110599833
110599834
110599851
110599852
110599853
110599854
110599856
110599857
110599858
110599859
110599862
110599864
110599866
110599867
110599872
110599874
110599875
110599876
110599880
110599882
110599883
110599885
110599888
110599890
110599891
110599892
110599895
110599896
110599897
110599898
110599899
110599909
110599910
110599911
110599912
110599913
110599914
110599915
110599916
110599917
110599918
110599920
110599921
110599922
110599923
110599924
110599935
110599989
110599999
110600017
110600018
110600019
110600021
110600027
110600028
110600029
110600036
110600041
110600042
110600044
110600082
110600083
110600084
110600085
110600139
110600140
110600146
110600150
110600152
110600232
110600233
110600234
110600235
110600236
110600237
110600238
110600239
110600241
110600242
110600243
110600244
110600245
110600251
110600255
110600256
110600262
110600264
110600265
110600266
110600267
110600268
110600270
110600275
110600277
110600309
110600317
110600319
110600320
110600321
110600323
110600338
110600339
110600354
110600355
110600371
110600378
110600384
110600385
110600386
110600388
110600402
110600414
110600415
110600417
110600418
110600429
110600430
110600435
110600438
110600439
110600440
110600441
110600451
110600469
110600477
110600478
110600496
110600497
110600498
110600518
110600519
110600586
110600587
110600588
110600589
110600591
110600592
110600595
110600598
110600599
110600600
110600606
110600610
110600617
110600621
110600627
110600638
110600639
110600641
110600645
110600646
110600647
110600648
110600649
110600652
110600664
110600665
110600670
110600676
110600678
110600680
110600697
110600698
110600700
110600702
110600703
110600715
110600746
110600747
110600748
110600749
110600751
110600752
110600786
110600787
110600788
110600789
110600801
110600805
110600806
110600807
110600808
110600809
110600810
110600812
110600813
110600815
110600842
110600847
110600851
110600852
110600853
110600870
110600901
110600910
110600912
110600913
110600914
110600918
110600921
110600922
110600923
110600924
110600925
110600927
110600948
110600954
110600955
110600956
110600957
110600958
110600959
110600960
110600961
110600963
110600965
110600976
110600977
110600979
110600981
110600985
110600986
110600987
110600994
110601034
110601044
110601057
110601058
110601059
110601060
110601101
110601108
110601111
110601124
110601125
110601126
110601128
110601129
110601130
110601138
110601139
110601140
110601141
110601144
110601147
110601149
110601150
110601151
110601152
110601153
110601158
110601159
110601160
110601161
110601162
110601163
110601164
110601165
110601166
110601167
110601168
110601169
110601170
110601171
110601172
110601173
110601174
110601175
110601176
110601177
110601178
110601179
110601180
110601181
110601182
110601183
110601184
110601185
110601186
110601187
110601188
110601189
110601190
110601191
110601209
110601211
110601213
110601249
110601274
110601288
110601289
110601290
110601291
110601292
110601294
110601295
110601309
110601310
110601311
110601312
110601315
110601318
110601319
110601322
110601324
110601325
110601327
110601329
110601330
110601331
110601332
110601333
110601335
110601336
110601337
110601338
110601339
110601350
110601352
110601368
110601373
110601374
110601375
110601380
110601381
110601382
110601383
110601384
110601385
110601389
110601391
110601397
110601398
110601402
110601420
110601432
110601435
110601444
110601445
110601446
110601447
110601448
110601449
110601450
110601451
110601456
110601459
110601462
110601463
110601464
110601465
110601466
110601467
110601469
110601470
110601471
110601472
110601473
110601474
110601477
110601478
110601485
110601487
110601489
110601498
110601499
110601500
110601501
110601516
110601519
110601520
110601522
110601523
110601524
110601525
110601526
110601527
110601536
110601539
110601540
110601544
110601545
110601548
110601555
110601562
110601572
110601576
110601584
110601585
110601587
110601588
110601589
110601590
110601591
110601602
110601604
110601606
110601607
110601614
110601615
110601616
110601617
110601618
110601619
110601620
110601622
110601625
110601626
110601627
110601631
110601632
110601635
110601638
110601640
110601641
110601643
110601645
110601647
110601648
110601650
110601656
110601659
110601660
110601662
110601664
110601665
110601666
110601667
110601669
110601670
110601672
110601673
110601701
110601703
110601714
110601719
110601720
110601723
110601724
110601729
110601731
110601745
110601752
110601760
110601773
110601790
110601796
110601800
110601801
110601802
110601805
110601811
110601816
110601818
110601823
110601830
110601839
110601840
110601841
110601842
110601843
110601845
110601846
110601847
110601848
110601849
110601876
110601877
110601878
110601886
110601887
110601888
110601890
110601891
110601892
110601893
110601894
110601895
110601896
110601899
110601900
110601901
110601902
110601903
110601906
110601923
110601924
110601935
110601936
110601937
110601938
110601939
110601940
110601941
110601942
110601945
110601950
110601951
110601952
110601955
110601956
110601960
110601962
110601963
110601965
110601966
110601976
110601977
110601987
110601993
110601994
110601995
110601996
110602017
110602018
110602020
110602027
110602028
110602029
110602031
110602034
110602058
110602059
110602060
110602062
110602066
110602067
110602068
110602070
110602071
110602074
110602075
110602084
110602085
110602086
110602087
110602088
110602089
110602104
110602105
110602106
110602107
110602110
110602114
110602119
110602120
110602130
110602131
110602132
110602133
110602134
110602136
110602139
110602142
110602143
110602149
110602150
110602151
110602152
110602153
110602160
110602170
110602177
110602179
110602180
110602181
110602182
110602183
110602184
110602193
110602200
110602210
110602211
110602212
110602215
110602216
110602223
110602225
110602234
110602247
110602262
110602272
110602274
110602275
110602285
110602288
110602291
110602294
110602295
110602298
110602310
110602314
110602323
110602326
110602327
110602332
110602339
110602341
110602363
110602364
110602369
110602374
110602378
110602390
110602391
110602392
110602398
110602400
110602406
110602421
110602422
110602430
110602432
110602433
110602434
110602438
110602442
110602454
110602455
110602456
110602458
110602459
110602462
110602463
110602464
110602472
110602476
110602479
110602480
110602481
189423085
189423086
189423108
189423110
189423112
189423113
189423116
189423117
189423118
189423127
189423130
189423235
189423236
189423250
189423409
189423410
189423418
189423419
189423423
189423424
189423427
189423429
189423431
189423432
189423438
189423440
189423441
189423444
189423445
189423446
189423449
189423450
189423452
189423453
189423460
189423468
189423469
189423472
189423475
189423477
189423479
189423480
189423481
189423486
189423487
189423489
189423490
189423491
189423494
189423495
189423504
189423527
189423528
189423529
189423531
189423533
189423534
189423540
189423542
189423549
189423554
189423556
189423559
189423567
189423568
189423573
189423574
189423576
189423577
189423578
189423581
189423595
189423597
189423598
189423599
189423600
189423616
189423649
189423650
189423654
189423656
189423657
189423694
189423695
189423699
189423700
189423703
189423708
189423717
189423718
189423724
189423726
189423727
189423734
189423737
189423738
189423739
189423740
189423741
189423742
189423744
189423745
189423746
189423747
189423748
189423750
189423752
189423753
189423754
189423757
189423763
189423766
189423770
189423771
189423825
189423827
189423830
189423836
189423839
189423840
189423843
189423871
189423886
189423887
189423890
189423891
189423893
189423939
189423941
189423943
189423945
189424013
189424014
189424020
189424021
189424027
189424043
189424044
189424045
189424047
189424056
189424057
189424058
189424059
189424061
189424062
189424063
189424075
189424077
189424081
189424082
189424083
189424085
189424089
189424091
189424092
189424093
189424094
189424096
189424150
189424153
189424154
189424166
189424184
189424185
189424201
189424202
189424203
189424204
189424205
189424207
189424208
189424209
189424210
189424256
189424272
189424277
189424279
189424280
189424281
189424293
189424299
189424300
189424301
189424302
189424303
189424306
189424308
189424310
189424312
189424313
189424322
189424323
189424325
189424370
189424372
189424380
189424381
189424382
189424385
189424396
189424398
189424399
189424400
189424401
189424402
189424403
189424406
189424410
189424411
189424412
189424413
189424414
189424415
189424416
189424417
189424419
189424420
189424421
189424422
189424424
189424425
189424426
189424427
189424429
189424430
189424431
189424432
189424434
189424435
189424436
189424437
189424438
189424439
189424510
189424512
189424523
189424525
189424526
189424527
189424528
189424573
189424601
189424649
189424650
189424651
189424652
189424653
189424654
189424655
189424656
189424657
189424679
189424682
189424684
189424685
189424686
189424688
189424692
189424699
189424700
189424701
189424702
189424703
189424708
189424709
189424710
189424711
189424717
189424718
189424719
189424720
189424722
189424723
189424725
189424726
189424727
189424728
189424729
189424730
189424731
189424732
189424733
189424734
189424735
189424736
189424783
189424784
189424786
189424787
189424790
189424800
189424802
189424806
189424807
189424808
189424811
189424815
189424818
189424820
189424825
189424832
189424853
189424892
189424894
189424902
189424904
189424905
189424906
189424908
189424910
189424925
189424926
189424927
189424929
189424930
189424931
189424932
189424933
189424936
189424939
189424940
189424941
189424942
189424943
189424944
189424946
189424948
189424959
189424960
189424964
189424966
189424968
189424970
189424971
189424972
189424973
189424974
189424975
189424976
189424978
189424980
189424981
189424984
189424986
189424987
189424988
189424989
189424991
189424994
189424997
189424999
189425000
189425001
189425002
189425003
189425004
189425005
189425006
189425007
189425010
189425013
189425022
189425023
189425027
189425052
189425053
189425064
189425066
189425069
189425071
189425072
189425073
189425078
189425079
189425090
189425091
189425092
189425096
189425105
189425106
189425107
189425110
189425137
189425139
189425142
189425143
189425144
189425145
189425149
189425156
189425157
189425158
189425161
189425163
189425165
189425166
189425167
189425169
189425174
189425175
189425184
189425185
189425187
189425188
189425202
189425203
189425204
189425205
189425206
189425207
189425208
189425209
189425220
189425221
189425222
189425223
189425224
189425225
189425227
189425228
189425229
189425230
189425231
189425232
189425233
189425242
189425243
189425248
189425271
189425272
189425273
189425276
189425283
189425289
189425293
189425295
189425302
189425303
189425306
189425324
189425332
189425336
189425337
189425339
189425344
189425345
189425346
189425361
189425363
189425364
189425365
189425372
189425373
189425374
189425412
189425428
189425429
189425496
189425502
189425503
189425504
189425505
189425512
189425513
189425516
189425519
189425521
189425523
189425540
189425541
189425542
189425546
189425547
189425548
189425549
189425550
189425551
189425552
189425554
189425555
189425556
189425557
189425558
189425562
[truncated: 3,300 more rows]
