# Supplementary material for: Evolution of electron transfer out of the cell: comparative genomics of six Geobacter genomes
Source: BMC Genomics. 2010 Jan 17;11:40. doi: 10.1186/1471-2164-11-40 (PMC2825233; doi:10.1186/1471-2164-11-40)
Supplement: Additional file 5 — Proteins conserved only within the species in the subsurface clade. Spreadsheet showing the proteins that were conserved in all and only the species in the subsurface clade including ID, protein family ID, conservation of family, and predicted function. [file 1471-2164-11-40-S5.XLS]

## Sheet: AF5 Subsurface specif proteins
NCBI ID	Genome	Local ID	Family ID	Conservation pattern of family	Product Name
197116922	Gb	Gbem_0524	33	----GuGfGb--	integral membrane sensor signal transduction histidine kinase
110599463	Gf	GeobDRAFT_2841	33	----GuGfGb--	ATP-binding region, ATPase-like:Histidine kinase A-like
110599471	Gf	GeobDRAFT_2849	33	----GuGfGb--	PAS
110599993	Gf	GeobDRAFT_2159	33	----GuGfGb--	PAS:ATP-binding region, ATPase-like:Histidine kinase A-like
110600291	Gf	GeobDRAFT_2104	33	----GuGfGb--	PAS:ATP-binding region, ATPase-like:Histidine kinase, HAMP region:Histidine kinase A-like
110600292	Gf	GeobDRAFT_2105	33	----GuGfGb--	PAS:GAF:ATP-binding region, ATPase-like:Histidine kinase A-like
110600300	Gf	GeobDRAFT_2113	33	----GuGfGb--	PAS:ATP-binding region, ATPase-like:Histidine kinase A-like
110600357	Gf	GeobDRAFT_1723	33	----GuGfGb--	ATP-binding region, ATPase-like:Histidine kinase A-like
110600358	Gf	GeobDRAFT_1724	33	----GuGfGb--	PAS:ATP-binding region, ATPase-like:Histidine kinase A-like
148264173	Gu	Gura_2118	33	----GuGfGb--	signal transduction histidine kinase
197118010	Gb	Gbem_1623	98	----GuGfGb--	UDP-N-acetylglucosamine 2-epimerase
197118759	Gb	Gbem_2378	98	----GuGfGb--	UDP-N-acetylglucosamine 2-epimerase
110600391	Gf	GeobDRAFT_1651	98	----GuGfGb--	UDP-N-acetylglucosamine 2-epimerase
110600771	Gf	GeobDRAFT_1523	98	----GuGfGb--	UDP-N-acetylglucosamine 2-epimerase
148263758	Gu	Gura_1696	98	----GuGfGb--	UDP-N-acetylglucosamine 2-epimerase
197118412	Gb	Gbem_2030	1812	----GuGfGb--	MCP methyltransferase, CheR-type with Tpr repeats
197118760	Gb	Gbem_2379	1812	----GuGfGb--	MCP methyltransferase, CheR-type with Tpr repeats
110599231	Gf	GeobDRAFT_2897	1812	----GuGfGb--	Protein-glutamate O-methyltransferase
148266178	Gu	Gura_4168	1812	----GuGfGb--	response regulator receiver protein
197118409	Gb	Gbem_2027	1813	----GuGfGb--	CheA signal transduction histidine kinase
197118763	Gb	Gbem_2382	1813	----GuGfGb--	CheA signal transduction histidine kinase
110599234	Gf	GeobDRAFT_2900	1813	----GuGfGb--	Response regulator receiver:CheW-like protein:ATP-binding region, ATPase-like:Signal transducing histidine kinase, homodimeric:Hpt
148266181	Gu	Gura_4171	1813	----GuGfGb--	CheA signal transduction histidine kinase
197117161	Gb	Gbem_0766	1952	----GuGfGb--	HAD-superfamily hydrolase, subfamily IA, variant 1
110600016	Gf	GeobDRAFT_2182	1952	----GuGfGb--	HAD-superfamily hydrolase subfamily IA, variant 3:HAD-superfamily hydrolase, subfamily IA, variant 1
148265150	Gu	Gura_3122	1952	----GuGfGb--	HAD family hydrolase
197120308	Gb	Gbem_3947	2259	----GuGfGb--	hypothetical protein Gbem_3947
110600677	Gf	GeobDRAFT_1569	2259	----GuGfGb--	hypothetical protein GeobDRAFT_1569
148264039	Gu	Gura_1982	2259	----GuGfGb--	aspartyl protease-like protein
148265064	Gu	Gura_3025	2259	----GuGfGb--	hypothetical protein Gura_3025
197119627	Gb	Gbem_3261	2295	----GuGfGb--	hypothetical protein Gbem_3261
110601838	Gf	GeobDRAFT_0439	2295	----GuGfGb--	conserved hypothetical protein
148263526	Gu	Gura_1460	2295	----GuGfGb--	hypothetical protein Gura_1460
197119605	Gb	Gbem_3239	2297	----GuGfGb--	natural resistance-associated macrophage protein
110602077	Gf	GeobDRAFT_0265	2297	----GuGfGb--	Natural resistance-associated macrophage protein
148264097	Gu	Gura_2040	2297	----GuGfGb--	natural resistance-associated macrophage protein
197118804	Gb	Gbem_2425	2353	----GuGfGb--	metallophosphoesterase
110599773	Gf	GeobDRAFT_2717	2353	----GuGfGb--	Beta-propeller repeat TECPR
148263290	Gu	Gura_1219	2353	----GuGfGb--	metallophosphoesterase
148265448	Gu	Gura_3425	2353	----GuGfGb--	BNR repeat-containing glycosyl hydrolase
197118101	Gb	Gbem_1716	2408	----GuGfGb--	phosphate ABC transporter, periplasmic phosphate-binding protein
197118230	Gb	Gbem_1847	2408	----GuGfGb--	phosphate ABC transporter, periplasmic phosphate-binding protein
110599570	Gf	GeobDRAFT_2646	2408	----GuGfGb--	Periplasmic phosphate binding protein
148263575	Gu	Gura_1509	2408	----GuGfGb--	phosphate ABC transporter, periplasmic phosphate-binding protein
197118070	Gb	Gbem_1684	2409	----GuGfGb--	NAD-dependent epimerase/dehydratase
110599813	Gf	GeobDRAFT_2535	2409	----GuGfGb--	NAD-dependent epimerase/dehydratase:Short-chain dehydrogenase/reductase SDR:3-beta hydroxysteroid dehydrogenase/isomerase:Polysaccharide biosynthesis protein CapD:dTDP-4-dehydrorhamnose reductase
148263747	Gu	Gura_1685	2409	----GuGfGb--	NAD-dependent epimerase/dehydratase
197117960	Gb	Gbem_1573	2418	----GuGfGb--	formate dehydrogenase, gamma subunit
110601225	Gf	GeobDRAFT_1165	2418	----GuGfGb--	Formate dehydrogenase, gamma subunit
148265396	Gu	Gura_3372	2418	----GuGfGb--	formate dehydrogenase, gamma subunit
197117874	Gb	Gbem_1487	2421	----GuGfGb--	phosphonate ABC transporter, periplasmic phosphonate-binding protein
110599485	Gf	GeobDRAFT_2863	2421	----GuGfGb--	Phosphonate-binding periplasmic protein
148262433	Gu	Gura_0350	2421	----GuGfGb--	phosphonate ABC transporter, periplasmic phosphonate-binding protein
197117542	Gb	Gbem_1154	2448	----GuGfGb--	cytochrome C family protein
110601363	Gf	GeobDRAFT_1294	2448	----GuGfGb--	Geobacter sulfurreducens, CxxxxCH...CXXCH motif
148262580	Gu	Gura_0498	2448	----GuGfGb--	cytochrome C family protein
148262581	Gu	Gura_0499	2448	----GuGfGb--	cytochrome C family protein
197116850	Gb	Gbem_0452	2519	----GuGfGb--	CsbD family protein
197119234	Gb	Gbem_2861	2519	----GuGfGb--	CsbD family protein
110600024	Gf	GeobDRAFT_2190	2519	----GuGfGb--	CsbD-like
148264451	Gu	Gura_2405	2519	----GuGfGb--	CsbD family protein
197116638	Gb	Gbem_0238	2537	----GuGfGb--	protein of unknown function DUF72
110600372	Gf	GeobDRAFT_1738	2537	----GuGfGb--	Protein of unknown function DUF72
148265474	Gu	Gura_3451	2537	----GuGfGb--	hypothetical protein Gura_3451
197120401	Gb	Gbem_4042	2840	----GuGfGb--	DEAD_2 domain protein
110599162	Gf	GeobDRAFT_3153	2840	----GuGfGb--	DEAD_2
148264167	Gu	Gura_2112	2840	----GuGfGb--	DEAD_2 domain-containing protein
197120399	Gb	Gbem_4040	2842	----GuGfGb--	domain of unknown function DUF1745
110600359	Gf	GeobDRAFT_1725	2842	----GuGfGb--	conserved hypothetical protein
148264174	Gu	Gura_2119	2842	----GuGfGb--	hypothetical protein Gura_2119
197120294	Gb	Gbem_3933	2847	----GuGfGb--	PHP domain protein
110602395	Gf	GeobDRAFT_0076	2847	----GuGfGb--	PHP-like
148266263	Gu	Gura_4253	2847	----GuGfGb--	putative hydrolase
197120207	Gb	Gbem_3846	2851	----GuGfGb--	PAS/PAC sensor signal transduction histidine kinase
110599294	Gf	GeobDRAFT_2960	2851	----GuGfGb--	PAS
148266231	Gu	Gura_4221	2851	----GuGfGb--	PAS/PAC sensor signal transduction histidine kinase
197120048	Gb	Gbem_3687	2861	----GuGfGb--	hypothetical protein Gbem_3687
110601314	Gf	GeobDRAFT_0967	2861	----GuGfGb--	hypothetical protein GeobDRAFT_0967
148266044	Gu	Gura_4033	2861	----GuGfGb--	hypothetical protein Gura_4033
197119932	Gb	Gbem_3571	2881	----GuGfGb--	hypothetical protein Gbem_3571
110599507	Gf	GeobDRAFT_2583	2881	----GuGfGb--	conserved hypothetical protein
148262858	Gu	Gura_0783	2881	----GuGfGb--	hypothetical protein Gura_0783
197119914	Gb	Gbem_3553	2882	----GuGfGb--	hypothetical protein Gbem_3553
110599391	Gf	GeobDRAFT_3056	2882	----GuGfGb--	hypothetical protein GeobDRAFT_3056
148262108	Gu	Gura_0023	2882	----GuGfGb--	hypothetical protein Gura_0023
197119898	Gb	Gbem_3536	2883	----GuGfGb--	type IV pilus assembly PilZ
110599372	Gf	GeobDRAFT_3037	2883	----GuGfGb--	conserved hypothetical protein
148262129	Gu	Gura_0044	2883	----GuGfGb--	type IV pilus assembly PilZ
197119865	Gb	Gbem_3503	2887	----GuGfGb--	phospholipase D/transphosphatidylase
110601639	Gf	GeobDRAFT_0732	2887	----GuGfGb--	phospholipase D-related protein
148262296	Gu	Gura_0213	2887	----GuGfGb--	phospholipase D/transphosphatidylase
197119862	Gb	Gbem_3500	2889	----GuGfGb--	peptidase M23B
110601824	Gf	GeobDRAFT_0587	2889	----GuGfGb--	Peptidase M23B
148263027	Gu	Gura_0954	2889	----GuGfGb--	peptidase M23B
197119756	Gb	Gbem_3392	2894	----GuGfGb--	methyl-accepting chemotaxis sensory transducer
110599295	Gf	GeobDRAFT_2961	2894	----GuGfGb--	chemotaxis sensory transducer
148266232	Gu	Gura_4222	2894	----GuGfGb--	methyl-accepting chemotaxis sensory transducer
197119751	Gb	Gbem_3387	2896	----GuGfGb--	Radical SAM domain protein
110600622	Gf	GeobDRAFT_1622	2896	----GuGfGb--	Cobalamin B12-binding:Radical SAM
148263366	Gu	Gura_1298	2896	----GuGfGb--	radical SAM domain-containing protein
197119674	Gb	Gbem_3309	2901	----GuGfGb--	glycosyl transferase family 2
110600800	Gf	GeobDRAFT_1587	2901	----GuGfGb--	Glycosyl transferase, family 2
148266289	Gu	Gura_4279	2901	----GuGfGb--	glycosyl transferase family protein
197119673	Gb	Gbem_3308	2902	----GuGfGb--	NDP-hexose 23-dehydratase
110600799	Gf	GeobDRAFT_1586	2902	----GuGfGb--	putative dNDP-4-keto-6-deoxy-glucose-2,3-dehydratase
148266288	Gu	Gura_4278	2902	----GuGfGb--	NDP-hexose 2,3-dehydratase
197119671	Gb	Gbem_3306	2903	----GuGfGb--	Methyltransferase type 11
110600796	Gf	GeobDRAFT_1583	2903	----GuGfGb--	Generic methyltransferase
148266285	Gu	Gura_4275	2903	----GuGfGb--	methyltransferase type 11
197119670	Gb	Gbem_3305	2904	----GuGfGb--	Tetratricopeptide TPR_2 repeat protein
110600793	Gf	GeobDRAFT_1580	2904	----GuGfGb--	TPR repeat
148263389	Gu	Gura_1321	2904	----GuGfGb--	TPR repeat-containing protein
197119606	Gb	Gbem_3240	2906	----GuGfGb--	MgtE intracellular region
110602076	Gf	GeobDRAFT_0264	2906	----GuGfGb--	CBS:MgtE intracellular region
148264098	Gu	Gura_2041	2906	----GuGfGb--	MgtE intracellular region
197119593	Gb	Gbem_3225	2908	----GuGfGb--	sodium:dicarboxylate symporter
110600804	Gf	GeobDRAFT_1591	2908	----GuGfGb--	Sodium:dicarboxylate symporter
148262464	Gu	Gura_0381	2908	----GuGfGb--	sodium:dicarboxylate symporter
197119548	Gb	Gbem_3178	2911	----GuGfGb--	peptidase M20
110599456	Gf	GeobDRAFT_2834	2911	----GuGfGb--	Peptidase M20:Peptidase dimerisation
148266347	Gu	Gura_4337	2911	----GuGfGb--	peptidase M20
197119547	Gb	Gbem_3177	2912	----GuGfGb--	GCN5-related N-acetyltransferase
110599457	Gf	GeobDRAFT_2835	2912	----GuGfGb--	GCN5-related N-acetyltransferase
148266346	Gu	Gura_4336	2912	----GuGfGb--	GCN5-related N-acetyltransferase
197119543	Gb	Gbem_3173	2915	----GuGfGb--	metal dependent phosphohydrolase
110601821	Gf	GeobDRAFT_0584	2915	----GuGfGb--	GAF:Histidine kinase, HAMP region:Metal-dependent phosphohydrolase, HD subdomain
148263814	Gu	Gura_1756	2915	----GuGfGb--	metal dependent phosphohydrolase
197119542	Gb	Gbem_3172	2916	----GuGfGb--	hypothetical protein Gbem_3172
110601820	Gf	GeobDRAFT_0583	2916	----GuGfGb--	N-terminal methylation
148263815	Gu	Gura_1757	2916	----GuGfGb--	hypothetical protein Gura_1757
197119538	Gb	Gbem_3168	2918	----GuGfGb--	alpha/beta hydrolase fold
110600047	Gf	GeobDRAFT_2212	2918	----GuGfGb--	Alpha/beta hydrolase fold
148262178	Gu	Gura_0095	2918	----GuGfGb--	alpha/beta hydrolase fold
197119192	Gb	Gbem_2819	2961	----GuGfGb--	RNA 3'-phosphate cyclase
110600508	Gf	GeobDRAFT_1982	2961	----GuGfGb--	RNA-3'-phosphate cyclase
148263727	Gu	Gura_1665	2961	----GuGfGb--	RNA-3'-phosphate cyclase
197118852	Gb	Gbem_2475	2988	----GuGfGb--	hypothetical protein Gbem_2475
110599825	Gf	GeobDRAFT_2547	2988	----GuGfGb--	conserved hypothetical protein
148265960	Gu	Gura_3947	2988	----GuGfGb--	membrane lipoprotein lipid attachment site
197118835	Gb	Gbem_2458	2990	----GuGfGb--	glycosyltransferase-like protein
110599860	Gf	GeobDRAFT_2344	2990	----GuGfGb--	conserved hypothetical protein
148264896	Gu	Gura_2856	2990	----GuGfGb--	glycosyltransferase-like protein
197118826	Gb	Gbem_2449	2991	----GuGfGb--	Glyoxalase/bleomycin resistance protein/dioxygenase
110599531	Gf	GeobDRAFT_2607	2991	----GuGfGb--	Glyoxalase/bleomycin resistance protein/dioxygenase
148265466	Gu	Gura_3443	2991	----GuGfGb--	glyoxalase/bleomycin resistance protein/dioxygenase
197118765	Gb	Gbem_2384	2993	----GuGfGb--	response regulator receiver protein
110599236	Gf	GeobDRAFT_2902	2993	----GuGfGb--	Response regulator receiver
148266183	Gu	Gura_4173	2993	----GuGfGb--	response regulator receiver protein
197118762	Gb	Gbem_2381	2994	----GuGfGb--	methyl-accepting chemotaxis sensory transducer
110599233	Gf	GeobDRAFT_2899	2994	----GuGfGb--	Histidine kinase, HAMP region:chemotaxis sensory transducer
148266180	Gu	Gura_4170	2994	----GuGfGb--	methyl-accepting chemotaxis sensory transducer
197118761	Gb	Gbem_2380	2995	----GuGfGb--	CheW protein
110599232	Gf	GeobDRAFT_2898	2995	----GuGfGb--	CheW-like protein
148266179	Gu	Gura_4169	2995	----GuGfGb--	putative CheW protein
197118758	Gb	Gbem_2377	2996	----GuGfGb--	Methyltransferase type 11
110599558	Gf	GeobDRAFT_2634	2996	----GuGfGb--	Generic methyltransferase
148265334	Gu	Gura_3310	2996	----GuGfGb--	methyltransferase type 11
197118674	Gb	Gbem_2293	3004	----GuGfGb--	hypothetical protein Gbem_2293
110601889	Gf	GeobDRAFT_0503	3004	----GuGfGb--	hypothetical protein GeobDRAFT_0503
148264295	Gu	Gura_2245	3004	----GuGfGb--	hypothetical protein Gura_2245
197118510	Gb	Gbem_2128	3012	----GuGfGb--	acyl-CoA dehydrogenase domain protein
110598993	Gf	GeobDRAFT_3264	3012	----GuGfGb--	Acyl-CoA dehydrogenase-like:Acyl-CoA dehydrogenase, central region
148263656	Gu	Gura_1593	3012	----GuGfGb--	acyl-CoA dehydrogenase domain-containing protein
197118480	Gb	Gbem_2098	3016	----GuGfGb--	4'-phosphopantetheinyl transferase
110599664	Gf	GeobDRAFT_2741	3016	----GuGfGb--	4'-phosphopantetheinyl transferase
148264063	Gu	Gura_2006	3016	----GuGfGb--	4'-phosphopantetheinyl transferase
197118472	Gb	Gbem_2090	3019	----GuGfGb--	peptidase S10 serine carboxypeptidase
110601358	Gf	GeobDRAFT_0998	3019	----GuGfGb--	Peptidase S10, serine carboxypeptidase
148264169	Gu	Gura_2114	3019	----GuGfGb--	peptidase S10, serine carboxypeptidase
197118406	Gb	Gbem_2024	3023	----GuGfGb--	multi-sensor signal transduction histidine kinase
110602002	Gf	GeobDRAFT_0492	3023	----GuGfGb--	PAS:Response regulator receiver:ATP-binding region, ATPase-like:Histidine kinase A-like
148266387	Gu	Gura_4377	3023	----GuGfGb--	multi-sensor signal transduction histidine kinase
197118354	Gb	Gbem_1971	3032	----GuGfGb--	4Fe-4S ferredoxin, iron-sulfur binding domain protein
110601270	Gf	GeobDRAFT_1313	3032	----GuGfGb--	4Fe-4S ferredoxin, iron-sulfur binding
148263197	Gu	Gura_1125	3032	----GuGfGb--	4Fe-4S ferredoxin iron-sulfur binding domain-containing protein
197118353	Gb	Gbem_1970	3033	----GuGfGb--	Oxidoreductase FAD-binding domain protein
110601269	Gf	GeobDRAFT_1312	3033	----GuGfGb--	Oxidoreductase FAD/NAD(P)-binding:Oxidoreductase FAD-binding region
148263196	Gu	Gura_1124	3033	----GuGfGb--	oxidoreductase FAD-binding subunit
197118203	Gb	Gbem_1819	3042	----GuGfGb--	PKD domain containing protein
110599082	Gf	GeobDRAFT_3353	3042	----GuGfGb--	PKD
148264304	Gu	Gura_2254	3042	----GuGfGb--	PKD domain-containing protein
197118160	Gb	Gbem_1775	3046	----GuGfGb--	FemAB-related protein, PEP-CTERM system-associated
110600548	Gf	GeobDRAFT_2080	3046	----GuGfGb--	conserved hypothetical protein
148264390	Gu	Gura_2344	3046	----GuGfGb--	hypothetical protein Gura_2344
197118090	Gb	Gbem_1704	3053	----GuGfGb--	transcriptional regulator, AraC family
110599506	Gf	GeobDRAFT_2582	3053	----GuGfGb--	Helix-turn-helix, AraC type:ThiJ/PfpI
148265551	Gu	Gura_3529	3053	----GuGfGb--	AraC family transcriptional regulator
197118058	Gb	Gbem_1671	3056	----GuGfGb--	transport-associated
110602054	Gf	GeobDRAFT_0332	3056	----GuGfGb--	Transport-associated
148264453	Gu	Gura_2407	3056	----GuGfGb--	transport-associated protein
197117961	Gb	Gbem_1574	3062	----GuGfGb--	Formate dehydrogenase transmembrane domain protein
110601226	Gf	GeobDRAFT_1166	3062	----GuGfGb--	4Fe-4S ferredoxin, iron-sulfur binding
148265397	Gu	Gura_3373	3062	----GuGfGb--	4Fe-4S ferredoxin iron-sulfur binding domain-containing protein
197117939	Gb	Gbem_1552	3063	----GuGfGb--	Ig family protein
110600240	Gf	GeobDRAFT_1834	3063	----GuGfGb--	hypothetical protein GeobDRAFT_1834
148263873	Gu	Gura_1816	3063	----GuGfGb--	Ig family protein
197117938	Gb	Gbem_1551	3064	----GuGfGb--	hypothetical protein Gbem_1551
110600271	Gf	GeobDRAFT_1865	3064	----GuGfGb--	hypothetical protein GeobDRAFT_1865
148263872	Gu	Gura_1815	3064	----GuGfGb--	hypothetical protein Gura_1815
197117862	Gb	Gbem_1475	3068	----GuGfGb--	DNA polymerase beta domain protein region
110602289	Gf	GeobDRAFT_0127	3068	----GuGfGb--	DNA polymerase, beta-like region
148263205	Gu	Gura_1133	3068	----GuGfGb--	DNA polymerase beta subunit
197117802	Gb	Gbem_1414	3089	----GuGfGb--	CoA-binding domain protein
110598989	Gf	GeobDRAFT_3260	3089	----GuGfGb--	CoA-binding
148264936	Gu	Gura_2897	3089	----GuGfGb--	CoA-binding domain-containing protein
197117754	Gb	Gbem_1366	3096	----GuGfGb--	ErfK/YbiS/YcfS/YnhG family protein
110602231	Gf	GeobDRAFT_0237	3096	----GuGfGb--	ErfK/YbiS/YcfS/YnhG
148263470	Gu	Gura_1402	3096	----GuGfGb--	hypothetical protein Gura_1402
197117748	Gb	Gbem_1360	3097	----GuGfGb--	Radical SAM domain protein
110601074	Gf	GeobDRAFT_1409	3097	----GuGfGb--	Radical SAM
148264459	Gu	Gura_2413	3097	----GuGfGb--	radical SAM domain-containing protein
197117739	Gb	Gbem_1351	3098	----GuGfGb--	thiamineS protein
110601078	Gf	GeobDRAFT_1413	3098	----GuGfGb--	ThiamineS
148264468	Gu	Gura_2422	3098	----GuGfGb--	thiamineS protein
197117551	Gb	Gbem_1163	3104	----GuGfGb--	Radical SAM domain protein
110600943	Gf	GeobDRAFT_1060	3104	----GuGfGb--	Radical SAM
148262595	Gu	Gura_0513	3104	----GuGfGb--	radical SAM domain-containing protein
197117550	Gb	Gbem_1162	3105	----GuGfGb--	hypothetical protein Gbem_1162
110600942	Gf	GeobDRAFT_1059	3105	----GuGfGb--	hypothetical protein GeobDRAFT_1059
148262594	Gu	Gura_0512	3105	----GuGfGb--	hypothetical protein Gura_0512
197117548	Gb	Gbem_1160	3106	----GuGfGb--	hypothetical protein Gbem_1160
110600940	Gf	GeobDRAFT_1057	3106	----GuGfGb--	hypothetical protein GeobDRAFT_1057
148262592	Gu	Gura_0510	3106	----GuGfGb--	hypothetical protein Gura_0510
197117546	Gb	Gbem_1158	3107	----GuGfGb--	hypothetical protein Gbem_1158
110600939	Gf	GeobDRAFT_1056	3107	----GuGfGb--	hypothetical protein GeobDRAFT_1056
148262583	Gu	Gura_0501	3107	----GuGfGb--	hypothetical protein Gura_0501
197117507	Gb	Gbem_1118	3109	----GuGfGb--	40-residue YVTN family beta-propeller repeat protein
110599676	Gf	GeobDRAFT_2753	3109	----GuGfGb--	conserved hypothetical protein
148264047	Gu	Gura_1990	3109	----GuGfGb--	YVTN beta-propeller repeat-containing protein
197117362	Gb	Gbem_0972	3115	----GuGfGb--	hypothetical protein Gbem_0972
110601504	Gf	GeobDRAFT_1033	3115	----GuGfGb--	hypothetical protein GeobDRAFT_1033
148266426	Gu	Gura_4416	3115	----GuGfGb--	hypothetical protein Gura_4416
197117273	Gb	Gbem_0883	3120	----GuGfGb--	PDZ/DHR/GLGF domain protein
110601657	Gf	GeobDRAFT_0876	3120	----GuGfGb--	PDZ/DHR/GLGF
148264998	Gu	Gura_2959	3120	----GuGfGb--	PDZ/DHR/GLGF domain-containing protein
197117252	Gb	Gbem_0860	3121	----GuGfGb--	lipopolysaccharide heptosyltransferase II
110600406	Gf	GeobDRAFT_1666	3121	----GuGfGb--	Glycosyl transferase, family 9
148265243	Gu	Gura_3215	3121	----GuGfGb--	glycosyl transferase family protein
197117251	Gb	Gbem_0859	3122	----GuGfGb--	NAD-dependent epimerase/dehydratase
110600395	Gf	GeobDRAFT_1655	3122	----GuGfGb--	NAD-dependent epimerase/dehydratase:Short-chain dehydrogenase/reductase SDR:3-beta hydroxysteroid dehydrogenase/isomerase:dTDP-4-dehydrorhamnose reductase
148265804	Gu	Gura_3786	3122	----GuGfGb--	NAD-dependent epimerase/dehydratase
197117250	Gb	Gbem_0858	3123	----GuGfGb--	NAD-dependent epimerase/dehydratase
110600396	Gf	GeobDRAFT_1656	3123	----GuGfGb--	NAD-dependent epimerase/dehydratase:3-beta hydroxysteroid dehydrogenase/isomerase
148265805	Gu	Gura_3787	3123	----GuGfGb--	NAD-dependent epimerase/dehydratase
197117169	Gb	Gbem_0774	3137	----GuGfGb--	ribonuclease H
110602228	Gf	GeobDRAFT_0234	3137	----GuGfGb--	Ribonuclease H:5'-3' exonuclease
148263291	Gu	Gura_1220	3137	----GuGfGb--	ribonuclease H
197117111	Gb	Gbem_0716	3139	----GuGfGb--	hypothetical protein Gbem_0716
110602348	Gf	GeobDRAFT_0030	3139	----GuGfGb--	hypothetical protein GeobDRAFT_0030
148263501	Gu	Gura_1433	3139	----GuGfGb--	hypothetical protein Gura_1433
197117077	Gb	Gbem_0681	3142	----GuGfGb--	response regulator receiver protein
110601273	Gf	GeobDRAFT_1316	3142	----GuGfGb--	Heat shock protein DnaJ-like:Response regulator receiver
148265640	Gu	Gura_3619	3142	----GuGfGb--	response regulator receiver protein
197117074	Gb	Gbem_0678	3143	----GuGfGb--	hypothetical protein Gbem_0678
110601413	Gf	GeobDRAFT_0930	3143	----GuGfGb--	hypothetical protein GeobDRAFT_0930
148264755	Gu	Gura_2714	3143	----GuGfGb--	hypothetical protein Gura_2714
197117071	Gb	Gbem_0675	3144	----GuGfGb--	response regulator receiver protein
110601416	Gf	GeobDRAFT_0933	3144	----GuGfGb--	Response regulator receiver
148264751	Gu	Gura_2710	3144	----GuGfGb--	response regulator receiver protein
197117070	Gb	Gbem_0674	3145	----GuGfGb--	hypothetical protein Gbem_0674
110601417	Gf	GeobDRAFT_0934	3145	----GuGfGb--	hypothetical protein GeobDRAFT_0934
148264750	Gu	Gura_2709	3145	----GuGfGb--	hypothetical protein Gura_2709
197117034	Gb	Gbem_0637	3146	----GuGfGb--	polysaccharide deacetylase
110600499	Gf	GeobDRAFT_1973	3146	----GuGfGb--	conserved hypothetical protein
148262896	Gu	Gura_0821	3146	----GuGfGb--	polysaccharide deacetylase
197116906	Gb	Gbem_0508	3150	----GuGfGb--	isochorismatase hydrolase
110600482	Gf	GeobDRAFT_1956	3150	----GuGfGb--	Isochorismatase hydrolase
148262251	Gu	Gura_0168	3150	----GuGfGb--	isochorismatase hydrolase
197116846	Gb	Gbem_0448	3155	----GuGfGb--	peptidase M48 Ste24p
110599624	Gf	GeobDRAFT_2426	3155	----GuGfGb--	Peptidase M48, Ste24p
148262749	Gu	Gura_0670	3155	----GuGfGb--	peptidase M48, Ste24p
197116665	Gb	Gbem_0265	3174	----GuGfGb--	PHP domain protein
110602436	Gf	GeobDRAFT_0017	3174	----GuGfGb--	PHP-like
148263726	Gu	Gura_1664	3174	----GuGfGb--	phosphotransferase domain-containing protein
197116662	Gb	Gbem_0262	3175	----GuGfGb--	hypothetical protein Gbem_0262
110600314	Gf	GeobDRAFT_2127	3175	----GuGfGb--	hypothetical protein GeobDRAFT_2127
148263700	Gu	Gura_1638	3175	----GuGfGb--	hypothetical protein Gura_1638
197116620	Gb	Gbem_0220	3178	----GuGfGb--	hypothetical protein Gbem_0220
110600040	Gf	GeobDRAFT_2205	3178	----GuGfGb--	hypothetical protein GeobDRAFT_2205
148262475	Gu	Gura_0392	3178	----GuGfGb--	hypothetical protein Gura_0392
197116541	Gb	Gbem_0141	3181	----GuGfGb--	Ku protein
110600191	Gf	GeobDRAFT_2010	3181	----GuGfGb--	Ku
148265477	Gu	Gura_3454	3181	----GuGfGb--	Ku domain-containing protein
