# Supplementary material for: Evolution of electron transfer out of the cell: comparative genomics of six Geobacter genomes
Source: BMC Genomics. 2010 Jan 17;11:40. doi: 10.1186/1471-2164-11-40 (PMC2825233; doi:10.1186/1471-2164-11-40)
Supplement: Additional file 6 — Conservation of proteins involved in the energy metabolism of anaerobic respiration Spreadsheet showing all of the proteins with their metabolic role, conservation pattern, reaction abbreviation in the constraint-based model, protein family, and genomes of family members. [file 1471-2164-11-40-S6.XLS]

## Sheet: AF6 Gsul energy proteins
NCBI ID	Local ID	Product Name	Model Reaction Abbreviation	Role	Conservation pattern of family	Family ID	Cluster members
39995625	GSU0518	sodium/solute symporter family protein	PROt5	Acetate transport	GsGmGuGfGbGl	1057	Gu,Gs,Gm,Gl,Gf,Gb
39996170	GSU1068	sodium/solute symporter family protein	ACt2	Acetate transport	GsGmGuGfGbGl	15	Gu,Gu,Gs,Gs,Gs,Gm,Gm,Gl,Gl,Gf,Gf,Gb,Gb,Gb
39996172	GSU1070	sodium/solute symporter family protein	ACt2	Acetate transport	GsGmGuGfGbGl	15	Gu,Gu,Gs,Gs,Gs,Gm,Gm,Gl,Gl,Gf,Gf,Gb,Gb,Gb
39997448	GSU2352	sodium/solute symporter family protein	ACt2	Acetate transport	GsGmGuGfGbGl	15	Gu,Gu,Gs,Gs,Gs,Gm,Gm,Gl,Gl,Gf,Gf,Gb,Gb,Gb
39995952	GSU0846	aconitate hydratase 1	ACONT	TCA cycle	GsGm----Gb--	3009	Gs,Gm,Gb
39996760	GSU1660	aconitate hydratase 2	ACONT	TCA cycle	GsGmGuGfGbGl	1105	Gu,Gs,Gm,Gl,Gf,Gb
39997540	GSU2445	aconitate hydratase, putative	ACONT	TCA cycle	GsGmGuGfGbGl	882	Gu,Gs,Gm,Gl,Gf,Gb
39995598	GSU0490	acetyl-CoA hydrolase/transferase family protein	ATO	TCA cycle	GsGmGuGfGbGl	9	Gu,Gu,Gs,Gs,Gm,Gm,Gm,Gl,Gl,Gf,Gf,Gf,Gb,Gb,Gb,Gb
39996208	GSU1106	citrate synthase	CS	TCA cycle	GsGmGuGfGbGl	59	Gu,Gs,Gm,Gm,Gl,Gf,Gf,Gb,Gb
39996278	GSU1176	fumarate reductase, cytochrome b subunit, putative	FRD5	TCA cycle	GsGmGuGfGbGl	555	Gu,Gs,Gm,Gl,Gf,Gb
39996279	GSU1177	fumarate reductase, flavoprotein subunit	FRD5	TCA cycle	GsGmGuGfGbGl	556	Gu,Gs,Gm,Gl,Gf,Gb
39996280	GSU1178	fumarate reductase, iron-sulfur protein	FRD5	TCA cycle	GsGmGuGfGbGl	557	Gu,Gs,Gm,Gl,Gf,Gb
39996097	GSU0994	fumarate hydratase, class I	FUM	TCA cycle	GsGmGuGfGbGl	1213	Gu,Gs,Gm,Gl,Gf,Gb
39996565	GSU1465	isocitrate dehydrogenase, NADP-dependent	ICDHy	TCA cycle	GsGmGuGfGbGl	672	Gu,Gs,Gm,Gl,Gf,Gb
39996566	GSU1466	malate dehydrogenase	LDH_L, MDH	TCA cycle	GsGmGuGfGbGl	673	Gu,Gs,Gm,Gl,Gf,Gb
39996568	GSU1468	keto/oxoacid ferredoxin oxidoreductase, alpha subunit	OOR	TCA cycle	GsGmGuGfGbGl	675	Gu,Gs,Gm,Gl,Gf,Gb
39996569	GSU1469	keto/oxoacid ferredoxin oxidoreductase, beta subunit	OOR	TCA cycle	GsGmGuGfGbGl	676	Gu,Gs,Gm,Gl,Gf,Gb
39996570	GSU1470	keto/oxoacid ferredoxin oxidoreductase, gamma subunit	OOR	TCA cycle	GsGmGuGfGbGl	677	Gu,Gs,Gm,Gl,Gf,Gb
39995208	GSU0097	pyruvate ferredoxin/flavodoxin oxidoreductase	POR	TCA cycle	GsGmGuGfGbGl	118	Gu,Gu,Gs,Gm,Gl,Gf,Gb,Gb
39996957	GSU1859	keto/oxoacid ferredoxin oxidoreductase, gamma subunit	POR	TCA cycle	GsGmGuGfGbGl	642	Gu,Gs,Gm,Gl,Gf,Gb
39996958	GSU1860	keto/oxoacid ferredoxin oxidoreductase, alpha subunit	POR	TCA cycle	GsGmGuGfGbGl	641	Gu,Gs,Gm,Gl,Gf,Gb
39996959	GSU1861	2-oxoglutarate ferredoxin oxidoreductase	POR	TCA cycle	GsGmGuGfGbGl	640	Gu,Gs,Gm,Gl,Gf,Gb
39996960	GSU1862	keto/oxoacid ferredoxin oxidoreductase subunit	POR	TCA cycle	GsGmGuGfGbGl	639	Gu,Gs,Gm,Gl,Gf,Gb
39996160	GSU1058	succinyl-CoA synthase, beta subunit	SUCOAS	TCA cycle	GsGmGu--GbGl	2037	Gu,Gs,Gm,Gl,Gb
39996161	GSU1059	succinyl-CoA synthase, alpha subunit	SUCOAS	TCA cycle	GsGmGu--GbGl	2038	Gu,Gs,Gm,Gl,Gb
39995616	GSU0509	Fe(III) reductase, alpha subunit	NADPH5	Inner membrane electron & proton transport	GsGmGuGfGbGl	1297	Gu,Gs,Gm,Gl,Gf,Gb
39995617	GSU0510	Fe(III) reductase, beta subunit	NADPH5	Inner membrane electron & proton transport	GsGmGuGfGbGl	1298	Gu,Gs,Gm,Gl,Gf,Gb
39995447	GSU0338	NADH dehydrogenase I, A subunit	NADH5	Inner membrane electron & proton transport	GsGmGuGfGbGl	313	Gu,Gs,Gm,Gl,Gf,Gb
39995448	GSU0339	NADH dehydrogenase I, B subunit	NADH5	Inner membrane electron & proton transport	GsGmGuGfGbGl	314	Gu,Gs,Gm,Gl,Gf,Gb
39995449	GSU0340	NADH dehydrogenase I, C subunit	NADH5	Inner membrane electron & proton transport	GsGmGuGfGbGl	315	Gu,Gs,Gm,Gl,Gf,Gb
39995450	GSU0341	NADH dehydrogenase I, D subunit	NADH5	Inner membrane electron & proton transport	GsGmGuGfGbGl	316	Gu,Gs,Gm,Gl,Gf,Gb
39995451	GSU0342	NADH dehydrogenase I, E subunit	NADH5	Inner membrane electron & proton transport	GsGmGuGfGbGl	317	Gu,Gs,Gm,Gl,Gf,Gb
39995452	GSU0343	NADH dehydrogenase I, F subunit	NADH5	Inner membrane electron & proton transport	GsGmGuGfGbGl	318	Gu,Gs,Gm,Gl,Gf,Gb
39995453	GSU0344	NADH dehydrogenase I, G subunit, putative	NADH5	Inner membrane electron & proton transport	GsGmGuGfGbGl	319	Gu,Gs,Gm,Gl,Gf,Gb
39995454	GSU0345	NADH dehydrogenase I, H subunit	NADH5	Inner membrane electron & proton transport	GsGmGuGfGbGl	320	Gu,Gs,Gm,Gl,Gf,Gb
39995455	GSU0346	NADH dehydrogenase I, I subunit	NADH5	Inner membrane electron & proton transport	GsGmGuGfGbGl	321	Gu,Gs,Gm,Gl,Gf,Gb
39995456	GSU0347	NADH dehydrogenase I, J subunit	NADH5	Inner membrane electron & proton transport	GsGmGuGfGbGl	322	Gu,Gs,Gm,Gl,Gf,Gb
39995457	GSU0348	NADH dehydrogenase I, K subunit	NADH5	Inner membrane electron & proton transport	GsGmGuGfGbGl	323	Gu,Gs,Gm,Gl,Gf,Gb
39995458	GSU0349	NADH dehydrogenase I, L subunit	NADH5	Inner membrane electron & proton transport	GsGmGuGf--Gl	324	Gu,Gs,Gm,Gl,Gf		present in Gbem with 77% Identity
39995459	GSU0350	NADH dehydrogenase I, M subunit	NADH5	Inner membrane electron & proton transport	GsGmGuGfGbGl	325	Gu,Gs,Gm,Gl,Gf,Gb
39995460	GSU0351	NADH dehydrogenase I, N subunit	NADH5	Inner membrane electron & proton transport	GsGmGuGfGbGl	326	Gu,Gs,Gm,Gl,Gf,Gb
39998518	GSU3429	NADH dehydrogenase I, N subunit	NADH5	Inner membrane electron & proton transport	GsGmGuGfGb--	2068	Gu,Gs,Gm,Gf,Gb
39998519	GSU3430	NADH dehydrogenase I, M subunit	NADH5	Inner membrane electron & proton transport	GsGmGuGfGb--	2067	Gu,Gs,Gm,Gf,Gb
39998520	GSU3431	NADH dehydrogenase I, L subunit	NADH5	Inner membrane electron & proton transport	GsGmGuGfGb--	2066	Gu,Gs,Gm,Gf,Gb
39998521	GSU3432	NADH dehydrogenase I, K subunit	NADH5	Inner membrane electron & proton transport	GsGmGuGfGb--	2065	Gu,Gs,Gm,Gf,Gb
39998522	GSU3433	NADH dehydrogenase I, J subunit	NADH5	Inner membrane electron & proton transport	GsGmGuGfGb--	2064	Gu,Gs,Gm,Gf,Gb
39998523	GSU3434	NADH dehydrogenase I, I subunit	NADH5	Inner membrane electron & proton transport	GsGmGuGfGb--	2063	Gu,Gs,Gm,Gf,Gb
39998525	GSU3436	NADH dehydrogenase I, H subunit	NADH5	Inner membrane electron & proton transport	GsGmGuGfGb--	2062	Gu,Gs,Gm,Gf,Gb
39998528	GSU3439	NADH dehydrogenase I, G subunit	NADH5	Inner membrane electron & proton transport	GsGmGuGfGb--	2061	Gu,Gs,Gm,Gf,Gb
39998530	GSU3441	NADH dehydrogenase I, F subunit	NADH5	Inner membrane electron & proton transport	GsGmGu--Gb--	2060	Gu,Gs,Gm,Gb		present in Gfrc with 79% Identity
39998532	GSU3443	NADH dehydrogenase I, E subunit	NADH5	Inner membrane electron & proton transport	GsGmGuGfGb--	2059	Gu,Gs,Gm,Gf,Gb
39998533	GSU3444	NADH dehydrogenase I, B/C/D subunits	NADH5	Inner membrane electron & proton transport	GsGmGuGfGb--	2058	Gu,Gs,Gm,Gf,Gb
39998534	GSU3445	NADH dehydrogenase I, A subunit	NADH5	Inner membrane electron & proton transport	GsGmGuGfGb--	2057	Gu,Gs,Gm,Gf,Gb
39996748	GSU1648	cytochrome c family protein	none	Inner membrane electron & proton transport	GsGmGu--Gb--	2461	Gu,Gs,Gm,Gb
39996749	GSU1649	cytochrome b/b6	none	Inner membrane electron & proton transport	GsGmGu--Gb--	2460	Gu,Gs,Gm,Gb
39996750	GSU1650	cytochrome b/b6 complex, iron-sulfur subunit	none	Inner membrane electron & proton transport	GsGmGu--Gb--	2459	Gu,Gs,Gm,Gb
39998021	GSU2930	cytochrome c family protein	none	Inner membrane electron & proton transport	GsGmGuGfGbGl	271	Gu,Gs,Gm,Gl,Gf,Gb
39998023	GSU2932	cytochrome b/b6	none	Inner membrane electron & proton transport	GsGmGuGfGbGl	269	Gu,Gs,Gm,Gl,Gf,Gb
39998024	GSU2933	cytochrome b/b6 complex, iron-sulfur subunit	none	Inner membrane electron & proton transport	GsGmGuGfGbGl	268	Gu,Gs,Gm,Gl,Gf,Gb
39995219	GSU0108	ATP synthase F0, B subunit, putative	ATPS4	ATP synthesis	GsGmGuGfGbGl	295	Gu,Gs,Gm,Gl,Gf,Gb
39995220	GSU0109	ATP synthase F0, B subunit	ATPS4	ATP synthesis	GsGmGuGfGbGl	296	Gu,Gs,Gm,Gl,Gf,Gb
39995221	GSU0110	ATP synthase F1, delta subunit	ATPS4	ATP synthesis	GsGmGuGfGbGl	297	Gu,Gs,Gm,Gl,Gf,Gb
39995222	GSU0111	ATP synthase F1, alpha subunit	ATPS4	ATP synthesis	GsGmGuGfGbGl	298	Gu,Gs,Gm,Gl,Gf,Gb
39995223	GSU0112	ATP synthase F1, gamma subunit	ATPS4	ATP synthesis	GsGmGuGfGbGl	299	Gu,Gs,Gm,Gl,Gf,Gb
39995224	GSU0113	ATP synthase F1, beta subunit	ATPS4	ATP synthesis	GsGmGuGfGbGl	300	Gu,Gs,Gm,Gl,Gf,Gb
39995225	GSU0114	ATP synthase F1, epsilon subunit	ATPS4	ATP synthesis	GsGmGuGfGbGl	301	Gu,Gs,Gm,Gl,Gf,Gb
39995442	GSU0333	ATP synthase F0, C subunit	ATPS4	ATP synthesis	GsGmGu--GbGl	1584	Gu,Gs,Gm,Gl,Gf,Gb
39995443	GSU0334	ATP synthase F0, A subunit	ATPS4	ATP synthesis	GsGmGu--GbGl	1585	Gu,Gs,Gm,Gl,Gf,Gb
39995888	GSU0782	nickel-dependent hydrogenase, small subunit		Hydrogenase	Gs--Gu--GbGl	2302	Gu,Gs,Gl,Gb
39995889	GSU0783	hydrogenase 2 protein HybA		Hydrogenase	Gs--Gu--GbGl	2303	Gu,Gs,Gl,Gb
39995890	GSU0784	putative hydrogenase 2 b cytochrome subunit		Hydrogenase	Gs--Gu--GbGl	2304	Gu,Gs,Gl,Gb
39995891	GSU0785	nickel-dependent hydrogenase, large subunit		Hydrogenase	GsGmGu--GbGl	41	Gu,Gu,Gu,Gs,Gs,Gm,Gl,Gl,Gb,Gb
