# Supplementary material for: Evolution of electron transfer out of the cell: comparative genomics of six Geobacter genomes
Source: BMC Genomics. 2010 Jan 17;11:40. doi: 10.1186/1471-2164-11-40 (PMC2825233; doi:10.1186/1471-2164-11-40)
Supplement: Additional file 7 — Proteins conserved in all genomes (with reciprocal orthologs in every genome). Spreadsheet showing all of the proteins that had reciprocal best BLAST matches in every single other genomes with their metabolic role, reaction abbreviation in the constraint-based model, bit score ratio for the reciprocal best BLAST match in every other genome, and average bit score ratio. [file 1471-2164-11-40-S7.XLS]

## Sheet: AF7 Reciprocal orthologs
NCBI ID	Local ID	Product Name	Model Reaction	Average bit score ratio for all 6 orthologs	Gmet ortholog	Gmet score	Gura ortholog	Gura score	Gfrc ortholog	Gfrc score	Gbem ortholog	Gbem score	Glov ortholog	Glov score
39997117	GSU2019	acetyl-CoA carboxylase, biotin carboxylase	ACCOAC	0.913256	78222204	0.954955	148263883	0.934363	110600232	0.920206	197117949	0.875161	189424657	0.881596
39997159	GSU2061	acetyltransferase, GNAT family	ACGS	0.845185	78222166	0.896296	148263770	0.87037	110599876	0.82963	197118820	0.837037	189425996	0.792593
39997008	GSU1910	acetolactate synthase, small subunit	ACHBS, ACLS	0.886853	78222475	0.932271	148265739	0.908367	110601142	0.880478	197119118	0.832669	189425559	0.880478
39996835	GSU1736	ACT domain protein	ACHBS, ACLS	0.87	78223031	0.904167	148264187	0.895833	110600878	0.854167	197118572	0.841667	189424918	0.854167
39997009	GSU1911	acetolactate synthase, large subunit, biosynthetic type	ACHBS, ACLS	0.849635	78222474	0.898853	148265740	0.871741	110601143	0.848801	197119119	0.84463	189425560	0.78415
39996705	GSU1605	3-oxoacyl-(acyl-carrier-protein) synthase II	ACMAT1, KAS1, KAS17, KAS3, KAS4, KAS7, KAS9, MCMAT2, MCMAT3, MCMAT4, MCMAT5, MCMAT6, MCMAT7, MCMAT8	0.863663	78222813	0.896802	148263936	0.872093	110599124	0.860465	197119475	0.837209	189424993	0.851744
39996760	GSU1660	aconitate hydratase	ACONT	0.885851	78223119	0.93985	148263996	0.852358	110602200	0.90499	197117682	0.840738	189424946	0.891319
39996626	GSU1526	adenine phosphoribosyltransferase	ADPT, GUAPRT	0.850512	78222634	0.897611	148264660	0.863481	110601432	0.846416	197119057	0.825939	189424150	0.819113
39996732	GSU1632	adenylosuccinate lyase	ADSL1, ADSL2	0.865873	78223150	0.945767	148264121	0.892857	110601445	0.891534	197118714	0.886243	189425751	0.712963
39996973	GSU1875	S-adenosyl-L-homocysteine hydrolase	AHC	0.854655	78222508	0.934704	148265044	0.85006	110600670	0.788392	197117734	0.900846	189423427	0.799274
39998096	GSU3005	thiamine biosynthesis protein ThiC	AHMMPS	0.898663	78221692	0.921123	148266193	0.914439	110599244	0.92246	197120170	0.889037	189426720	0.846257
39995711	GSU0604	thiamine biosynthesis protein ThiC	AHMMPS	0.886269	78224106	0.937587	148265869	0.894591	110601718	0.893204	197119825	0.871012	189425820	0.834951
39997477	GSU2382	anthranilate synthase component II	ANPRT, ANS1	0.857971	78223697	0.950725	148263793	0.86087	110599896	0.823188	197118338	0.826087	189425600	0.828986
39997632	GSU2537	arginine decarboxylase	ARGDC	0.904207	78222124	0.973231	148263056	0.916826	110600914	0.899618	197119288	0.85086	189424734	0.880497
39995267	GSU0156	argininosuccinate lyase	ARGSL	0.875758	78221433	0.931818	148262314	0.893939	110601523	0.869949	197120002	0.849747	189426194	0.833333
39995264	GSU0153	argininosuccinate synthase	ARGSS	0.919441	78221430	0.987413	148262311	0.913287	110601526	0.909091	197119999	0.886713	189426197	0.900699
39997969	GSU2878	aspartate-semialdehyde dehydrogenase	ASAD	0.888372	78221824	0.911628	148263119	0.875969	110600139	0.900775	197117299	0.851163	189423418	0.902326
39996373	GSU1271	aspartate carbamoyltransferase	ASPCT	0.845369	78222978	0.816635	148263913	0.888469	110599797	0.877127	197118279	0.852552	189425144	0.79206
39996898	GSU1799	aspartate kinase	ASPK	0.902297	78223087	0.937213	148264364	0.940276	110600949	0.928025	197117652	0.865237	189425588	0.840735
39995598	GSU0490	acetyl-CoA hydrolase/transferase family protein	ATO	0.915823	78224237	0.975242	148266040	0.922497	110599266	0.8676	197117187	0.930032	189423416	0.883746
39998191	GSU3101	ATP phosphoribosyltransferase	ATPPRT	0.886027	78221604	0.967123	148266069	0.906849	110601331	0.884932	197120067	0.871233	189423887	0.8
39996630	GSU1530	ATP phosphoribosyltransferase	ATPPRT	0.876134	78223105	0.919132	148265270	0.897436	110601993	0.885602	197117122	0.830375	189424184	0.848126
39995224	GSU0113	ATP synthase subunit B	ATPS4	0.970321	78224596	0.990642	148266273	0.970588	110602257	0.977273	197120311	0.963904	189426219	0.949198
39995222	GSU0111	ATP synthase subunit A	ATPS4	0.940984	78224598	0.984868	148266271	0.938209	110602255	0.940731	197120313	0.924338	189426221	0.916772
39995225	GSU0114	ATP synthase F1, epsilon subunit	ATPS4	0.876	78224595	0.93	148266274	0.87	110602258	0.885	197120310	0.87	189426218	0.825
39996378	GSU1276	carbamoyl-phosphate synthase, large subunit	CBPS	0.889902	78222983	0.962541	148263921	0.884365	110599791	0.884365	197118283	0.85722	189425138	0.861021
39996375	GSU1273	carbamoyl-phosphate synthase small subunit	CBPS	0.886072	78222980	0.964006	148263915	0.904538	110599795	0.865415	197118281	0.862285	189425142	0.834116
39998232	GSU3142	3-deoxy-7-phosphoheptulonate synthase	CHORM, DAHPS	0.862891	78221567	0.929688	148262112	0.855469	110599387	0.857422	197119911	0.835938	189425734	0.835938
39996208	GSU1106	citrate synthase	CS	0.901247	78223885	0.955112	148263639	0.926434	110600278	0.891521	197118039	0.842893	189424443	0.890274
39996993	GSU1895	CTP synthetase	CTPS1, CTPS2	0.874376	78222490	0.922902	148265018	0.882086	110600648	0.891156	197117987	0.846939	189424786	0.828798
39995638	GSU0531	diaminopimelate epimerase	DAPE	0.865079	78224185	0.920635	148265927	0.875	110601591	0.875	197116758	0.831349	189426372	0.823413
39996790	GSU1690	3,4-dihydroxy-2-butanone 4-phosphate synthase/GTP cyclohydrolase II	DB4PS, GTPCII	0.860624	78222835	0.91679	148264235	0.86627	110602148	0.876672	197119393	0.849926	189424810	0.793462
39997010	GSU1912	dihydroxy-acid dehydratase	DHAD1, DHAD2	0.896761	78222473	0.92999	148265741	0.911181	110601144	0.886102	197119120	0.868339	189425562	0.888192
39995271	GSU0160	dihydrodipicolinate reductase	DHDPRy	0.90839	78221436	0.979592	148262318	0.852608	110601519	0.920635	197120412	0.843537	189426091	0.945578
39995270	GSU0159	dihydrodipicolinate synthase	DHDPS	0.856098	78221435	0.926829	148262317	0.837398	110601520	0.835366	197120413	0.821138	189426092	0.859756
39997384	GSU2286	enolase	ENO	0.902786	78223575	0.917827	148263837	0.908078	110600268	0.912256	197117386	0.899721	189425078	0.876045
39996279	GSU1177	succinate dehydrogenase	FRD5	0.875357	78223599	0.94375	148265284	0.850893	110602391	0.841071	197119697	0.902679	189425272	0.838393
39996707	GSU1607	serine hydroxymethyltransferase	GHMT	0.893147	78222815	0.942657	148263938	0.883916	110599122	0.885315	197119473	0.878322	189424991	0.875524
39996934	GSU1835	glutamine synthetase, type I	GLNS, GLNSP3	0.943566	78222564	0.961039	148264278	0.924439	110601128	0.933884	197119448	0.931523	189424939	0.966942
39996736	GSU1636	amidophosphoribosyltransferase	GLUPRT	0.853012	78223146	0.924096	148264125	0.843373	110601449	0.845783	197118710	0.837349	189425758	0.814458
39998373	GSU3284	glutamyl-tRNA reductase	GLUTRR	0.847295	78224424	0.913447	148262443	0.846986	110601923	0.857805	197116805	0.814529	189423574	0.803709
39998190	GSU3100	histidinol dehydrogenase	HISTD	0.866667	78221605	0.953361	148266068	0.877915	110601330	0.875171	197120065	0.824417	189423890	0.802469
39998374	GSU3285	porphobilinogen deaminase	HMBS	0.854545	78224425	0.912727	148262442	0.867273	110601924	0.870909	197116806	0.84	189423573	0.781818
39997557	GSU2462	homoserine O-acetyltransferase	HSAT	0.866267	78223979	0.934033	148262662	0.863568	110601584	0.851574	197116749	0.821589	189426524	0.86057
39998185	GSU3095	imidazoleglycerol phosphate synthase, cyclase subunit	IG3PS	0.916854	78221610	0.975281	148266064	0.934831	110601326	0.91236	197120061	0.885393	189424084	0.876404
39998188	GSU3098	imidazoleglycerol-phosphate dehydratase	IGPDH	0.871006	78221607	0.970414	148266067	0.887574	110601329	0.881657	197120064	0.860947	189423893	0.754438
39997293	GSU2195	inosine-5'-monophosphate dehydrogenase	IMPD	0.882013	78223496	0.944654	148265152	0.879245	110600018	0.880503	197117159	0.867925	189424959	0.837736
39997970	GSU2879	3-isopropylmalate dehydrogenase	IPMD	0.941333	78221823	0.968333	148263118	0.953333	110600140	0.946667	197117298	0.931667	189423419	0.906667
39997001	GSU1903	3-isopropylmalate dehydratase, large subunit, putative	IPPMIa, IPPMIb	0.892497	78222482	0.939973	148265729	0.911323	110601556	0.896317	197119110	0.863574	189426214	0.851296
39997004	GSU1906	2-isopropylmalate synthase	IPPS	0.86317	78222479	0.9118	148265735	0.870083	110601138	0.851013	197119115	0.839094	189426374	0.843862
39996992	GSU1894	2-dehydro-3-deoxyphosphooctonate aldolase	KDOPS	0.867952	78222491	0.893976	148265017	0.884337	110600647	0.879518	197117988	0.853012	189425231	0.828916
39996566	GSU1466	malate dehydrogenase	LDH_L, MDH	0.868401	78222572	0.910781	148264247	0.836431	110602058	0.836431	197119272	0.884758	189424684	0.873606
39997460	GSU2364	mannose-6-phosphate isomerase	MAN1PT1, MAN6PI	0.866667	78223674	0.935185	148265297	0.87037	110601620	0.847222	197119708	0.824074	189424719	0.856481
39996978	GSU1880	S-adenosylmethionine synthetase	METAT	0.855556	78222504	0.949495	148263400	0.93771	110600892	0.632997	197117729	0.919192	189423420	0.838384
39998388	GSU3299	carboxyl transferase domain protein	MMCD	0.905909	78224439	0.971014	148262730	0.890747	110601914	0.894091	197116959	0.882943	189426311	0.890747
39995448	GSU0339	NADH dehydrogenase I, B subunit	NADH5	0.929642	78224544	0.970684	148266253	0.921824	110599315	0.915309	197120286	0.938111	189426186	0.90228
39995447	GSU0338	NADH dehydrogenase I, A subunit	NADH5	0.92809	78224545	0.960674	148266254	0.94382	110599316	0.904494	197120287	0.938202	189426187	0.893258
39995450	GSU0341	NADH dehydrogenase I, D subunit	NADH5	0.908273	78224542	0.969521	148266251	0.917271	110599313	0.924528	197120284	0.894049	189426184	0.835994
39995452	GSU0343	NADH dehydrogenase I, F subunit	NADH5	0.906615	78224540	0.946498	148266249	0.914397	110599311	0.916342	197120282	0.892996	189426182	0.86284
39995451	GSU0342	NADH dehydrogenase I, E subunit	NADH5	0.897887	78224541	0.975352	148266250	0.911972	110599312	0.915493	197120283	0.897887	189426183	0.788732
39995457	GSU0348	NADH dehydrogenase I, K subunit	NADH5	0.8816	78224535	0.952	148266244	0.888	110599306	0.872	197120277	0.888	189426177	0.808
39995455	GSU0346	NADH dehydrogenase I, I subunit	NADH5	0.871486	78224537	0.955823	148266246	0.86747	110599308	0.831325	197120279	0.851406	189426179	0.851406
39995459	GSU0350	NADH dehydrogenase I, M subunit	NADH5	0.859413	78224533	0.919315	148266242	0.876528	110599304	0.874083	197120275	0.828851	189426175	0.798289
39995454	GSU0345	NADH dehydrogenase I, H subunit	NADH5	0.850505	78224538	0.925926	148266247	0.828283	110599309	0.887205	197120280	0.873737	189426180	0.737374
39996212	GSU1110	nucleoside diphosphate kinase	NDPK1, NDPK2, NDPK3, NDPK4, NDPK5, NDPK6, NDPK7, NDPK8	0.858091	78223882	0.904564	148263643	0.887967	110602454	0.854772	197118041	0.842324	189426655	0.80083
39996043	GSU0940	ammonium transporter	NH4t3	0.875124	78221915	0.902801	148265389	0.894563	110602225	0.876442	197117895	0.85173	189423542	0.850082
39996323	GSU1221	ammonium transporter, putative	NH4t3	0.873669	78222947	0.913669	148264344	0.88777	110600965	0.864748	197119497	0.864748	189423650	0.83741
39997914	GSU2821	nitrogenase iron protein	NIT3	0.914407	78221882	0.911017	148263246	0.90678	110599160	0.919492	197118456	0.917373	189423719	0.917373
39997913	GSU2820	nitrogenase molybdenum-iron protein, alpha chain	NIT3	0.876994	78221883	0.865896	148263247	0.910983	110599159	0.891329	197118457	0.880925	189423718	0.835838
39997897	GSU2804	ferredoxin family protein	NIT3	0.868263	78221892	0.934132	148263274	0.916168	110599152	0.904192	197118461	0.868263	189423701	0.718563
39997912	GSU2819	nitrogenase molybdenum-iron protein, beta subunit	NIT3	0.8528	78221884	0.866286	148263248	0.850286	110599158	0.852571	197118458	0.854857	189423717	0.84
39997899	GSU2806	nitrogenase molybdenum-iron cofactor biosynthesis protein NifEN	NIT3	0.851515	78221889	0.934343	148263272	0.842172	110599154	0.817551	197118459	0.820076	189423708	0.843434
39996569	GSU1469	ferrodoxin oxidoreductase beta subunit	OOR	0.855508	78222575	0.841102	148264244	0.868644	110602061	0.866525	197119269	0.84322	189424687	0.858051
39996570	GSU1470	keto/oxoacid ferredoxin oxidoreductase, gamma subunit	OOR	0.846711	78222576	0.871711	148264243	0.858553	110602062	0.861842	197119268	0.842105	189424688	0.799342
39996737	GSU1637	orotate phosphoribosyltransferase	ORPT	0.859615	78223145	0.919872	148264126	0.823718	110601450	0.839744	197118709	0.833333	189425759	0.88141
39998163	GSU3072	phospho-N-acetylmuramoyl-pentapeptide-transferase	PAPPT3	0.878808	78221630	0.940397	148265988	0.879139	110601467	0.870861	197116886	0.869205	189423742	0.834437
39995497	GSU0389	phosphate transporter, putative	PIt6	0.857198	78224323	0.919386	148266145	0.861804	110601847	0.848369	197120142	0.831094	189423657	0.825336
39995246	GSU0135	delta-aminolevulinic acid dehydratase	PPBNGS	0.9	78221413	0.980702	148262430	0.885965	110600429	0.896491	197116808	0.868421	189423757	0.868421
39998474	GSU3385	phosphoenolpyruvate carboxykinase (GTP)	PPCK	0.868467	78223835	0.91899	148262943	0.840592	110601600	0.889373	197117129	0.811847	189426508	0.881533
39995687	GSU0580	pyruvate phosphate dikinase	PPDK	0.88391	78224136	0.936835	148265691	0.887633	110602116	0.881649	197117041	0.849734	189426610	0.863697
39996631	GSU1531	phosphoribosyl-AMP cyclohydrolase	PRAMPC, PRATPP	0.904762	78223104	0.939394	148265271	0.91342	110601994	0.900433	197117121	0.891775	189424185	0.878788
39997189	GSU2091	phosphoribosylaminoimidazole-succinocarboxamide synthase	PRASCS	0.871374	78222136	0.931298	148264908	0.895038	110602327	0.885496	197118888	0.835878	189426096	0.80916
39998186	GSU3096	phosphoribosylformimino-5-aminoimidazole carboxamide ribotide isomerase	PRMICI	0.877885	78221609	0.980769	148266065	0.882212	110601327	0.860577	197120062	0.829327	189424085	0.836538
39995201	GSU0090	heterodisulfide reductase subunit	PSRED3	0.901596	78224616	0.929078	148265604	0.914894	110601770	0.897163	197116430	0.879433	189423931	0.887411
39995203	GSU0092	heterodisulfide reductase subunit	PSRED3	0.893656	78224614	0.954683	148265602	0.876133	110601772	0.89426	197116432	0.879154	189423928	0.864048
39995196	GSU0085	heterodisulfide reductase, cytochrome reductase subunit	PSRED3	0.887209	78224621	0.920543	148265608	0.885659	110601764	0.887597	197116426	0.854651	189423936	0.887597
39995200	GSU0089	heterodisulfide reductase subunit	PSRED3	0.85529	78224617	0.863481	148265605	0.856655	110601767	0.877133	197116429	0.829352	189423932	0.849829
39996791	GSU1691	riboflavin synthase, beta subunit	RBFSa, RBFSb	0.85	78222836	0.913793	148264234	0.849138	110602149	0.853448	197119392	0.866379	189424281	0.767241
39998463	GSU3374	ribulose-phosphate 3-epimerase	RPE	0.866111	78221294	0.925	148262277	0.852778	110602142	0.841667	197119889	0.875	189426657	0.836111
39995273	GSU0162	aspartate aminotransferase	SDPTA	0.930857	78221437	0.97	148262321	0.938571	110601516	0.931429	197120411	0.881429	189426089	0.932857
39998068	GSU2977	transaldolase	TAL	0.869972	78221718	0.914601	148262782	0.856749	110599651	0.859504	197117007	0.85124	189423444	0.867769
39998192	GSU3102	UDP-N-acetylglucosamine 1-carboxyvinyltransferase	UAGCVT	0.888923	78221603	0.966154	148266070	0.893846	110601332	0.881538	197120068	0.873846	189423886	0.829231
39998542	GSU3453	uroporphyrinogen decarboxylase	UPPDC1	0.913706	78221244	0.971235	148262100	0.918782	110599395	0.913706	197116416	0.846024	189426294	0.918782
39997017	GSU1919	uridylate kinase	URIDK1, URIDK2	0.886849	78222466	0.967742	148265751	0.861042	110601153	0.890819	197119127	0.858561	189425766	0.856079
39996849	GSU1750	translation initiation factor IF-1	#N/A	0.96063	78223044	0.992126	148264201	0.952756	110602028	0.952756	197118438	0.937008	189424971	0.968504
39998183	GSU3093	ribosomal protein S21	#N/A	0.955355	78221612	0.963871	148266062	0.963871	110601324	0.957419	197120059	0.963871	189424082	0.927742
39997962	GSU2871	translation elongation factor Tu	#N/A	0.955016	78221844	0.977346	148263139	0.954693	110601156	0.94822	197117308	0.951456	189424408	0.943366
39996935	GSU1836	nitrogen regulatory protein P-II	#N/A	0.949738	78222563	0.968586	148264279	0.958115	110601127	0.958115	197119449	0.963351	189424938	0.900524
39996567	GSU1467	iron-sulfur cluster-binding protein	#N/A	0.9456	78222573	0.984	148264246	0.944	110602059	0.944	197119271	0.952	189424685	0.904
39998198	GSU3108	transcription termination factor Rho	#N/A	0.943909	78221597	0.984419	148266076	0.943343	110601338	0.946176	197120074	0.927762	189424091	0.917847
39997943	GSU2851	ribosomal protein S3	#N/A	0.943251	78221852	0.975207	148263146	0.944904	110601164	0.939394	197117329	0.942149	189424416	0.914601
39996069	GSU0966	hypothetical protein GSU0966	#N/A	0.943154	78221924	0.976141	148263498	0.929461	110602283	0.924274	197117907	0.947095	189425060	0.938797
39996042	GSU0939	nitrogen regulatory protein P-II, putative	#N/A	0.942246	78221914	0.957219	148265390	0.967914	110602224	0.914439	197117894	0.925134	189423543	0.946524
39998429	GSU3340	60 kDa chaperonin	#N/A	0.939851	78221257	0.951733	148266317	0.94802	110601397	0.94802	197116649	0.931931	189425979	0.919554
39998543	GSU3454	radical SAM domain protein	#N/A	0.933333	78221243	0.978495	148262099	0.923195	110599396	0.923195	197116415	0.918587	189426171	0.923195
39996704	GSU1604	acyl carrier protein	#N/A	0.930784	78222812	0.952941	148263935	0.931373	110599125	0.945098	197119476	0.937255	189424994	0.887255
39996890	GSU1791	ATP-dependent protease ATP-binding subunit	#N/A	0.928103	78223079	0.970043	148263973	0.942939	110599106	0.942939	197117661	0.920114	189424986	0.864479
39998155	GSU3064	cell division protein FtsA	#N/A	0.927489	78221637	0.973254	148265980	0.939079	110601459	0.934621	197116894	0.925706	189423734	0.864785
39997187	GSU2089	rod shape-determining protein MreB	#N/A	0.926079	78222138	0.949914	148264906	0.939551	110599850	0.927461	197118886	0.920553	189424046	0.892919
39997925	GSU2833	30S ribosomal protein S11	#N/A	0.925822	78221871	0.957746	148263163	0.929577	110601178	0.934272	197117348	0.910798	189424435	0.896714
39997939	GSU2847	ribosomal protein L14	#N/A	0.923656	78221856	0.913978	148263149	0.930108	110601167	0.930108	197117333	0.897849	189424420	0.946237
39995936	GSU0830	heavy metal efflux pump, CzcA family	#N/A	0.919581	78224692	0.941716	148265384	0.923379	110599599	0.913556	197118324	0.905043	189423607	0.914211
39997961	GSU2870	ribosomal protein L33	#N/A	0.91834	78221832	0.955823	148263127	0.92905	110602378	0.910308	197117309	0.89826	189424396	0.89826
39995685	GSU0578	glycyl-tRNA synthetase, alpha subunit	#N/A	0.916883	78224138	0.977737	148265693	0.948052	110602114	0.782931	197117038	0.951763	189424089	0.923933
39997958	GSU2867	ribosomal protein L11	#N/A	0.916456	78221835	0.940928	148263130	0.907173	110602088	0.915612	197117312	0.911392	189424399	0.907173
39995210	GSU0099	MglA protein	#N/A	0.916129	78224607	0.920821	148266342	0.920821	110601349	0.909091	197120323	0.914956	189426173	0.914956
39997634	GSU2539	saccharopine dehydrogenase	#N/A	0.915407	78222122	0.944767	148263054	0.922965	110600912	0.917151	197119290	0.867733	189424735	0.924419
39997929	GSU2837	preprotein translocase SecY	#N/A	0.909893	78221866	0.950535	148263159	0.923797	110601174	0.918449	197117343	0.886364	189424430	0.870321
39995209	GSU0098	MglB protein	#N/A	0.909559	78224608	0.941176	148266341	0.926471	110601350	0.926471	197120324	0.893382	189426172	0.860294
39996591	GSU1491	type IV pilus biogenesis protein PilB	#N/A	0.904522	78222605	0.950578	148264723	0.912723	110601061	0.902208	197118972	0.881178	189424712	0.87592
39996434	GSU1332	heavy metal efflux pump, CzcA family	#N/A	0.903603	78222759	0.898996	148262172	0.907265	110599167	0.899587	197118545	0.909037	189426128	0.903131
39998197	GSU3107	ribosomal protein L31	#N/A	0.903279	78221598	0.967213	148266075	0.893443	110601337	0.918033	197120073	0.860656	189424092	0.877049
39997946	GSU2854	50S ribosomal protein L2	#N/A	0.902183	78221849	0.949782	148263143	0.899563	110601161	0.912664	197117326	0.855895	189424413	0.893013
39998045	GSU2954	arsenical-resistance protein	#N/A	0.901361	78221741	0.937075	148262550	0.926871	110599987	0.896259	197118730	0.877551	189424220	0.869048
39996368	GSU1266	GTP-binding protein LepA	#N/A	0.900503	78222975	0.961809	148264548	0.888442	110602285	0.890452	197118266	0.867337	189424679	0.894472
39997945	GSU2853	ribosomal protein S19	#N/A	0.898039	78221850	0.960784	148263144	0.882353	110601162	0.895425	197117327	0.882353	189424414	0.869281
39997952	GSU2860	translation elongation factor G	#N/A	0.897445	78221843	0.938671	148263138	0.902044	110602375	0.89523	197117320	0.879046	189424407	0.872232
39998398	GSU3309	hypothetical protein GSU3309	#N/A	0.895745	78221249	0.955319	148262254	0.895745	110601819	0.895745	197116437	0.885106	189425698	0.846809
39995588	GSU0480	NifU-like domain protein	#N/A	0.893906	78224272	0.976562	148263012	0.945312	110601540	0.929688	197119169	0.882812	189426530	0.735156
39997942	GSU2850	50S ribosomal protein L16	#N/A	0.893701	78221853	0.92126	148263147	0.905512	110601165	0.893701	197117330	0.88189	189424417	0.866142
39996692	GSU1592	ribosomal protein S15	#N/A	0.892208	78222800	0.941558	148263962	0.922078	110601941	0.902597	197117695	0.896104	189424732	0.798701
39996699	GSU1599	ribosomal protein L32	#N/A	0.890893	78222807	0.946429	148263930	0.880357	110599130	0.910714	197119481	0.850893	189425000	0.866071
39997924	GSU2832	30S ribosomal protein S4	#N/A	0.890515	78221872	0.945799	148263164	0.894309	110601179	0.883469	197117349	0.869919	189424436	0.859079
39996621	GSU1521	integration host factor, alpha subunit	#N/A	0.889474	78222629	0.967105	148264666	0.875	110600926	0.875	197118378	0.881579	189424947	0.848684
39998385	GSU3296	glycolate oxidase subunit GlcD, putative	#N/A	0.889207	78224436	0.940182	148262727	0.862159	110601917	0.920676	197116961	0.850455	189423535	0.872562
39997019	GSU1921	30S ribosomal protein S2	#N/A	0.888827	78222464	0.938547	148265753	0.877095	110602430	0.888268	197119129	0.885475	189425764	0.854749
39996618	GSU1518	50S ribosomal protein L20	#N/A	0.888435	78222626	0.918367	148264669	0.891156	110600923	0.897959	197118375	0.884354	189424931	0.85034
39997097	GSU1999	hfq protein	#N/A	0.888372	78223258	0.96124	148263829	0.883721	110600319	0.899225	197117370	0.868217	189424057	0.829457
39997926	GSU2834	30S ribosomal protein S13	#N/A	0.887204	78221870	0.933649	148263162	0.890995	110601177	0.905213	197117347	0.862559	189424434	0.843602
39998387	GSU3298	transcriptional regulator, Cro/CI family	#N/A	0.886957	78224438	0.976285	148262729	0.905138	110601915	0.920949	197118272	0.758893	189426312	0.873518
39995144	GSU0033	chaperone protein dnaK	#N/A	0.886614	78224715	0.950787	148262294	0.912402	110601637	0.78937	197119867	0.892717	189425885	0.887795
39996828	GSU1729	phenylacetate-CoA ligase	#N/A	0.886612	78223025	0.915301	148264179	0.887978	110600871	0.88388	197118565	0.872951	189424969	0.872951
39995249	GSU0138	peptide chain release factor 3	#N/A	0.88584	78221416	0.949506	148266422	0.883644	110601485	0.883644	197120296	0.883644	189425875	0.82876
39996686	GSU1586	transcription elongation factor NusA	#N/A	0.885479	78222794	0.943894	148263956	0.912541	110601936	0.914191	197117688	0.887789	189424726	0.768977
39997935	GSU2843	ribosomal protein S8	#N/A	0.881982	78221860	0.914414	148263153	0.887387	110601169	0.873874	197117337	0.869369	189424424	0.864865
39997790	GSU2696	AcrB/AcrD/AcrF family protein	#N/A	0.881977	78222030	0.908981	148265520	0.85654	110600820	0.89994	197118749	0.861362	189426481	0.883062
39997731	GSU2637	alcohol dehydrogenase, zinc-containing	#N/A	0.881349	78222052	0.954365	148262263	0.85119	110601811	0.827381	197119676	0.867063	189424154	0.906746
39998428	GSU3339	chaperonin, 10 kDa	#N/A	0.880488	78221256	0.95122	148266316	0.896341	110601398	0.884146	197116648	0.865854	189425978	0.804878
39996744	GSU1644	ABC transporter, ATP-binding protein	#N/A	0.880399	78223133	0.962348	148265269	0.874862	110601990	0.871539	197117226	0.842746	189425498	0.850498
39995559	GSU0451	DNA-binding response regulator	#N/A	0.879545	78224573	0.971591	148266303	0.90625	110600816	0.894886	197116643	0.903409	189424064	0.721591
39995544	GSU0436	twitching motility protein PilT	#N/A	0.87883	78224590	0.965577	148266284	0.865749	110600790	0.855422	197116484	0.845095	189426270	0.862306
39997957	GSU2866	50S ribosomal protein L1	#N/A	0.878466	78221836	0.964602	148263131	0.867257	110602087	0.855457	197117313	0.840708	189424400	0.864307
39997003	GSU1905	cold shock domain family protein	#N/A	0.878333	78222480	0.908333	148265731	0.875	110601554	0.875	197119112	0.9	189426235	0.833333
39996377	GSU1275	hypothetical protein GSU1275	#N/A	0.877833	78222982	0.970443	148263917	0.881773	110599793	0.82266	197120151	0.876847	189425139	0.837438
39995511	GSU0403	chemotaxis protein CheY	#N/A	0.877	78224311	0.945	148266230	0.845	110599292	0.875	197120206	0.875	189426360	0.845
39996391	GSU1289	chemotaxis protein CheY	#N/A	0.87451	78223631	0.916667	148265033	0.852941	110600662	0.867647	197117980	0.872549	189424798	0.862745
39995695	GSU0588	thiamine biosynthesis protein ThiG	#N/A	0.873636	78224130	0.9	148265679	0.881818	110601877	0.884091	197117050	0.859091	189423117	0.843182
39997955	GSU2864	ribosomal protein L7/L12	#N/A	0.873611	78221838	0.944444	148263133	0.868056	110602085	0.888889	197117315	0.819444	189424402	0.847222
39996577	GSU1477	LemA family protein	#N/A	0.873077	78222583	0.932692	148264089	0.88141	110600337	0.86859	197118802	0.858974	189424321	0.823718
39995285	GSU0174	acetyl-CoA hydrolase/transferase family protein	#N/A	0.872944	78222939	0.928571	148263405	0.765152	110599145	0.834416	197120258	0.909091	189426062	0.927489
39997719	GSU2625	transcriptional regulator, ArsR family	#N/A	0.872619	78222066	0.928571	148263772	0.904762	110599878	0.886905	197118818	0.791667	189424724	0.85119
39996617	GSU1517	ribosomal protein L35	#N/A	0.872252	78222625	0.881081	148264670	0.918919	110600922	0.900901	197118374	0.807207	189424930	0.853153
39995256	GSU0145	recombinase A	#N/A	0.872202	78221422	0.925993	148262302	0.875451	110601645	0.871841	197119991	0.853791	189426210	0.833935
39996179	GSU1077	Holliday junction DNA helicase RuvB	#N/A	0.869744	78221966	0.919658	148263481	0.864957	110602181	0.866667	197119681	0.85641	189425232	0.841026
39998194	GSU3104	peptide chain release factor 1	#N/A	0.869403	78221601	0.932836	148266072	0.869403	110601334	0.867537	197120070	0.820896	189424095	0.856343
39996851	GSU1752	translation elongation factor P	#N/A	0.869079	78223045	0.934211	148264202	0.868421	110602029	0.868421	197118437	0.851974	189424972	0.822368
39998370	GSU3281	thioredoxin	#N/A	0.868263	78224421	0.934132	148262446	0.88024	110600027	0.868263	197116802	0.844311	189423576	0.814371
39997191	GSU2093	ABC transporter, ATP-binding protein	#N/A	0.867678	78223723	0.883314	148266036	0.86231	110602268	0.855309	197119077	0.866978	189425673	0.870478
39996277	GSU1175	queuine tRNA-ribosyltransferase	#N/A	0.866338	78223601	0.917898	148265286	0.901478	110601629	0.889984	197119699	0.850575	189425076	0.771757
39997109	GSU2011	cysteine desulfurase	#N/A	0.865239	78222212	0.932455	148263890	0.873147	110602412	0.868204	197117956	0.827018	189424666	0.825371
39996176	GSU1074	hypothetical protein GSU1074	#N/A	0.865014	78221963	0.939394	148263484	0.853994	110602184	0.856749	197119678	0.862259	189424310	0.812672
39996593	GSU1493	type IV pilus biogenesis protein PilC	#N/A	0.86459	78222607	0.916393	148264721	0.855738	110601063	0.854098	197118970	0.857377	189424714	0.839344
39997932	GSU2840	ribosomal protein S5	#N/A	0.8625	78221863	0.929688	148263156	0.859375	110601172	0.855469	197117340	0.855469	189424427	0.8125
39995280	GSU0169	ABC transporter, ATP-binding protein	#N/A	0.86242	78223827	0.847134	148264988	0.863057	110600792	0.845011	197119668	0.849257	189426060	0.907643
39996836	GSU1737	phenylacetate-CoA ligase	#N/A	0.861053	78223032	0.913158	148264188	0.853947	110600879	0.847368	197118573	0.855263	189424917	0.835526
39995754	GSU0648	50S ribosomal protein L19	#N/A	0.860227	78224062	0.914773	148265778	0.852273	110602210	0.852273	197119788	0.846591	189425512	0.835227
39995791	GSU0685	radical SAM domain protein	#N/A	0.859968	78224019	0.948136	148263090	0.860616	110600152	0.84765	197119727	0.839546	189425295	0.80389
39996891	GSU1792	ATP-dependent Clp protease, proteolytic subunit ClpP	#N/A	0.859884	78223080	0.927326	148263972	0.880814	110599107	0.880814	197117660	0.854651	189424987	0.755814
39997923	GSU2831	DNA-directed RNA polymerase alpha subunit	#N/A	0.858484	78221873	0.915162	148263165	0.848375	110601180	0.859206	197117350	0.83935	189424437	0.830325
39997937	GSU2845	ribosomal protein L5	#N/A	0.857895	78221858	0.904605	148263151	0.855263	110601168	0.868421	197117335	0.828947	189424422	0.832237
39997335	GSU2237	DNA-directed RNA polymerase, omega subunit	#N/A	0.857458	78223529	0.90678	148265189	0.864407	110600384	0.898305	197119580	0.855932	189425344	0.761864
39996787	GSU1687	ATP cone domain protein	#N/A	0.857249	78222832	0.907063	148264238	0.862454	110602067	0.836431	197119396	0.862454	189424807	0.817844
39995629	GSU0522	ATP-dependent RNA helicase RhlB	#N/A	0.855728	78224228	0.942008	148263018	0.858557	110601545	0.861386	197119152	0.807638	189425337	0.809052
39997940	GSU2848	ribosomal protein S17	#N/A	0.854667	78221855	0.933333	148263148	0.866667	110601166	0.873333	197117332	0.84	189424419	0.76
39996239	GSU1137	KH domain/HD domain protein	#N/A	0.853696	78222396	0.910506	148263173	0.876783	110601186	0.859922	197117358	0.837873	189426546	0.783398
39997031	GSU1933	translation elongation factor G	#N/A	0.852493	78223192	0.934383	148264855	0.863517	110602108	0.867892	197118699	0.797025	189424383	0.79965
39996786	GSU1686	cytidine/deoxycytidylate deaminase family protein	#N/A	0.852143	78222831	0.935714	148264239	0.860714	110602066	0.846429	197119397	0.825	189424806	0.792857
39996908	GSU1809	cell division protein FtsH	#N/A	0.852098	78223097	0.891707	148264775	0.858537	110602293	0.856585	197119016	0.84878	189425579	0.804878
39996205	GSU1103	acyl-CoA synthase	#N/A	0.852063	78223888	0.857143	148263636	0.87619	110600280	0.843386	197118037	0.850794	189424453	0.832804
39995521	GSU0413	flagellum-specific ATP synthase FliI	#N/A	0.851126	78224301	0.944371	148266220	0.851656	110599282	0.84106	197120196	0.823841	189426350	0.794702
39996592	GSU1492	twitching motility protein PilT	#N/A	0.851118	78222606	0.916933	148264722	0.838658	110601062	0.846645	197118971	0.825879	189424713	0.827476
39997944	GSU2852	ribosomal protein L22	#N/A	0.851087	78221851	0.913043	148263145	0.869565	110601163	0.875	197117328	0.831522	189424415	0.766304
39996254	GSU1152	hypothetical protein GSU1152	#N/A	0.850459	78223617	0.926606	148265000	0.866972	110601659	0.862385	197117270	0.816514	189426141	0.779817
39995519	GSU0411	flagellar motor switch protein FliG	#N/A	0.850275	78224303	0.911927	148266222	0.831193	110599284	0.862385	197120198	0.831193	189426352	0.814679
39996252	GSU1150	oxidative cyclase-related protein	#N/A	0.850173	78223619	0.943613	148265002	0.844649	110601661	0.842348	197117268	0.764097	189426139	0.856157
39995532	GSU0424	flagellar biosynthetic protein FliQ	#N/A	0.849007	78224288	0.900662	148266208	0.84106	110599270	0.807947	197120184	0.81457	189426338	0.880795
39997644	GSU2549	DNA topoisomerase I	#N/A	0.848542	78222111	0.929078	148265709	0.85264	110602369	0.8487	197119084	0.805359	189426315	0.806935
39998179	GSU3089	RNA polymerase sigma factor RpoD	#N/A	0.847259	78221616	0.886724	148266058	0.848965	110601320	0.850183	197120055	0.838002	189424079	0.812424
39995622	GSU0515	universal stress protein family	#N/A	0.847162	78224221	0.917031	148265665	0.873362	110601865	0.882096	197117898	0.847162	189426150	0.716157
39997954	GSU2863	DNA-directed RNA polymerase, beta subunit	#N/A	0.846605	78221839	0.942619	148263134	0.899693	110602084	0.900569	197117316	0.883925	189424403	0.60622
39998207	GSU3117	single-strand binding protein	#N/A	0.846575	78221583	0.958904	148266407	0.849315	110599474	0.840183	197120336	0.817352	189426459	0.767123
39995774	GSU0668	ribosomal protein L9	#N/A	0.846341	78224037	0.902439	148265695	0.869919	110602480	0.845528	197119134	0.833333	189425666	0.780488
39995242	GSU0131	hypothetical protein GSU0131	#N/A	0.844162	78224531	0.888325	148262895	0.878173	110600498	0.86802	197117033	0.796954	189426267	0.78934
39996729	GSU1629	glyceraldehyde 3-phosphate dehydrogenase 1	GAPD	0.843836	78223153	0.900196	148264118	0.847358	110601442	0.841487	197118717	0.792564	189424675	0.837573
39998469	GSU3380	aspartyl/glutamyl-tRNA amidotransferase subunit B	#N/A	0.843766	78221300	0.945293	148266333	0.871501	110601382	0.85369	197120006	0.795165	189426243	0.753181
39995223	GSU0112	ATP synthase F1, gamma subunit	ATPS4	0.842887	78224597	0.934183	148266272	0.859873	110602256	0.847134	197120312	0.802548	189426220	0.770701
39995992	GSU0886	radical SAM domain protein	#N/A	0.842748	78223926	0.927481	148263370	0.854962	110600621	0.852417	197119750	0.824427	189424299	0.754453
39997633	GSU2538	carboxynorspermidine decarboxylase	#N/A	0.842177	78222123	0.89932	148263055	0.835374	110600913	0.84898	197119289	0.791837	189424736	0.835374
39996161	GSU1059	succinyl-CoA synthase, alpha subunit	SUCOAS	0.842029	78221950	0.951691	148266010	0.869565	110599063	0.681159	197116659	0.864734	189425774	0.842995
39996535	GSU1435	peptide ABC transporter, permease protein	NIabc	0.841841	78222450	0.935146	148264109	0.866109	110602133	0.771967	197119019	0.824268	189425091	0.811715
39997143	GSU2045	valyl-tRNA synthetase	#N/A	0.84181	78222176	0.892288	148263856	0.845762	110600251	0.845124	197117918	0.829828	189425595	0.796048
39997540	GSU2445	aconitate hydratase	ACONT	0.841453	78223959	0.94597	148263336	0.846767	110600634	0.837024	197118639	0.798937	189424671	0.778565
39995145	GSU0034	chaperone protein dnaJ	#N/A	0.841341	78224714	0.92365	148262295	0.824953	110601638	0.810056	197119866	0.815642	189425884	0.832402
39996106	GSU1003	nitrogen regulation protein NR(I)	#N/A	0.841286	78223760	0.915946	148262989	0.846724	110601804	0.845488	197119178	0.81953	189425842	0.778739
39996160	GSU1058	succinyl-CoA synthase, beta subunit	SUCOAS	0.840841	78221949	0.965465	148266009	0.915916	110599062	0.552553	197116660	0.884384	189425773	0.885886
39995846	GSU0740	NAD-dependent dehydrogenase subunit	NADH5	0.840741	78223797	0.835979	148262964	0.867725	110602015	0.825397	197119561	0.822751	189425614	0.851852
39995530	GSU0422	flagellar motor switch protein FliN	#N/A	0.840476	78224291	0.922619	148266211	0.839286	110599273	0.809524	197120187	0.785714	189426341	0.845238
39995965	GSU0859	UTP-glucose-1-phosphate uridylyltransferase	GALU	0.839683	78222375	0.912698	148263243	0.859127	110602364	0.84127	197117885	0.815476	189423578	0.769841
39996070	GSU0967	hypothetical protein GSU0967	#N/A	0.83936	78221925	0.8864	148263499	0.8432	110602347	0.8112	197117906	0.8256	189425061	0.8304
39996407	GSU1305	glutamate dehydrogenase	GLUDy, LEUD	0.839255	78222401	0.930435	148264840	0.86087	110600131	0.609938	197116593	0.88323	189423643	0.911801
39996374	GSU1272	dihydroorotase, multifunctional complex type	DHORTS	0.837821	78222979	0.903177	148263914	0.844175	110599796	0.844175	197118280	0.803328	189425143	0.794251
39997032	GSU1934	transcriptional activator, putative, Baf family	#N/A	0.837701	78223193	0.891954	148264856	0.845977	110602107	0.829885	197118700	0.806897	189424382	0.813793
39995262	GSU0151	acetylornithine aminotransferase	ACOTA	0.837322	78221428	0.921652	148262309	0.850427	110601528	0.819088	197119997	0.780627	189426199	0.814815
39995115	GSU0004	DNA gyrase, A subunit	#N/A	0.83708	78221233	0.977372	148262090	0.80219	110599406	0.853285	197116407	0.772993	189423108	0.779562
39998087	GSU2996	precorrin-6y c5,15-methyltransferase	PC6YM	0.837037	78221702	0.907407	148262120	0.864672	110599380	0.831909	197119905	0.834758	189426465	0.746439
39996247	GSU1145	protein-glutamate methylesterase	#N/A	0.836694	78223621	0.897521	148265021	0.831405	110600651	0.838017	197117984	0.846281	189424789	0.770248
39996854	GSU1755	dihydroorotate dehydrogenase	DHORD4	0.836585	78223048	0.912602	148264205	0.845528	110602434	0.825203	197118778	0.796748	189425363	0.802846
39998283	GSU3193	ATP-dependent protease La	#N/A	0.836551	78224405	0.894778	148262770	0.85443	110599644	0.849684	197117001	0.83307	189425862	0.750791
39996969	GSU1871	ribonucleotide-diphosphate reductase alpha subunit	RNDR1, RNDR2, RNDR3, RNDR4	0.83635	78222511	0.930982	148264309	0.838957	110602425	0.800613	197117589	0.809816	189425377	0.80138
39998159	GSU3068	UDP-N-acetylmuramate--alanine ligase	UAMAS	0.835733	78221634	0.958667	148265984	0.792	110601463	0.784	197116890	0.796	189423738	0.848
39995416	GSU0307	hydrogenase assembly chaperone hypC/hupF	#N/A	0.835676	78221345	0.945946	148264008	0.843243	110599832	0.741441	197119502	0.847748	189426113	0.8
39995758	GSU0652	NAD(+) synthetase	NADS1	0.835526	78224058	0.85307	148265774	0.861842	110602214	0.859649	197119783	0.817982	189425287	0.785088
39995324	GSU0214	hypothetical protein GSU0214	#N/A	0.834915	78223768	0.829222	148263706	0.85389	110601653	0.833017	197120215	0.829222	189425672	0.829222
39996984	GSU1886	ribosomal subunit interface protein	#N/A	0.834551	78222498	0.920266	148265010	0.843854	110601669	0.847176	197117262	0.790698	189425224	0.770764
39995206	GSU0095	conserved hypothetical protein TIGR00103	#N/A	0.834019	78224611	0.903738	148266338	0.827103	110601353	0.827103	197116611	0.827103	189423437	0.785047
39998397	GSU3308	adenylosuccinate synthetase	ADSS	0.833973	78224451	0.869863	148262741	0.852055	110599589	0.850685	197116950	0.783562	189426300	0.813699
39997478	GSU2383	anthranilate synthase component I	ANS1	0.833929	78223698	0.906888	148263792	0.830357	110599895	0.834184	197118792	0.80102	189425604	0.797194
39996829	GSU1730	branched-chain amino acid ABC transporter, ATP-binding protein	ILEabc, LEUabc, VALabc	0.83381	78223026	0.92619	148264180	0.830952	110600872	0.8	197118566	0.8	189424924	0.811905
39995617	GSU0510	Fe(III) reductase, beta subunit	NADPH5	0.833667	78224216	0.923567	148265660	0.840764	110601984	0.839854	197117055	0.787989	189423729	0.77616
39996959	GSU1861	2-oxoglutarate ferredoxin oxidoreductase	POR	0.833503	78222521	0.910321	148264289	0.871404	110601884	0.829103	197119457	0.786802	189425368	0.769882
39995458	GSU0349	NADH dehydrogenase I, L subunit	NADH5	0.8333	78224534	0.886341	148266243	0.857428	110599305	0.854437	197120276	0.783649	189426176	0.784646
39995716	GSU0609	phosphoribosylaminoimidazolecarboxamide formyltransferase/IMP cyclohydrolase	AICART, IMPC	0.833259	78224101	0.899113	148265864	0.883592	110601723	0.868071	197119820	0.838137	189425816	0.677384
39997711	GSU2617	protein-export membrane protein SecD	#N/A	0.832902	78222074	0.895417	148263780	0.849589	110599886	0.822562	197118810	0.822562	189425068	0.774383
39997016	GSU1918	ribosome recycling factor	#N/A	0.831915	78222467	0.886525	148265750	0.858156	110601152	0.843972	197119126	0.776596	189425767	0.794326
39995721	GSU0614	cytochrome c biogenesis protein, CcmF/CcyK/CcsA family	#N/A	0.831707	78224096	0.904472	148265858	0.839431	110601695	0.768293	197119815	0.821138	189425812	0.825203
39996874	GSU1775	cell division ATP-binding protein FtsE	#N/A	0.831169	78223063	0.901299	148263989	0.849351	110599091	0.838961	197117675	0.838961	189424982	0.727273
39996897	GSU1798	2-isopropylmalate synthase	#N/A	0.831038	78223086	0.951913	148264363	0.903825	110600951	0.57377	197117653	0.87541	189425097	0.850273
39995591	GSU0483	exsB protein	#N/A	0.830882	78224267	0.887255	148266057	0.848039	110601319	0.848039	197120054	0.786765	189424272	0.784314
39996300	GSU1198	D-3-phosphoglycerate dehydrogenase	PGCD	0.830852	78223581	0.867314	148263798	0.846818	110599900	0.845739	197118344	0.783172	189425146	0.811219
39995263	GSU0152	ornithine carbamoyltransferase	OCBT	0.830627	78221429	0.920664	148262310	0.811808	110601527	0.802583	197119998	0.780443	189426198	0.837638
39997166	GSU2068	6-phosphofructokinase	PFK	0.83006	78222158	0.927856	148263765	0.8998	110599871	0.853707	197118825	0.739479	189425576	0.729459
39996379	GSU1277	transcription elongation factor GreA	#N/A	0.829851	78222984	0.91791	148263922	0.873134	110599790	0.570896	197118284	0.869403	189425137	0.91791
39996809	GSU1709	SsrA-binding protein	#N/A	0.829851	78222855	0.958955	148264140	0.835821	110601731	0.858209	197119380	0.794776	189425745	0.701493
39996017	GSU0914	ATP-dependent RNA helicase RhlE	#N/A	0.829674	78223770	0.890208	148263694	0.854599	110602314	0.79822	197119659	0.784866	189425674	0.820475
39996924	GSU1825	CDP-diacylglycerol--glycerol-3-phosphate 3-phosphatidyltransferase	CDGPT	0.828923	78223159	0.876923	148264530	0.84	110600847	0.833846	197118255	0.84	189425163	0.753846
39998329	GSU3239	ribonuclease G	#N/A	0.828812	78224383	0.870348	148262384	0.834334	110602160	0.840336	197116559	0.810324	189423540	0.788715
39997000	GSU1902	3-isopropylmalate dehydratase, small subunit, putative	IPPMIa, IPPMIb	0.828479	78222483	0.873786	148265728	0.831715	110601557	0.805825	197119109	0.822006	189426215	0.809061
39995228	GSU0117	hypothetical protein GSU0117	#N/A	0.828278	78224516	0.90874	148262807	0.838046	110600477	0.844473	197117024	0.803342	189426298	0.746787
39996047	GSU0944	cystathionine beta-lyase	CYSTL	0.827964	78221918	0.901216	148265875	0.817629	110601715	0.825228	197118599	0.791793	189426119	0.803951
39996280	GSU1178	succinate dehydrogenase	FRD5	0.827897	78223598	0.907725	148265283	0.817597	110602390	0.819742	197119696	0.821888	189425271	0.772532
39996503	GSU1402	acetyl-CoA carboxylase, carboxyl transferase, alpha subunit	ACCOAC	0.826937	78222431	0.891144	148264551	0.852399	110602291	0.782288	197119462	0.848708	189425780	0.760148
39998142	GSU3051	flagellar basal-body rod protein FlgG	#N/A	0.826632	78221652	0.900783	148266116	0.866841	110599914	0.851175	197120123	0.778068	189426330	0.736292
39996751	GSU1651	fructose-1,6-bisphosphatase	FBP	0.826519	78223128	0.896869	148264424	0.845304	110601955	0.725599	197118789	0.845304	189425023	0.819521
39997372	GSU2274	FKBP-type peptidyl-prolyl cis-trans isomerase	#N/A	0.826471	78223565	0.872549	148263847	0.862745	110600259	0.877451	197117395	0.79902	189425421	0.720588
39996241	GSU1139	tyrosyl-tRNA synthetase	#N/A	0.826284	78222398	0.858006	148263175	0.830816	110601188	0.839879	197117360	0.832326	189426548	0.770393
39998470	GSU3381	glutamyl-tRNA(Gln) amidotransferase, A subunit	#N/A	0.825773	78221302	0.898196	148266334	0.833763	110601381	0.833763	197120005	0.805412	189426242	0.757732
39996559	GSU1459	1-hydroxy-2-methyl-2-(E)-butenyl 4-diphosphate	#N/A	0.825473	78222565	0.886403	148264839	0.841652	110600082	0.817556	197119264	0.77969	189424966	0.802065
39998468	GSU3379	translation initiation factor, putative, aIF-2BI family	#N/A	0.825408	78221299	0.891107	148266332	0.849365	110601383	0.829401	197120007	0.76588	189426640	0.791289
39996534	GSU1434	peptide ABC transporter, permease protein	NIabc	0.824476	78222449	0.916084	148264107	0.835664	110602132	0.756993	197119020	0.818182	189425092	0.795455
39996904	GSU1805	phosphoglucosamine mutase	PGAMT	0.824462	78223093	0.93414	148264771	0.918011	110602297	0.594086	197119012	0.831989	189425582	0.844086
39996903	GSU1804	pyridoxal phosphate biosynthetic protein	#N/A	0.82439	78223092	0.888889	148264770	0.872629	110601402	0.859079	197119011	0.813008	189425583	0.688347
39997476	GSU2381	anthranilate phosphoribosyltransferase	ANPRT, ANS1	0.824348	78223696	0.946087	148263794	0.808696	110599897	0.796522	197118339	0.798261	189425542	0.772174
39997005	GSU1907	CDP-diacylglycerol--serine O-phosphatidyltransferase	CDPDSP	0.824242	78222478	0.901515	148265736	0.833333	110601139	0.80303	197119116	0.805556	189425556	0.777778
39997165	GSU2067	ATPase, AAA family	#N/A	0.824179	78222159	0.897015	148263766	0.853731	110599872	0.837313	197118824	0.797015	189425566	0.735821
39998392	GSU3303	methylmalonyl-CoA epimerase	LGTHL	0.824034	78224444	0.88412	148262734	0.828326	110601910	0.824034	197116956	0.793991	189426307	0.7897
39996214	GSU1112	methylthioadenosine phosphorylase	MTAP	0.823625	78223880	0.90835	148263645	0.851324	110602456	0.832994	197118043	0.773931	189426651	0.751527
39995717	GSU0610	phosphoribosylamine--glycine ligase	PRAGS	0.82292	78224100	0.866303	148265862	0.841746	110601724	0.844475	197119819	0.815825	189425815	0.746248
39995437	GSU0328	general secretion pathway protein E	#N/A	0.822809	78224555	0.913565	148262761	0.818727	110599635	0.833133	197116991	0.797119	189424345	0.751501
39995208	GSU0097	pyruvate ferredoxin/flavodoxin oxidoreductase	POR	0.822331	78224609	0.944662	148265505	0.789422	110601351	0.787463	197116609	0.766895	189423439	0.823213
39995592	GSU0484	conserved hypothetical protein TIGR00294	#N/A	0.821491	78224266	0.899123	148266056	0.820175	110601318	0.835526	197120053	0.798246	189423528	0.754386
39996615	GSU1515	threonyl-tRNA synthetase	#N/A	0.82135	78222623	0.915146	148264672	0.84854	110600920	0.686131	197118372	0.830292	189424928	0.826642
39998386	GSU3297	iron-sulfur cluster-binding protein	#N/A	0.821176	78224437	0.865359	148262728	0.836601	110601916	0.824837	197116960	0.816993	189426313	0.762092
39997702	GSU2608	chorismate mutase/prephenate dehydratase	CHORM, PPNDH	0.820364	78222082	0.883636	148263528	0.829091	110601839	0.823636	197119626	0.814545	189425209	0.750909
39995132	GSU0021	quinolinate synthetase	QULNS	0.820037	78224727	0.87384	148262282	0.842301	110602139	0.823748	197119881	0.801484	189426630	0.758813
39998203	GSU3113	metallo-beta-lactamase family protein	#N/A	0.819849	78221587	0.874865	148266403	0.833873	110599479	0.832794	197120332	0.805825	189426463	0.751888
39995460	GSU0351	NADH dehydrogenase I, N subunit	NADH5	0.819277	78224532	0.891566	148266241	0.838019	110599303	0.824632	197120274	0.797858	189426174	0.744311
39995573	GSU0465	translation elongation factor P	#N/A	0.819136	78221326	0.941358	148262424	0.783951	110600435	0.787037	197116813	0.799383	189423753	0.783951
39997791	GSU2697	multidrug resistance protein	#N/A	0.819099	78222029	0.872072	148265521	0.828829	110600821	0.812613	197118750	0.758559	189426482	0.823423
39996191	GSU1089	iron-sulfur cluster-binding protein	#N/A	0.819062	78221981	0.916793	148262605	0.83056	110601361	0.763994	197116685	0.816944	189423121	0.76702
39997956	GSU2865	ribosomal protein L10	#N/A	0.819014	78221837	0.90493	148263132	0.830986	110602086	0.827465	197117314	0.785211	189424401	0.746479
39995621	GSU0514	transcriptional regulator, IclR family	#N/A	0.818584	78224220	0.920354	148265664	0.856195	110601988	0.683628	197117053	0.834071	189426151	0.798673
39996819	GSU1720	6-pyruvoyl tetrahydrobiopterin synthase family protein	PTHPS	0.818182	78222866	0.922727	148264176	0.795455	110600851	0.790909	197117705	0.813636	189424904	0.768182
39997462	GSU2366	dTDP-glucose 4,6-dehydratase	TDPGDH	0.817929	78223676	0.893354	148265299	0.803709	110601618	0.806801	197119710	0.794436	189424717	0.791345
39995780	GSU0674	hydroxylamine reductase	#N/A	0.817773	78224030	0.940043	148263432	0.888651	110602006	0.695931	197117627	0.826552	189425703	0.737687
39998389	GSU3300	biotin-requiring enzyme subunit	#N/A	0.817507	78224440	0.942971	148262731	0.795756	110601913	0.797082	197116958	0.766578	189426310	0.785146
39995847	GSU0741	NAD-dependent dehydrogenase subunit	NADH5	0.817367	78223796	0.829132	148262963	0.815126	110602014	0.843137	197119560	0.745098	189425613	0.854342
39996560	GSU1460	prolyl-tRNA synthetase	#N/A	0.81731	78222566	0.899896	148264838	0.830031	110600083	0.835245	197119263	0.793535	189424968	0.727842
39996619	GSU1519	phenylalanyl-tRNA synthetase, alpha subunit	#N/A	0.817247	78222627	0.892206	148264668	0.812604	110600924	0.809287	197118376	0.784411	189424932	0.787728
39998414	GSU3325	excinuclease ABC, A subunit	#N/A	0.816974	78221355	0.955105	148266389	0.873924	110602265	0.578106	197116606	0.841943	189423773	0.835793
39995999	GSU0894	peptidyl-prolyl cis-trans isomerase, cyclophilin-type	#N/A	0.816327	78223918	0.860544	148263399	0.829932	110600611	0.833333	197117727	0.806122	189424053	0.751701
39998147	GSU3056	flagellar biosynthetic protein FlhA	#N/A	0.815941	78221647	0.911029	148266121	0.816497	110599909	0.794254	197120128	0.784059	189426335	0.773865
39995148	GSU0037	seryl-tRNA synthetase	#N/A	0.815515	78224711	0.863188	148262370	0.8378	110601211	0.832158	197116508	0.795487	189426285	0.748942
39998235	GSU3145	MOSC domain protein	#N/A	0.814729	78221525	0.887597	148265591	0.790698	110601241	0.821705	197118652	0.782946	189424225	0.790698
39995730	GSU0623	glycosyl transferase, group 2 family protein	#N/A	0.814689	78224088	0.881356	148265851	0.824859	110601702	0.774011	197119812	0.80791	189425810	0.785311
39996693	GSU1593	polyribonucleotide nucleotidyltransferase	#N/A	0.814225	78222801	0.881456	148263963	0.830652	110601942	0.821338	197117696	0.801016	189424733	0.736664
39996481	GSU1379	ferric uptake regulation protein Fur	#N/A	0.8139	78223648	0.895753	148265041	0.830116	110600668	0.830116	197117974	0.830116	189425525	0.683398
39995496	GSU0388	hypothetical protein GSU0388	#N/A	0.813622	78224324	0.869969	148266146	0.80805	110601848	0.820433	197120143	0.80805	189423656	0.76161
39996696	GSU1596	Sua5/YciO/YrdC/YwlC family protein	#N/A	0.813598	78222805	0.872521	148263967	0.835694	110601034	0.807365	197117703	0.815864	189424902	0.736544
39997712	GSU2618	preprotein translocase, YajC subunit	#N/A	0.813577	78222073	0.875912	148263779	0.824818	110599885	0.832117	197118811	0.854015	189425069	0.681022
39995435	GSU0326	general secretion pathway protein G	#N/A	0.813274	78224557	0.849558	148262759	0.818584	110599633	0.765487	197116989	0.823009	189424343	0.809735
39996219	GSU1117	response regulator	#N/A	0.813023	78223875	0.888372	148264973	0.84186	110600596	0.846512	197118047	0.827907	189426647	0.660465
39996568	GSU1468	2-oxoglutarate ferredoxin oxidoreductase	OOR	0.812733	78222574	0.874224	148264245	0.813665	110602060	0.791925	197119270	0.798137	189424686	0.785714
39996372	GSU1270	pyrimidine regulatory protein PyrR	#N/A	0.812338	78222977	0.824675	148263912	0.840909	110599798	0.834416	197118278	0.805195	189425145	0.756494
39998187	GSU3097	imidazole glycerol phosphate synthase, glutamine amidotransferase subunit	IG3PS	0.811671	78221608	0.893899	148266066	0.846154	110601328	0.750663	197120063	0.809019	189424086	0.758621
39996832	GSU1733	branched-chain amino acid ABC transporter, permease protein	ILEabc, LEUabc, VALabc	0.811646	78223029	0.921519	148264184	0.817722	110600875	0.774684	197118569	0.75443	189424921	0.789873
39997323	GSU2225	GTP-binding protein Era, putative	#N/A	0.81164	78223517	0.861111	148265177	0.821429	110601294	0.82672	197117132	0.780423	189425185	0.768519
39996845	GSU1746	integration host factor, beta subunit	#N/A	0.811465	78223040	0.936306	148264197	0.802548	110602025	0.789809	197118442	0.745223	189424909	0.783439
39998195	GSU3105	hypothetical protein GSU3105	#N/A	0.81124	78221600	0.908915	148266073	0.800388	110601335	0.794574	197120071	0.775194	189424094	0.777132
39997307	GSU2209	leucyl-tRNA synthetase	#N/A	0.810722	78223503	0.883849	148265162	0.811684	110601309	0.789691	197117146	0.797938	189425175	0.770447
39995404	GSU0295	chemotaxis protein methyltransferase CheR	#N/A	0.810634	78224458	0.885481	148266431	0.797546	110601493	0.781186	197120304	0.815951	189425871	0.773006
39998344	GSU3254	phosphoglucomutase/phosphomannomutase family protein	MAN1PT1	0.81049	78224369	0.913734	148262928	0.813665	110600701	0.796411	197119766	0.774327	189423478	0.754313
39995531	GSU0423	flagellar biosynthetic protein FliP	#N/A	0.81027	78224289	0.848649	148266209	0.818919	110599271	0.824324	197120185	0.816216	189426339	0.743243
39996561	GSU1461	orotidine 5`-phosphate decarboxylase	OMPDC	0.810204	78222567	0.915816	148264837	0.831633	110600084	0.82398	197119262	0.760204	189424925	0.719388
39998014	GSU2923	glutamate racemase	GLUR	0.810169	78221768	0.889831	148262569	0.826271	110601374	0.800847	197116675	0.756356	189425888	0.777542
39997485	GSU2390	heat shock protein 90	#N/A	0.809784	78223699	0.936971	148263789	0.799624	110599892	0.788335	197118793	0.764817	189425202	0.759172
39995257	GSU0146	twitching motility protein PilT	#N/A	0.809317	78221423	0.92236	148262303	0.795031	110601646	0.785714	197119992	0.774845	189426209	0.768634
39995502	GSU0394	AcrB/AcrD/AcrF family protein	#N/A	0.809195	78224319	0.872469	148266238	0.827039	110599300	0.782704	197120212	0.782704	189426511	0.781062
39997466	GSU2370	acetyl-CoA carboxylase, carboxyl transferase, beta subunit	ACCOAC	0.808929	78223679	0.944196	148265305	0.779018	110601615	0.765625	197119713	0.796875	189424302	0.758929
39998226	GSU3136	isoleucyl-tRNA synthetase	#N/A	0.808592	78221572	0.930788	148266323	0.806086	110601391	0.797136	197120011	0.763126	189424047	0.745823
39996130	GSU1027	glycosyl hydrolase, family 10	#N/A	0.808302	78221930	0.922642	148263513	0.790566	110602422	0.792453	197118849	0.767925	189425654	0.767925
39995380	GSU0270	glucosamine--fructose-6-phosphate aminotransferase (isomerizing)	GF6PTA	0.808152	78221331	0.861611	148262204	0.806635	110601953	0.823697	197116490	0.775355	189423877	0.77346
39996914	GSU1815	NAD-dependent epimerase/dehydratase family protein	#N/A	0.807473	78222643	0.83274	148264353	0.809609	110600958	0.807829	197118667	0.800712	189424205	0.786477
39996111	GSU1008	enoyl-(acyl-carrier-protein) reductase	BTMAT1, DDMAT5, DEMAT4, HDMAT7, HEMAT2, KAS1, KAS17, KAS3, KAS4, KAS7, KAS9, OCDMAT8, OCMAT3, TDMAT6	0.807407	78223755	0.863426	148262979	0.833333	110601794	0.840278	197119187	0.821759	189425962	0.678241
39996700	GSU1600	fatty acid/phospholipid synthesis protein	#N/A	0.807037	78222808	0.9	148263931	0.822222	110599129	0.796296	197119480	0.766667	189424999	0.75
39996702	GSU1602	malonyl CoA-acyl carrier protein transacylase	MACPMT	0.806737	78222810	0.858947	148263933	0.816842	110599127	0.814737	197119478	0.774737	189424997	0.768421
39996964	GSU1866	phoH family protein	#N/A	0.806548	78222516	0.877217	148264357	0.821282	110600954	0.822647	197118671	0.780355	189425374	0.731241
39997181	GSU2083	glucose-1-phosphate thymidylyltransferase	G1PTMT	0.806355	78222144	0.899065	148264902	0.856075	110599854	0.837383	197118841	0.835514	189423549	0.603738
39996759	GSU1659	histidyl-tRNA synthetase	#N/A	0.805184	78223120	0.903138	148263944	0.832196	110599118	0.806276	197119467	0.795362	189424820	0.68895
39998527	GSU3438	hypothetical protein GSU3438	#N/A	0.804494	78222021	0.842697	148262494	0.842697	110600371	0.786517	197118084	0.803371	189423504	0.747191
39997947	GSU2855	ribosomal protein L23	#N/A	0.804348	78221848	0.898551	148263142	0.797101	110601160	0.789855	197117325	0.775362	189424412	0.76087
39997389	GSU2291	3-deoxy-7-phosphoheptulonate synthase	DAHPS	0.804207	78223578	0.886731	148263799	0.822006	110599901	0.81877	197118345	0.778317	189425553	0.71521
39995384	GSU0274	cytochrome c family protein	#N/A	0.804152	78221327	0.912455	148262208	0.848375	110601949	0.840253	197116495	0.766245	189425122	0.65343
39998118	GSU3027	chemotaxis MotA protein	#N/A	0.803704	78221682	0.914352	148266089	0.777778	110599924	0.777778	197120113	0.775463	189423112	0.773148
39996983	GSU1885	HPr kinase/phosphorylase	#N/A	0.803482	78222499	0.837524	148265008	0.823985	110601667	0.831721	197117263	0.787234	189425223	0.736944
39998553	GSU3464	glucose-inhibited division protein A	#N/A	0.803125	78224742	0.883789	148266437	0.797852	110601499	0.791992	197120416	0.779297	189426683	0.762695
39996066	GSU0963	sigma-54 dependent DNA-binding response regulator	#N/A	0.802591	78221922	0.861399	148263496	0.834197	110602282	0.82513	197117909	0.784974	189425689	0.707254
39996024	GSU0921	ribonuclease, Rne/Rng family protein	#N/A	0.802549	78223743	0.886443	148263327	0.822711	110600641	0.820394	197117096	0.748552	189423825	0.734647
39996030	GSU0927	peptidase, M16 family	#N/A	0.802463	78223729	0.864532	148265650	0.816502	110599495	0.789409	197117083	0.809113	189423567	0.732759
39995405	GSU0296	chemotaxis protein CheA, putative	#N/A	0.802195	78224457	0.912195	148266430	0.780488	110601492	0.754878	197120303	0.790244	189425870	0.773171
39995114	GSU0003	DNA gyrase, B subunit	#N/A	0.802044	78221232	0.941824	148262089	0.778302	110599407	0.779088	197116406	0.752358	189423086	0.758648
39996625	GSU1525	RNA polymerase sigma-70 factor family	#N/A	0.801965	78222633	0.876228	148264661	0.821218	110601433	0.823183	197119058	0.811395	189424151	0.6778
39995407	GSU0298	sigma-54 dependent DNA-binding response regulator, interruption-C	#N/A	0.801418	78224454	0.930851	148266428	0.847518	110601490	0.836879	197120301	0.83156	189425868	0.560284
39997753	GSU2659	hypothetical protein GSU2659	#N/A	0.800781	78223713	0.859375	148262844	0.766406	110600488	0.804688	197119387	0.76875	189425704	0.804688
39997580	GSU2485	potassium transporter family protein	Kt6	0.800397	78221267	0.890765	148266322	0.804369	110601134	0.769613	197116930	0.756703	189426274	0.780536
39996865	GSU1766	exodeoxyribonuclease VII, small subunit	#N/A	0.800248	78223143	0.85732	148264231	0.882134	110599113	0.774194	197117644	0.741935	189425243	0.745658
39996800	GSU1700	phosphate acetyltransferase	ME2	0.799682	78222846	0.822875	148264130	0.822875	110599055	0.794281	197117842	0.795075	189424327	0.763304
39997889	GSU2796	electron transfer flavoprotein, alpha subunit	#N/A	0.799668	78221904	0.862355	148264461	0.835821	110599065	0.754561	197117746	0.779436	189423641	0.766169
39996864	GSU1765	geranyltranstransferase	DMATT, GRTT	0.799608	78223142	0.886275	148264230	0.811765	110599112	0.8	197117645	0.743137	189425242	0.756863
39997110	GSU2012	NifU family protein	#N/A	0.799575	78222211	0.92569	148263889	0.847134	110602411	0.605096	197117955	0.840764	189424665	0.779193
39996882	GSU1783	type IV pilus biogenesis protein PilB, putative	#N/A	0.798932	78223071	0.887821	148263981	0.820513	110599099	0.805556	197117667	0.773504	189424513	0.707265
39996994	GSU1896	3-deoxy-manno-octulosonate cytidylyltransferase	DMOCT	0.797738	78222489	0.828054	148265019	0.823529	110600649	0.798643	197117986	0.785068	189424787	0.753394
39997002	GSU1904	decarboxylase family protein	#N/A	0.797557	78222481	0.904014	148265730	0.802792	110601555	0.794066	197119111	0.748691	189426094	0.73822
39996734	GSU1634	phosphoribosylformylglycinamidine synthase II, putative	PRFGS	0.797272	78223148	0.855872	148264123	0.801305	110601447	0.785884	197118712	0.774614	189425755	0.768683
39996048	GSU0945	cystathionine beta-lyase	CYSTL	0.797115	78221919	0.908654	148265874	0.801282	110601716	0.785256	197118600	0.764423	189426120	0.725962
39996435	GSU1333	hypothetical protein GSU1333	#N/A	0.796954	78222758	0.837563	148262173	0.812183	110599166	0.84264	197118544	0.84264	189426129	0.649746
39995757	GSU0651	hydrolase, carbon-nitrogen family	NADS1	0.796819	78224059	0.83499	148265775	0.823062	110602213	0.840954	197119784	0.799205	189425288	0.685885
39996163	GSU1061	aspartate aminotransferase	ASPTA1, PHETA1, TYRTA	0.796765	78221952	0.873529	148265378	0.785294	110600355	0.754412	197119653	0.797059	189425656	0.773529
39996204	GSU1102	DNA-binding response regulator	#N/A	0.796562	78223889	0.868195	148263635	0.868195	110599561	0.805158	197118248	0.762178	189423658	0.679083
39996701	GSU1601	3-oxoacyl-(acyl-carrier-protein) synthase III	AACPAT, ACMAT1, KAS1, KAS17, KAS3, KAS4, KAS7, KAS9, MCMAT2, MCMAT3, MCMAT4, MCMAT5, MCMAT6, MCMAT7, MCMAT8	0.796337	78222809	0.847985	148263932	0.840659	110599128	0.796703	197119479	0.78022	189424998	0.716117
39996932	GSU1833	tryptophanyl-tRNA synthetase	#N/A	0.796213	78223167	0.836489	148264300	0.814114	110601894	0.80895	197118679	0.776248	189424941	0.745267
39997934	GSU2842	50S ribosomal protein L6	#N/A	0.796	78221861	0.833333	148263154	0.813333	110601170	0.823333	197117338	0.75	189424425	0.76
39996688	GSU1588	translation initiation factor IF-2	#N/A	0.795946	78222796	0.880912	148263958	0.806588	110601938	0.780405	197117690	0.782095	189424728	0.72973
39996438	GSU1336	membrane protein, TerC family	#N/A	0.795942	78222991	0.849275	148262972	0.82029	110602018	0.811594	197118319	0.823188	189423724	0.675362
39995207	GSU0096	recombination protein RecR	#N/A	0.795362	78224610	0.863768	148266339	0.785507	110601352	0.828986	197116610	0.797101	189423438	0.701449
39996703	GSU1603	3-oxoacyl-(acyl-carrier-protein) reductase	HBUR1, HDDR5, HDER4, HHDR7, HHYR2, HOCR3, HODR8, HTDR6, KAS1, KAS17, KAS3, KAS4, KAS7, KAS9	0.795041	78222811	0.865014	148263934	0.834711	110599126	0.812672	197119477	0.787879	189424995	0.674931
39996419	GSU1317	octaprenyl-diphosphate synthase	FRTT, GGTT, HEPTT, HEXTT, OCTT, PPTT	0.794495	78223658	0.897248	148265763	0.79633	110602170	0.785321	197119777	0.763303	189425336	0.730275
39995202	GSU0091	heterodisulfide reductase subunit	PSRED3	0.793985	78224615	0.881579	148265603	0.827068	110601771	0.785714	197116431	0.733083	189423929	0.742481
39996991	GSU1893	carbohydrate isomerase, KpsF/GutQ family	#N/A	0.793915	78222492	0.849899	148265016	0.827586	110600646	0.768763	197117989	0.780933	189425230	0.742394
39995550	GSU0442	radical SAM domain protein	#N/A	0.793846	78224580	0.876923	148266295	0.805128	110600808	0.769231	197116635	0.77094	189426680	0.747009
39997118	GSU2020	acetyl-CoA carboxylase, biotin carboxyl carrier protein	ACCOAC	0.793617	78222203	0.888298	148263882	0.819149	110600233	0.81383	197117948	0.75	189424656	0.696809
39998350	GSU3260	phosphoserine aminotransferase, putative	PSERT	0.793448	78224364	0.879875	148262939	0.804992	110601598	0.780031	197117131	0.75819	189426394	0.74415
39995794	GSU0688	squalene-hopene cyclase	#N/A	0.793209	78224016	0.872272	148263093	0.800323	110600149	0.785772	197119724	0.750202	189425292	0.757478
39996915	GSU1816	UDP-glucose 6-dehydrogenase	UDPGD	0.792649	78222642	0.845374	148264354	0.797212	110600957	0.797212	197118668	0.765526	189424207	0.757921
39996833	GSU1734	branched-chain amino acid ABC transporter, periplasmic amino acid-binding protein, putative	ILEabc, LEUabc, VALabc	0.792535	78223030	0.8507	148264185	0.813375	110600876	0.763608	197118570	0.805599	189424920	0.729393
39995259	GSU0148	alanyl-tRNA synthetase	#N/A	0.792052	78221425	0.872964	148262305	0.796743	110601648	0.77785	197119994	0.755049	189426203	0.757655
39998372	GSU3283	cytochrome c biogenesis protein, CcmF/CcyK/CcsA family	#N/A	0.791349	78224423	0.872774	148262444	0.824427	110601922	0.804071	197116804	0.768448	189423575	0.687023
39995968	GSU0862	folD bifunctional protein	MTHFC, MTHFD	0.791325	78222378	0.874699	148263240	0.787952	110602367	0.773494	197117884	0.775904	189423579	0.744578
39996240	GSU1138	Ser/Thr protein phosphatase family protein	#N/A	0.791285	78222397	0.864924	148263174	0.793028	110601187	0.786492	197117359	0.771242	189426547	0.740741
39995594	GSU0486	threonine dehydratase	SERD_L, THRD_L	0.791171	78224264	0.831919	148266046	0.826825	110601317	0.808149	197120050	0.803056	189423551	0.685908
39996258	GSU1156	asparaginyl-tRNA synthetase	#N/A	0.790932	78223615	0.855164	148264997	0.801008	110601656	0.811083	197117272	0.767003	189425785	0.720403
39998202	GSU3112	cell division protein FtsK, putative	#N/A	0.790545	78221588	0.88	148266402	0.793636	110599480	0.795455	197120331	0.768182	189426521	0.715455
39997304	GSU2206	ribosomal protein S20	#N/A	0.790278	78223500	0.833333	148265159	0.805556	110601312	0.784722	197117151	0.763889	189425167	0.763889
39998144	GSU3053	RNA polymerase sigma factor for flagellar operon	#N/A	0.79	78221650	0.9225	148266118	0.7925	110599912	0.7925	197120125	0.8	189426332	0.6425
39998545	GSU3456	polypeptide deformylase	#N/A	0.789967	78224736	0.839465	148266395	0.789298	110599482	0.792642	197120329	0.735786	189423599	0.792642
39996975	GSU1877	oxidoreductase, 2-nitropropane dioxygenase family	KAS1, KAS17, KAS3, KAS4, KAS7, KAS9	0.789308	78222507	0.833333	148265046	0.801887	110600676	0.811321	197117732	0.764151	189423429	0.735849
39998138	GSU3047	flagellar P-ring protein precursor	#N/A	0.78906	78221655	0.864957	148266113	0.811966	110599917	0.786325	197120120	0.767521	189426327	0.71453
39995449	GSU0340	NADH dehydrogenase I, C subunit	NADH5	0.788514	78224543	0.905405	148266252	0.810811	110599314	0.831081	197120285	0.739865	189426185	0.655405
39998161	GSU3070	cell division protein, rodA/ftsW/spoVE family	#N/A	0.788008	78221632	0.907157	148265986	0.800774	110601465	0.775629	197116888	0.765957	189423740	0.690522
39996838	GSU1739	indolepyruvate ferredoxin oxidoreductase, alpha subunit	#N/A	0.787352	78223034	0.894269	148264190	0.764822	110600881	0.733202	197118575	0.755929	189424915	0.788538
39998067	GSU2976	DedA family protein	#N/A	0.786777	78221723	0.867769	148262784	0.785124	110599652	0.782369	197117008	0.782369	189423410	0.716253
39996502	GSU1401	DNA polymerase III, alpha subunit	#N/A	0.786606	78222430	0.884693	148264552	0.79003	110602318	0.794562	197119463	0.763343	189425779	0.700403
39996793	GSU1693	homoserine dehydrogenase	HSDy	0.784767	78222838	0.861777	148264232	0.801128	110602151	0.782793	197119390	0.757405	189424279	0.720733
39995492	GSU0384	hypothetical protein GSU0384	#N/A	0.784	78224336	0.869091	148262262	0.807273	110601812	0.789091	197119921	0.749091	189423873	0.705455
39997294	GSU2196	hydrolase, putative	#N/A	0.783793	78223497	0.899514	148265153	0.763371	110600019	0.758509	197117158	0.755267	189425002	0.742301
39995486	GSU0378	glycine dehydrogenase subunit 2	GCCa	0.783721	78224343	0.869509	148262419	0.80491	110600441	0.768734	197116796	0.736434	189425727	0.739018
39997638	GSU2543	polysaccharide deacetylase domain protein	#N/A	0.783372	78222117	0.859122	148263049	0.796767	110600908	0.792148	197119071	0.745958	189426149	0.722864
39995266	GSU0155	hypothetical protein GSU0155	#N/A	0.783286	78221432	0.915014	148262313	0.793201	110601524	0.769122	197120001	0.701133	189426195	0.73796
39996821	GSU1722	creatinine amidohydrolase	CRET	0.783042	78222868	0.837905	148264178	0.798005	110600853	0.780549	197118520	0.765586	189424906	0.733167
39996735	GSU1635	phosphoribosylformylglycinamidine synthase I, putative	PRFGS	0.782759	78223147	0.883621	148264124	0.773707	110601448	0.743534	197118711	0.767241	189425757	0.74569
39996830	GSU1731	branched-chain amino acid ABC transporter, ATP-binding protein	ILEabc, LEUabc, VALabc	0.78153	78223027	0.891821	148264182	0.78628	110600873	0.746702	197118567	0.738786	189424923	0.744063
39995705	GSU0598	sigma-54 dependent DNA-binding response regulator	#N/A	0.781201	78224120	0.925587	148265667	0.795039	110601867	0.759791	197117067	0.719321	189424753	0.706266
39996482	GSU1380	ferrous iron transport protein B	FE2abc	0.781094	78223647	0.850788	148265040	0.793327	110600667	0.784986	197117975	0.76089	189425524	0.715477
39998343	GSU3253	response regulator	#N/A	0.781006	78224370	0.888268	148262927	0.748603	110600700	0.698324	197119767	0.793296	189423477	0.776536
39996664	GSU1564	Glu/Leu/Phe/Val dehydrogenase family protein	GLUDx	0.78096	78222937	0.886268	148263029	0.79781	110601550	0.748104	197119150	0.780118	189423760	0.692502
39996484	GSU1382	iron-dependent repressor, putative	#N/A	0.780829	78223645	0.84456	148265038	0.790155	110600666	0.792746	197117977	0.764249	189425522	0.712435
39995793	GSU0687	dihydroflavonol 4-reductase, putative	#N/A	0.780741	78224017	0.853704	148263092	0.807407	110600150	0.757407	197119725	0.748148	189425293	0.737037
39995217	GSU0106	soj protein	#N/A	0.780628	78224603	0.861257	148266266	0.782723	110602397	0.767016	197120318	0.759162	189426226	0.732984
39996026	GSU0923	ATP-dependent protease La	#N/A	0.78051	78223741	0.863109	148263317	0.783449	110601746	0.774169	197117085	0.755607	189423560	0.726218
39997799	GSU2705	molybdenum cofactor biosynthesis protein B	#N/A	0.779447	78222254	0.916996	148265561	0.778656	110599418	0.778656	197118656	0.711462	189423993	0.711462
39996178	GSU1076	Holliday junction DNA helicase RuvA	#N/A	0.778912	78221965	0.928571	148263482	0.748299	110602182	0.748299	197119680	0.738095	189424313	0.731293
39995792	GSU0686	1-deoxy-D-xylulose-5-phosphate synthase	DXPS	0.777841	78224018	0.847538	148263091	0.785985	110600151	0.782197	197119726	0.732008	189425294	0.741477
39995623	GSU0516	hypothetical protein GSU0516	#N/A	0.777732	78224222	0.876289	148263048	0.787629	110600907	0.775258	197117899	0.756701	189425956	0.692784
39995549	GSU0441	radical SAM domain protein	#N/A	0.777673	78224581	0.907233	148266294	0.79717	110600807	0.784591	197116634	0.75	189423694	0.649371
39997148	GSU2050	translocase	#N/A	0.777644	78222171	0.890897	148263851	0.839357	110600256	0.838688	197117913	0.525435	189425547	0.793842
39997338	GSU2240	UDP-glucose 4-epimerase	UDPG4E	0.777239	78223532	0.876866	148265199	0.781716	110601090	0.76306	197119583	0.735075	189423944	0.729478
39996980	GSU1882	phosphocarrier protein HPr	#N/A	0.777027	78222502	0.844595	148265005	0.797297	110601664	0.797297	197117266	0.72973	189425220	0.716216
39995498	GSU0390	hypothetical protein GSU0390	#N/A	0.776744	78224322	0.829457	148266143	0.806202	110601846	0.821705	197120141	0.732558	189423597	0.693798
39996321	GSU1219	glutamyl-tRNA synthetase	GLUTRS	0.776627	78222945	0.880723	148264346	0.79759	110600963	0.777108	197118660	0.755422	189423654	0.672289
39995837	GSU0731	UDP-3-0-acyl N-acetylglucosamine deacetylase	UHGADA	0.776591	78223804	0.917864	148264992	0.899384	110601655	0.895277	197117291	0.371663	189425669	0.798768
39997895	GSU2802	NAD(+)--dinitrogen-reductase ADP-D-ribosyltransferase	#N/A	0.775519	78221894	0.881743	148263276	0.798755	110599150	0.775934	197118463	0.717842	189423699	0.70332
39998328	GSU3238	Rieske 2Fe-2S family protein	#N/A	0.775419	78224385	0.837989	148262386	0.882682	110602158	0.837989	197116561	0.726257	189423544	0.592179
39996197	GSU1095	phosphate transport system regulatory protein PhoU	#N/A	0.775315	78223901	0.84131	148264607	0.793451	110599554	0.75063	197118102	0.755668	189423691	0.735516
39997313	GSU2215	chemotaxis protein methyltransferase CheR	#N/A	0.775146	78223508	0.860194	148265167	0.807767	110601304	0.784466	197117142	0.751456	189425177	0.671845
39997169	GSU2071	ribonuclease HI	#N/A	0.77491	78222155	0.802867	148264891	0.78853	110599865	0.774194	197118830	0.802867	189425834	0.706093
39995192	GSU0081	hypothetical protein GSU0081	#N/A	0.774834	78224626	0.86755	148262953	0.827815	110601604	0.629139	197119759	0.774834	189423554	0.774834
39995512	GSU0404	hypothetical protein GSU0404	#N/A	0.774216	78224310	0.84669	148266229	0.777003	110599291	0.763066	197120205	0.787456	189426359	0.696864
39998472	GSU3383	glutamyl-tRNA(Gln) amidotransferase, C subunit	#N/A	0.773653	78221303	0.844311	148266335	0.814371	110601380	0.766467	197120004	0.754491	189426241	0.688623
39998028	GSU2937	cytochrome c family protein	#N/A	0.773477	78221755	0.876344	148262536	0.790323	110600062	0.810036	197120388	0.756272	189424266	0.634409
39997376	GSU2278	peptide chain release factor 2	#N/A	0.773397	78223569	0.849359	148263843	0.733974	110600263	0.801282	197117392	0.705128	189425791	0.777244
39995595	GSU0487	cation efflux family protein	#N/A	0.773208	78224263	0.830189	148266045	0.818868	110601315	0.796226	197120049	0.75283	189424256	0.667925
39998456	GSU3367	2C-methyl-D-erythritol 2,4-cyclodiphosphate synthase	MECDPS	0.77276	78221286	0.817204	148266174	0.802867	110599229	0.763441	197120159	0.763441	189426526	0.716846
39995265	GSU0154	mutT/nudix family protein	#N/A	0.772161	78221431	0.934066	148262312	0.769231	110601525	0.758242	197120000	0.736264	189426196	0.663004
39995414	GSU0305	hydrogenase accessory protein HypB	#N/A	0.771429	78221347	0.892857	148264006	0.769231	110599830	0.678571	197119504	0.782967	189426115	0.733516
39998378	GSU3289	hypothetical protein GSU3289	#N/A	0.771228	78224429	0.873684	148266425	0.792982	110601488	0.8	197120299	0.684211	189423896	0.705263
39996430	GSU1328	hypothetical protein GSU1328	#N/A	0.770811	78222987	0.92973	148264277	0.756757	110601129	0.713514	197119445	0.654054	189425010	0.8
39995218	GSU0107	parB-like domain protein	#N/A	0.770647	78224602	0.912935	148266267	0.78607	110602398	0.763682	197120317	0.758706	189426225	0.631841
39995504	GSU0396	hypothetical protein GSU0396	#N/A	0.77	78224316	0.807143	148266236	0.835714	110599298	0.735714	197120210	0.714286	189426510	0.757143
39996986	GSU1888	ABC transporter, ATP-binding protein	#N/A	0.77	78222496	0.845238	148265012	0.77381	110601671	0.780952	197117260	0.766667	189425226	0.683333
39998219	GSU3129	MATE efflux family protein	#N/A	0.769748	78221579	0.927171	148266410	0.757703	110599454	0.754902	197120354	0.710084	189426609	0.69888
39995733	GSU0626	GDP-mannose 4,6-dehydratase	GDPMD	0.769378	78222700	0.848485	148265238	0.862839	110600401	0.856459	197117525	0.617225	189424552	0.661882
39996040	GSU0937	2-isopropylmalate synthase	IPPS	0.769115	78221912	0.824588	148265392	0.82009	110599161	0.755622	197118455	0.725637	189423495	0.71964
39998510	GSU3421	transcriptional regulator, Crp/Fnr family	#N/A	0.76875	78221319	0.877404	148262924	0.78125	110600698	0.800481	197119768	0.723558	189425859	0.661058
39997176	GSU2078	rod shape-determining protein RodA	#N/A	0.768687	78222149	0.808081	148264897	0.776094	110599859	0.76936	197118836	0.76936	189425548	0.720539
39998459	GSU3370	transcriptional regulator, GntR family	#N/A	0.76855	78221289	0.872236	148266171	0.813268	110599226	0.749386	197120156	0.724816	189423941	0.683047
39997698	GSU2604	penicillin tolerance protein LytB	#N/A	0.768507	78222086	0.807771	148263532	0.801636	110601843	0.766871	197119622	0.705521	189425205	0.760736
39995633	GSU0526	hypothetical protein GSU0526	#N/A	0.768231	78224200	0.902527	148262690	0.805054	110601588	0.750903	197116755	0.776173	189426615	0.606498
39996524	GSU1423	HIT family protein	#N/A	0.767925	78222440	0.90566	148264095	0.745283	110602079	0.721698	197119030	0.773585	189425761	0.693396
39996025	GSU0922	ABC transporter, ATP-binding protein	#N/A	0.767917	78223742	0.847917	148263318	0.771875	110601745	0.775	197117086	0.748958	189426671	0.695833
39995190	GSU0079	transcriptional regulator, Cro/CI family	#N/A	0.767802	78224628	0.919505	148262951	0.786378	110601602	0.77709	197119757	0.712074	189423556	0.643963
39997798	GSU2704	molybdenum cofactor biosynthesis protein MoaC	#N/A	0.767509	78222255	0.906137	148265562	0.779783	110601246	0.754513	197117736	0.718412	189423994	0.6787
39996383	GSU1281	cobalt ABC transporter, ATP-binding protein	Coabc	0.767257	78223642	0.845133	148264801	0.800885	110601437	0.772124	197118604	0.732301	189425823	0.685841
39998085	GSU2994	precorrin-4 C11-methyltransferase	PC11M	0.766667	78221704	0.876263	148262124	0.838384	110599378	0.828283	197119903	0.800505	189426694	0.489899
39997368	GSU2270	ABC transporter, permease protein	#N/A	0.766412	78223562	0.871756	148265267	0.807634	110602472	0.69771	197117229	0.738931	189423827	0.716031
39995456	GSU0347	NADH dehydrogenase I, J subunit	NADH5	0.766234	78224536	0.87013	148266245	0.792208	110599307	0.766234	197120278	0.731602	189426178	0.670996
39997321	GSU2223	chemotaxis protein CheY	#N/A	0.765775	78223515	0.871658	148265175	0.764706	110601296	0.764706	197117134	0.764706	189425183	0.663102
39996933	GSU1834	peptidase, M50 family	#N/A	0.765743	78223168	0.856423	148264301	0.783375	110601895	0.763224	197118680	0.788413	189424940	0.63728
39998023	GSU2932	cytochrome b/b6	#N/A	0.76573	78221760	0.893258	148262541	0.738764	110600068	0.775281	197120383	0.730337	189424261	0.691011
39995996	GSU0890	DNA ligase, NAD-dependent	#N/A	0.765322	78223924	0.842918	148263373	0.79485	110600617	0.787983	197117724	0.750215	189425977	0.650644
39998178	GSU3088	YbaK/EbsC protein	#N/A	0.765035	78221617	0.77972	148262985	0.776224	110601800	0.765734	197119182	0.758741	189425998	0.744755
39996276	GSU1174	mazG protein	#N/A	0.764815	78223602	0.851852	148265287	0.773148	110601627	0.740741	197119701	0.726852	189425105	0.731481
39997034	GSU1936	nicotinate-nucleotide pyrophosphorylase	NNDPR	0.764598	78223195	0.822989	148264858	0.763218	110602105	0.765517	197118702	0.710345	189424380	0.76092
39997164	GSU2066	glycogen phosphorylase	GCOP	0.76427	78222160	0.847687	148263767	0.790036	110599873	0.777224	197118823	0.74306	189425565	0.663345
39996586	GSU1486	MttB family protein	#N/A	0.764147	78222599	0.87473	148264728	0.771058	110601056	0.742981	197118977	0.725702	189424307	0.706263
39995848	GSU0742	NAD-dependent dehydrogenase subunit	NADH5	0.763941	78223795	0.849442	148262962	0.739777	110602013	0.704461	197119559	0.734201	189425612	0.791822
39996442	GSU1340	ABC transporter, permease protein	#N/A	0.763666	78222765	0.811784	148262165	0.798691	110599174	0.797054	197118549	0.800327	189423616	0.610475
39995692	GSU0585	fumarylacetoacetate hydrolase family protein	#N/A	0.763585	78224133	0.820728	148265686	0.767507	110601880	0.736695	197117047	0.778711	189426635	0.714286
39998100	GSU3009	nicotinate-nucleotide--dimethylbenzimidazole phosphoribosyltransferase	NNDMBRT, NNDMBRT2	0.763509	78221688	0.782456	148266197	0.812281	110599248	0.717544	197120174	0.761404	189426131	0.74386
39997700	GSU2606	3-phosphoshikimate 1-carboxyvinyltransferase	PSCVT	0.76345	78222084	0.823099	148263530	0.785088	110601841	0.763158	197119624	0.730994	189425207	0.714912
39996324	GSU1222	histone deacetylase/AcuC/AphA family protein	#N/A	0.763444	78222948	0.856495	148264343	0.783988	110600966	0.746224	197119496	0.731118	189423588	0.699396
39995542	GSU0434	hypothetical protein GSU0434	#N/A	0.763055	78224592	0.898757	148266282	0.824156	110600788	0.802842	197116482	0.78508	189426268	0.50444
39995131	GSU0020	hexapeptide transferase family protein	#N/A	0.762617	78224728	0.912773	148262281	0.862928	110599035	0.333333	197119882	0.82243	189426373	0.88162
39997930	GSU2838	ribosomal protein L15	#N/A	0.7625	78221865	0.826923	148263158	0.75	110601173	0.735577	197117342	0.793269	189424429	0.706731
39997170	GSU2072	1-acyl-sn-glycerol-3-phosphate acyltransferase, putative	AGPAT	0.762133	78222154	0.786667	148264892	0.784	110599864	0.770667	197118831	0.698667	189425835	0.770667
39995480	GSU0372	sigma-54 dependent DNA-binding response regulator	#N/A	0.762029	78224349	0.819246	148266202	0.759428	110599253	0.743823	197120180	0.747724	189426455	0.739922
39997713	GSU2619	queuine tRNA-ribosyltransferase	#N/A	0.761905	78222072	0.850998	148263778	0.766513	110599884	0.749616	197118812	0.743472	189425070	0.698925
39996551	GSU1451	3-hydroxyisobutyrate dehydrogenase family protein	HIBD	0.761739	78223179	0.913043	148264845	0.793478	110602320	0.708696	197118689	0.730435	189424392	0.663043
39996274	GSU1172	virulence factor mviN protein	#N/A	0.76173	78223603	0.825688	148265289	0.770642	110601625	0.764089	197119703	0.752294	189425107	0.695937
39997125	GSU2027	chorismate synthase	CHORS	0.761688	78222196	0.86039	148263875	0.779221	110600239	0.756494	197117941	0.738636	189424649	0.673701
39997528	GSU2433	ATP-dependent protease, putative	#N/A	0.761654	78223942	0.857448	148263341	0.769779	110600629	0.753386	197117103	0.712758	189426100	0.714897
39996428	GSU1326	ATP-dependent DNA helicase RecG	#N/A	0.761583	78222986	0.863149	148263926	0.776587	110599133	0.746084	197118286	0.704864	189425013	0.71723
39995625	GSU0518	sodium/solute symporter family protein	PROt5	0.761549	78224224	0.897196	148263046	0.810414	110600905	0.732977	197117901	0.727637	189425958	0.639519
39997380	GSU2282	CBS domain protein	#N/A	0.761273	78223571	0.877984	148263841	0.801061	110600265	0.782493	197117390	0.689655	189425789	0.655172
39996711	GSU1611	AcrB/AcrD/AcrF family protein	#N/A	0.761019	78222861	0.919745	148264417	0.743312	110601961	0.732484	197116463	0.702548	189425433	0.707006
39998455	GSU3366	glutaminyl-tRNA synthetase	GLNTRS	0.761019	78221285	0.875612	148266177	0.757101	110599230	0.740451	197120160	0.701273	189425187	0.730656
39996624	GSU1524	protein-L-isoaspartate O-methyltransferase	#N/A	0.760807	78222632	0.878963	148264662	0.806916	110601434	0.760807	197119059	0.665706	189424152	0.691643
39998189	GSU3099	histidinol-phosphate aminotransferase	HSTPT, PHETA1, TYRTA	0.760582	78221606	0.864297	148266296	0.73021	110600809	0.693053	197116636	0.705977	189423891	0.80937
39997938	GSU2846	ribosomal protein L24	#N/A	0.760417	78221857	0.885417	148263150	0.786458	110601189	0.677083	197117334	0.755208	189424421	0.697917
39997667	GSU2572	serine acetyltransferase	SERAT	0.760199	78222090	0.855721	148263561	0.781095	110600606	0.629353	197118031	0.793532	189425670	0.741294
39996533	GSU1433	peptide ABC transporter, periplasmic peptide-binding protein	NIabc	0.760087	78222448	0.855748	148264106	0.79718	110602131	0.754881	197119021	0.713666	189425156	0.678959
39995547	GSU0439	4-hydroxybenzoate octaprenyltransferase, putative	HBZOPT	0.76	78224583	0.85	148266292	0.766	110600805	0.736	197116632	0.742	189423468	0.706
39997130	GSU2032	type IV pilus biogenesis protein PilM	#N/A	0.759864	78222191	0.884354	148263867	0.765306	110600245	0.739796	197117933	0.765306	189424699	0.644558
39995703	GSU0596	response regulator	#N/A	0.759821	78224122	0.861607	148265669	0.758929	110601868	0.767857	197117065	0.705357	189424767	0.705357
39998336	GSU3246	thioredoxin peroxidase	#N/A	0.759331	78224377	0.930362	148262378	0.816156	110602165	0.506964	197116554	0.774373	189423546	0.768802
39996215	GSU1113	carbohydrate kinase, PfkB family	#N/A	0.759238	78223879	0.860952	148264977	0.826667	110600600	0.558095	197118044	0.782857	189426650	0.767619
39996706	GSU1606	ribose 5-phosphate isomerase B, putative	RPI	0.759073	78222814	0.872587	148263937	0.818533	110599123	0.795367	197119474	0.749035	189424992	0.559846
39996424	GSU1322	cytochrome c biogenesis protein CcdA	#N/A	0.758865	78223654	0.898345	148265758	0.836879	110601016	0.515366	197119773	0.78487	189425334	0.758865
39997475	GSU2380	Indole-3-glycerol phosphate synthase	IGPS	0.758621	78223695	0.887356	148263795	0.751724	110599898	0.731034	197118340	0.691954	189425541	0.731034
39998454	GSU3365	cysteinyl-tRNA synthetase	#N/A	0.758534	78221284	0.864728	148266184	0.758534	110599237	0.737042	197120161	0.743363	189423475	0.689001
39997367	GSU2269	ABC transporter, ATP-binding protein	#N/A	0.75853	78223561	0.845144	148265266	0.784777	110602473	0.734908	197117230	0.745407	189423828	0.682415
39996831	GSU1732	branched-chain amino acid ABC transporter, permease protein	ILEabc, LEUabc, VALabc	0.758271	78223028	0.834586	148264183	0.757519	110600874	0.75188	197118568	0.719925	189424922	0.727444
39997892	GSU2799	radical SAM domain protein	#N/A	0.757959	78221901	0.826531	148263280	0.785714	110599148	0.75102	197118465	0.740816	189423493	0.685714
39997336	GSU2238	guanylate kinase	DGK1, GK1	0.757778	78223530	0.869444	148265190	0.763889	110600385	0.780556	197119581	0.772222	189425345	0.602778
39995483	GSU0375	glycine cleavage system T protein	GCCb	0.757614	78224346	0.836735	148262422	0.751962	110600438	0.761381	197116793	0.718995	189425731	0.718995
39996101	GSU0998	replicative DNA helicase	#N/A	0.756764	78223765	0.895225	148263001	0.750663	110601248	0.72679	197119174	0.69496	189426322	0.71618
39996264	GSU1162	ABC transporter, ATP-binding protein	#N/A	0.756757	78223610	0.924324	148263523	0.810811	110601835	0.797297	197119630	0.805405	189424861	0.445946
39996226	GSU1124	phosphopantothenoylcysteine decarboxylase/phosphopantothenate--cysteine ligase	PPCDC, PPNCL	0.755949	78223869	0.792605	148264966	0.771704	110600589	0.757235	197118054	0.749196	189426390	0.709003
39998401	GSU3312	ferrochelatase	FCLT	0.755277	78221247	0.889088	148262256	0.758497	110601818	0.765653	197116439	0.690519	189425980	0.67263
39998402	GSU3313	thiolase, putative	#N/A	0.75512	78221371	0.832244	148262811	0.759259	110600484	0.742919	197117027	0.729847	189424393	0.711329
39996961	GSU1863	transcriptional regulator, Ros/MucR family	#N/A	0.75468	78222519	0.847291	148264291	0.778325	110601885	0.793103	197119459	0.738916	189425371	0.615764
39997579	GSU2484	DNA-binding response regulator KdpE	#N/A	0.754521	78223640	0.79726	148263293	0.813699	110601132	0.734247	197117560	0.709589	189426275	0.717808
39996985	GSU1887	RNA polymerase sigma-54 factor	#N/A	0.754357	78222497	0.868603	148265011	0.803596	110601670	0.798064	197117261	0.589212	189425225	0.71231
39997319	GSU2221	general secretion pathway protein-related protein	#N/A	0.754105	78223513	0.846316	148265173	0.755789	110601298	0.741053	197117136	0.728421	189425181	0.698947
39998177	GSU3087	transcriptional regulator, Sir2 family	#N/A	0.753782	78221618	0.861345	148262986	0.756303	110601801	0.766807	197119181	0.701681	189425826	0.682773
39996990	GSU1892	phosphatase, YrbI family	#N/A	0.753503	78222493	0.815287	148265015	0.799363	110600645	0.780255	197117990	0.738854	189425229	0.633758
39996794	GSU1694	hydrolase, haloacid dehalogenase-like family	#N/A	0.753431	78222839	0.828431	148263948	0.77451	110602152	0.723039	197117685	0.718137	189425276	0.723039
39996855	GSU1756	dihydroorotate dehydrogenase, electron transfer subunit, putative	DHORD4	0.752918	78223049	0.875252	148264206	0.752515	110602433	0.762575	197118779	0.710262	189425364	0.663984
39996244	GSU1142	purine-binding chemotaxis protein CheW	#N/A	0.752688	78223624	0.867384	148265030	0.741935	110600656	0.677419	197119526	0.731183	189424793	0.74552
39998452	GSU3363	sigma-54 dependent transcriptional regulator, Fis family	#N/A	0.752018	78221282	0.828849	148266186	0.775037	110599238	0.754111	197120163	0.730194	189423538	0.671898
39997183	GSU2085	ADP-heptose synthase	#N/A	0.751813	78222142	0.874352	148265239	0.752591	110600402	0.737047	197117256	0.694301	189424043	0.700777
39996177	GSU1075	crossover junction endodeoxyribonuclease RuvC	#N/A	0.751563	78221964	0.945312	148263483	0.730469	110602183	0.703125	197119679	0.710938	189424312	0.667969
39997949	GSU2857	ribosomal protein L3	#N/A	0.75102	78221846	0.833819	148263140	0.755102	110601158	0.760933	197117323	0.737609	189424410	0.667638
39995693	GSU0586	radical SAM protein, TIGR01212 family	#N/A	0.750179	78224132	0.831541	148265681	0.783154	110601879	0.740143	197117048	0.734767	189423119	0.66129
39995399	GSU0290	3-oxoacyl-(acyl-carrier-protein) synthase III	AACPAT, ACMAT1, KAS1, KAS17, KAS3, KAS4, KAS7, KAS9, MCMAT2, MCMAT3, MCMAT4, MCMAT5, MCMAT6, MCMAT7, MCMAT8	0.750098	78224463	0.81336	148262218	0.797642	110602275	0.713163	197120356	0.748527	189423489	0.6778
39995241	GSU0130	methionyl-tRNA formyltransferase	#N/A	0.750092	78224530	0.818854	148262894	0.77634	110600497	0.735675	197117032	0.763401	189426266	0.656192
39995686	GSU0579	glycyl-tRNA synthetase, beta subunit	#N/A	0.749742	78224137	0.858864	148265692	0.754733	110602115	0.628227	197117039	0.760757	189424088	0.746127
39996074	GSU0971	peptidyl-tRNA hydrolase domain protein	#N/A	0.749669	78222830	0.708609	148264585	0.788079	110601107	0.748344	197118419	0.788079	189426554	0.715232
39996207	GSU1105	xaa-pro dipeptidase	#N/A	0.749284	78223886	0.842407	148263638	0.780802	110600279	0.753582	197118038	0.674785	189424444	0.694842
39996957	GSU1859	keto/oxoacid ferredoxin oxidoreductase, gamma subunit	POR	0.749186	78222523	0.791531	148264287	0.765472	110601119	0.752443	197119455	0.726384	189425366	0.710098
39995406	GSU0297	purine-binding chemotaxis protein CheW	#N/A	0.749104	78224456	0.917563	148266429	0.698925	110601491	0.670251	197120302	0.706093	189425869	0.752688
39995479	GSU0371	carbohydrate phosphorylase family protein	GCOP	0.749042	78224350	0.845466	148266203	0.751596	110599254	0.750319	197120181	0.686462	189426371	0.711367
39995484	GSU0376	glycine cleavage system H protein	GCCa	0.747872	78224345	0.840426	148262421	0.81383	110600439	0.75	197116794	0.664894	189425729	0.670213
39996795	GSU1695	threonine synthase	THRS	0.747772	78222840	0.82302	148263949	0.75495	110602153	0.737624	197117686	0.714109	189425339	0.709158
39996982	GSU1884	hypothetical protein GSU1884	#N/A	0.74739	78222500	0.839357	148265007	0.781124	110601666	0.763052	197117264	0.696787	189425222	0.656627
39995713	GSU0606	alanine racemase	ALAR	0.747003	78224104	0.856467	148265867	0.764984	110601720	0.706625	197119823	0.695584	189425818	0.711356
39996863	GSU1764	1-deoxy-D-xylulose-5-phosphate synthase	DXPS	0.746819	78223141	0.802469	148264229	0.761633	110599111	0.739791	197117646	0.723647	189425241	0.706553
39997185	GSU2087	phosphoheptose isomerase	#N/A	0.746749	78222140	0.829721	148264904	0.786378	110599852	0.74613	197118884	0.718266	189424044	0.653251
39997898	GSU2805	nitrogenase molybdenum-iron cofactor biosynthesis protein NifX	NIT3	0.746491	78221891	0.864035	148263273	0.714912	110599153	0.714912	197118460	0.697368	189423703	0.741228
39995417	GSU0308	hydrogenase expression/formation protein HypD	#N/A	0.746401	78221344	0.837672	148264009	0.788668	110599833	0.672282	197119501	0.796325	189426112	0.63706
39997168	GSU2070	HNH endonuclease family protein	#N/A	0.746341	78222156	0.768293	148264890	0.756098	110599866	0.713415	197118829	0.780488	189425839	0.713415
39997329	GSU2231	hypothetical protein GSU2231	#N/A	0.745455	78223523	0.868472	148265183	0.767892	110601288	0.736944	197119574	0.717602	189425007	0.636364
39997015	GSU1917	undecaprenyl diphosphate synthase	UDPDPS	0.745455	78222468	0.827506	148265749	0.752914	110601151	0.722611	197119125	0.727273	189425768	0.69697
39998075	GSU2984	ABC transporter, permease protein	MNabc, ZN2abc2	0.745205	78221714	0.854795	148262133	0.761644	110599367	0.717808	197119894	0.747945	189424894	0.643836
39997013	GSU1915	1-deoxy-D-xylulose 5-phosphate reductoisomerase	DXPRI	0.744918	78222470	0.834426	148265747	0.74918	110601149	0.718033	197119123	0.736066	189425770	0.686885
39995528	GSU0420	flagellar protein FliL	#N/A	0.744186	78224293	0.854651	148266213	0.726744	110599275	0.709302	197120189	0.75	189426343	0.680233
39995251	GSU0140	hypothetical protein GSU0140	#N/A	0.743662	78221417	0.901408	148262297	0.715962	110601640	0.70892	197119986	0.706573	189426213	0.685446
39997147	GSU2049	bifunctional ornithine acetyltransferase/N-acetylglutamate synthase protein	ORNTAC	0.743615	78222172	0.827529	148263852	0.781095	110600255	0.723051	197117914	0.684909	189425546	0.701493
39996369	GSU1267	signal peptidase I	#N/A	0.743386	78222976	0.804233	148264549	0.753968	110602286	0.759259	197118265	0.722222	189424680	0.677249
39995632	GSU0525	D-tyrosyl-tRNA deacylase	#N/A	0.743295	78224201	0.881226	148262689	0.727969	110601587	0.712644	197116754	0.670498	189423127	0.724138
39996422	GSU1320	sigma-54 dependent DNA-binding response regulator	#N/A	0.743229	78223656	0.848958	148265760	0.748698	110602173	0.722656	197119775	0.707031	189426125	0.688802
39996917	GSU1818	cofactor-independent phosphoglycerate mutase	#N/A	0.743058	78222640	0.834502	148264428	0.744741	110601899	0.765778	197118262	0.69425	189425521	0.676017
39997560	GSU2465	metallo-beta-lactamase family protein	#N/A	0.742991	78221985	0.831776	148262634	0.771028	110601576	0.747664	197116732	0.731308	189426379	0.633178
39998377	GSU3288	thiF family protein	#N/A	0.742984	78224428	0.864143	148266424	0.826281	110601487	0.783964	197118579	0.817372	189423871	0.423163
39997382	GSU2284	conserved hypothetical protein TIGR00043	#N/A	0.742697	78223573	0.865169	148263839	0.764045	110600275	0.696629	197117388	0.719101	189425788	0.668539
39996147	GSU1045	hypothetical protein GSU1045	#N/A	0.741053	78221935	0.905263	148265330	0.721053	110601755	0.689474	197119785	0.705263	189424855	0.684211
39996231	GSU1129	sigma-54 dependent DNA-binding response regulator	#N/A	0.740366	78222032	0.869198	148264953	0.753868	110600563	0.718706	197118898	0.699015	189425304	0.661041
39996595	GSU1495	sigma-54 dependent DNA-binding response regulator	#N/A	0.739816	78222609	0.839685	148264719	0.759527	110601065	0.721419	197118968	0.738502	189424716	0.639947
39996739	GSU1639	Rrf2 family protein	#N/A	0.739749	78223138	0.861925	148264218	0.736402	110599109	0.723849	197117656	0.690377	189424306	0.686192
39995117	GSU0006	glycerol-3-phosphate dehydrogenase (NAD(P)+)	G3PD1, G3PD2	0.739518	78221236	0.866419	148262092	0.732839	110599404	0.727273	197116408	0.693878	189423110	0.67718
39997933	GSU2841	ribosomal protein L18	#N/A	0.739175	78221862	0.824742	148263155	0.737113	110601171	0.716495	197117339	0.757732	189424426	0.659794
39996213	GSU1111	conserved hypothetical protein TIGR00048	#N/A	0.739005	78223881	0.813804	148263644	0.730337	110602455	0.733547	197118042	0.701445	189426654	0.715891
39995637	GSU0530	HIT family protein	#N/A	0.738806	78224186	0.817164	148265928	0.787313	110601590	0.757463	197116757	0.69403	189426661	0.63806
39997163	GSU2065	ATP-NAD kinase	NADK	0.738689	78222161	0.828753	148263768	0.750529	110599874	0.750529	197118822	0.69556	189425737	0.668076
39996837	GSU1738	indolepyruvate ferredoxin oxidoreductase	#N/A	0.738462	78223033	0.849359	148264189	0.666667	110600880	0.653846	197118574	0.75	189424916	0.772436
39996227	GSU1125	hypothetical protein GSU1125	#N/A	0.738272	78223868	0.841564	148264965	0.781893	110600588	0.755144	197118055	0.744856	189426389	0.567901
39996392	GSU1290	chemotaxis protein CheA	#N/A	0.738172	78223630	0.853943	148265032	0.732079	110600661	0.710573	197117981	0.709677	189424797	0.684588
39996526	GSU1425	prolipoprotein diacylglyceryl transferase	#N/A	0.737582	78222442	0.821978	148264099	0.762637	110602075	0.72967	197119028	0.725275	189425332	0.648352
39996224	GSU1122	HD domain protein	#N/A	0.737438	78223871	0.801997	148264968	0.772047	110600591	0.735441	197118052	0.707155	189423130	0.670549
39995240	GSU0129	polypeptide deformylase	#N/A	0.737143	78224529	0.84127	148262893	0.71746	110600496	0.736508	197117031	0.72381	189426265	0.666667
39995402	GSU0293	protein-glutamate methylesterase	#N/A	0.736949	78224460	0.837288	148266433	0.727119	110601495	0.716949	197120306	0.701695	189425873	0.701695
39996682	GSU1582	adenosylmethionine--8-amino-7-oxononanoate aminotransferase	AMAOT	0.736893	78222790	0.811893	148264294	0.740291	110601888	0.739078	197118433	0.726942	189425306	0.666262
39995212	GSU0101	ABC transporter, ATP-binding/permease protein	#N/A	0.736532	78224606	0.849509	148262243	0.752454	110601774	0.754635	197116434	0.707743	189426116	0.618321
39997363	GSU2265	(3R)-hydroxymyristoyl-(acyl-carrier-protein) dehydratase	HBUHL1, HDDHL5, HDEHL4, HHDHL7, HHYHL2, HOCHL3, HODHL8, HTDHL6, KAS1, KAS17, KAS3, KAS4, KAS7, KAS9	0.735556	78223557	0.888889	148265262	0.711111	110600420	0.696296	197117234	0.644444	189424996	0.737037
39995518	GSU0410	flagellar M-ring protein FliF	#N/A	0.735476	78224304	0.846724	148266223	0.729295	110599285	0.719407	197120199	0.694685	189426353	0.687268
39996919	GSU1820	protein-P-II uridylyltransferase, putative	#N/A	0.735053	78222638	0.837963	148264430	0.755291	110601901	0.736772	197118260	0.689153	189425747	0.656085
39997120	GSU2022	3-dehydroquinate dehydratase	DHQD	0.733621	78222201	0.853448	148263880	0.724138	110600235	0.711207	197117946	0.681034	189424654	0.698276
39997292	GSU2194	GMP synthase	GMPS2	0.733405	78223495	0.946121	148265151	0.608836	110600017	0.905172	197117160	0.607759	189424960	0.599138
39998410	GSU3321	phosphoglucomutase/phosphomannomutase family protein	PGMT, PMANM	0.733248	78221362	0.812739	148266391	0.759236	110599488	0.73758	197120325	0.684076	189426368	0.672611
39996921	GSU1822	DNA mismatch repair protein	#N/A	0.73305	78222636	0.847841	148264432	0.756546	110601903	0.741684	197118138	0.682944	189424210	0.636235
39996925	GSU1826	lytic murein transglycosylase, putative	#N/A	0.732578	78223160	0.818697	148264531	0.739377	110600846	0.747875	197118256	0.716714	189425164	0.640227
39997525	GSU2430	SPFH/Band 7 domain protein	#N/A	0.7325	78222034	0.907609	148264951	0.845109	110600561	0.86413	197118897	0.785326	189426159	0.260326
39998010	GSU2919	transketolase, N-terminal subunit	TKT1, TKT2	0.73234	78221772	0.908511	148262573	0.819149	110601370	0.797872	197116679	0.776596	189423864	0.359574
39996960	GSU1862	keto/oxoacid ferredoxin oxidoreductase subunit	POR	0.73216	78222520	0.864	148264290	0.724	110601897	0.7216	197119458	0.672	189425369	0.6792
39998030	GSU2939	outer membrane porin FmdC, putative	#N/A	0.731988	78221753	0.801153	148262528	0.739193	110600060	0.742075	197120390	0.674352	189424269	0.70317
39998457	GSU3368	4-diphosphocytidyl-2C-methyl-D-erythritol synthase	MEPCT	0.731841	78221287	0.848259	148266173	0.773632	110599228	0.728856	197120158	0.686567	189423939	0.621891
39997401	GSU2303	Na+/H+ antiporter family protein	NAt7	0.731571	78222307	0.856921	148265393	0.696734	110601621	0.707621	197119707	0.690513	189424880	0.706065
39996220	GSU1118	universal stress protein family	#N/A	0.730566	78223874	0.90566	148264972	0.716981	110600595	0.713208	197118048	0.660377	189426646	0.656604
39997948	GSU2856	50S ribosomal protein L4	#N/A	0.730435	78221847	0.866667	148263141	0.715942	110601159	0.718841	197117324	0.718841	189424411	0.631884
39995516	GSU0408	flagellar basal-body rod protein FlgC	#N/A	0.730396	78224306	0.837004	148266225	0.726872	110599287	0.731278	197120201	0.687225	189426355	0.669604
39996521	GSU1420	hemolysin A	#N/A	0.730337	78222437	0.823034	148264094	0.72191	110602080	0.702247	197119031	0.77809	189425760	0.626404
39995529	GSU0421	flagellar motor switch protein FliM	#N/A	0.730125	78224292	0.823529	148266212	0.727273	110599274	0.713012	197120188	0.663102	189426342	0.723708
39997012	GSU1914	membrane-associated zinc metalloprotease, putative	#N/A	0.729856	78222471	0.866906	148265746	0.778777	110601148	0.753597	197119122	0.735612	189425771	0.514388
39995198	GSU0087	heterodisulfide reductase, iron-sulfur binding subunit, putative	PSRED3	0.728131	78224620	0.791289	148265607	0.744102	110601765	0.704174	197116427	0.704174	189423934	0.696915
39995882	GSU0776	sigma-54 dependent DNA-binding response regulator	#N/A	0.727979	78222276	0.84456	148265414	0.738342	110601239	0.69171	197118650	0.709845	189423222	0.65544
39995485	GSU0377	glycine cleavage system P protein, subunit 1	GCCa	0.727851	78224344	0.831565	148262420	0.728117	110600440	0.710875	197116795	0.668435	189425728	0.700265
39995411	GSU0302	hypothetical protein GSU0302	#N/A	0.726809	78221250	0.82383	148262250	0.74383	110601823	0.731064	197116436	0.66383	189425697	0.671489
39995193	GSU0082	ribosomal large subunit pseudouridine synthase D	#N/A	0.726316	78224625	0.823158	148262954	0.755789	110601605	0.724211	197119760	0.724211	189423553	0.604211
39997642	GSU2547	glucose-inhibited division protein A	#N/A	0.726116	78222113	0.861976	148265708	0.782138	110602370	0.481732	197119083	0.759134	189426314	0.745602
39995418	GSU0309	hydrogenase expression/formation protein HypE	#N/A	0.725599	78221343	0.797422	148264010	0.721915	110599834	0.731123	197119500	0.707182	189425999	0.67035
39996888	GSU1789	glycosyl transferase, group 2 family protein	#N/A	0.725176	78223077	0.729412	148263976	0.771765	110599104	0.705882	197117664	0.698824	189424984	0.72
39997473	GSU2378	N-(5'phosphoribosyl)anthranilate isomerase	PRAI	0.725137	78223693	0.907104	148263797	0.73224	110599899	0.685792	197118343	0.622951	189424277	0.677596
39995628	GSU0521	methyltransferase, putative	#N/A	0.724808	78224227	0.823529	148263028	0.746803	110601548	0.749361	197119151	0.68798	189425960	0.616368
39996229	GSU1127	hypothetical protein GSU1127	#N/A	0.724786	78223866	0.854701	148262485	0.773504	110600046	0.700855	197118842	0.602564	189424282	0.692308
39995614	GSU0507	hypothetical protein GSU0507	#N/A	0.72459	78224213	0.793443	148265937	0.744262	110600994	0.737705	197116971	0.695082	189426002	0.652459
39998184	GSU3094	phosphoribosyl-ATP pyrophosphohydrolase	PRATPP	0.722995	78221611	0.812834	148266063	0.716578	110601325	0.700535	197120060	0.71123	189424083	0.673797
39995195	GSU0084	hypothetical protein GSU0084	ASPTA1, PHETA1, TYRTA	0.722715	78224623	0.84349	148265642	0.732687	110601980	0.714681	197116485	0.689751	189423526	0.632964
39997701	GSU2607	prephenate dehydrogenase	PPND	0.721901	78222083	0.809917	148263529	0.733471	110601840	0.737603	197119625	0.690083	189425208	0.63843
39995558	GSU0450	hypothetical protein GSU0450	#N/A	0.721795	78224574	0.84188	148266302	0.713675	110600815	0.724359	197116642	0.709402	189424063	0.619658
39996920	GSU1821	N-acetylmuramoyl-L-alanine amidase, family 3	AMAA	0.721782	78222637	0.79538	148264431	0.711221	110601902	0.731023	197118137	0.688119	189424209	0.683168
39995282	GSU0171	YaiI/YqxD family protein	#N/A	0.721162	78222934	0.771784	148266025	0.738589	110601906	0.73029	197118602	0.680498	189423727	0.684647
39996234	GSU1132	cell division protein FtsY	#N/A	0.721147	78222392	0.817204	148263169	0.718638	110601184	0.695341	197117354	0.677419	189426542	0.697133
39997128	GSU2030	type IV pilus biogenesis protein PilO	#N/A	0.721136	78222193	0.835962	148263869	0.697161	110600243	0.649842	197117935	0.735016	189424701	0.687697
39995734	GSU0627	GDP-fucose synthetase	GDMANE, GOFUCR	0.719553	78222526	0.662942	148265237	0.726257	110600400	0.728119	197117257	0.756052	189425807	0.724395
39998027	GSU2936	hypothetical protein GSU2936	#N/A	0.719388	78221756	0.826531	148262537	0.795918	110600063	0.69898	197120387	0.683673	189424236	0.591837
39996562	GSU1462	RNA methyltransferase, TrmH family, group 3	#N/A	0.719095	78222568	0.834171	148264836	0.733668	110600085	0.70603	197119261	0.690955	189424926	0.630653
39995334	GSU0224	hypothetical protein GSU0224	#N/A	0.718947	78221911	0.752632	148262429	0.7	110600430	0.742105	197116809	0.684211	189426010	0.715789
39996772	GSU1672	glycerate dehydrogenase	GLYD	0.718786	78223891	0.798861	148264830	0.798861	110600729	0.757116	197118035	0.535104	189425444	0.703985
39997141	GSU2043	type 4 prepilin-like proteins leader peptide processing enzyme	#N/A	0.718367	78222179	0.816327	148263857	0.736961	110600274	0.75737	197117919	0.655329	189425219	0.62585
39996858	GSU1759	phosphoribosylglycinamide formyltransferase	GARFT	0.71768	78223052	0.779006	148264209	0.723757	110601965	0.698895	197118782	0.718232	189425166	0.668508
39996883	GSU1784	type IV pilus biogenesis protein PilC, putative	#N/A	0.717284	78223072	0.847222	148263980	0.74537	110599100	0.725309	197117666	0.666667	189424512	0.601852
39995199	GSU0088	heterodisulfide reductase subunit	PSRED3	0.716791	78224618	0.764925	148265606	0.761194	110601766	0.727612	197116428	0.684701	189423933	0.645522
39997706	GSU2612	rubrerythrin/rubredoxin protein, putative	#N/A	0.71661	78221888	0.505085	148266163	0.877966	110599891	0.874576	197119690	0.538983	189424853	0.786441
39996911	GSU1812	arginyl-tRNA synthetase	#N/A	0.716412	78222646	0.803262	148264350	0.784913	110600960	0.75739	197118664	0.505607	189424202	0.730887
39996661	GSU1561	penicillin-binding protein, 1A family	#N/A	0.716402	78222880	0.775132	148264476	0.765432	110600842	0.731041	197119864	0.664903	189423460	0.645503
39996616	GSU1516	translation initiation factor IF-3	#N/A	0.715242	78222624	0.769517	148264671	0.698885	110600921	0.728625	197118373	0.669145	189424929	0.710037
39997339	GSU2241	capsular polysaccharide biosynthesis protein I	#N/A	0.71495	78223533	0.908638	148264642	0.725914	110600962	0.36711	197117253	0.802326	189423550	0.770764
39995636	GSU0529	endonuclease IV	#N/A	0.714844	78224187	0.802734	148265930	0.728516	110601589	0.689453	197116756	0.671875	189426628	0.681641
39996183	GSU1081	hypothetical protein GSU1081	#N/A	0.714658	78221972	0.794788	148263459	0.71987	110602177	0.716612	197119719	0.654723	189424811	0.687296
39996225	GSU1123	metallo-beta-lactamase family protein	#N/A	0.714613	78223870	0.802292	148264967	0.739255	110600590	0.730659	197118053	0.638968	189426391	0.661891
39998225	GSU3135	lipoprotein signal peptidase	#N/A	0.713534	78221573	0.827068	148266324	0.650376	110601390	0.695489	197120010	0.676692	189424048	0.718045
39996065	GSU0962	sensor histidine kinase	#N/A	0.713278	78221921	0.860724	148263490	0.784587	110602281	0.743733	197117910	0.731662	189425688	0.445682
39996685	GSU1585	hypothetical protein GSU1585	#N/A	0.7125	78222793	0.805147	148263955	0.724265	110601935	0.720588	197117687	0.694853	189424725	0.617647
39997461	GSU2365	dTDP-4-dehydrorhamnose reductase	TDPDRR	0.712097	78223675	0.856855	148265298	0.719758	110601619	0.71371	197119709	0.633065	189424718	0.637097
39996971	GSU1873	oligoendopeptidase F	#N/A	0.711601	78222509	0.823586	148264112	0.727709	110602136	0.721956	197117683	0.686481	189425052	0.598274
39995581	GSU0473	transcriptional regulator, putative	#N/A	0.711424	78224278	0.813708	148263017	0.739895	110601544	0.725835	197119153	0.695958	189423453	0.581722
39997893	GSU2800	dinitrogenase reductase activating glycohydrolase	#N/A	0.710734	78221900	0.760829	148263279	0.745763	110599149	0.706215	197118464	0.666667	189423491	0.6742
39996527	GSU1426	rsbW protein, putative	#N/A	0.710687	78222443	0.839695	148264100	0.770992	110602074	0.732824	197119027	0.671756	189425161	0.538168
39997364	GSU2266	UDP-3-O-3-hydroxymyristoyl glucosamine N-acyltransferase	UGSAT	0.710572	78223558	0.82669	148265263	0.719237	110600421	0.707106	197117233	0.681109	189423831	0.618718
39997922	GSU2830	ribosomal protein L17	#N/A	0.710526	78221874	0.815789	148263166	0.766917	110601181	0.736842	197117351	0.578947	189424438	0.654135
39995345	GSU0235	S1 RNA binding domain protein	#N/A	0.709736	78221406	0.829208	148264302	0.749175	110601896	0.533003	197119399	0.683993	189425601	0.7533
39998167	GSU3077	S-adenosyl-methyltransferase MraW	#N/A	0.709412	78221625	0.784314	148265993	0.703922	110601472	0.723529	197116881	0.701961	189423747	0.633333
39997707	GSU2613	cation efflux family protein	#N/A	0.709015	78222078	0.756813	148263784	0.719078	110599890	0.704403	197118807	0.666667	189425064	0.698113
39996376	GSU1274	radical SAM domain protein	#N/A	0.708829	78222981	0.859459	148263916	0.699099	110599794	0.659459	197118282	0.67027	189425141	0.655856
39998196	GSU3106	thymidylate synthase	TMDS	0.70801	78221599	0.757106	148266074	0.718346	110601336	0.710594	197120072	0.69509	189424093	0.658915
39996930	GSU1831	conserved hypothetical protein TIGR00281	#N/A	0.707965	78223165	0.787611	148264298	0.690265	110601892	0.730088	197118677	0.681416	189424943	0.650442
39998165	GSU3075	penicillin-binding protein	#N/A	0.707804	78221627	0.85118	148265991	0.719601	110601470	0.692377	197116883	0.653358	189423745	0.622505
39997375	GSU2277	lipoprotein, NLP/P60 family, putative	#N/A	0.707477	78223568	0.817757	148263844	0.714953	110600262	0.67757	197117393	0.703271	189425792	0.623832
39997639	GSU2544	conserved hypothetical protein TIGR00044	#N/A	0.707278	78222116	0.814016	148265705	0.67655	110602462	0.684636	197119080	0.67655	189423531	0.684636
39995453	GSU0344	NADH dehydrogenase I, G subunit, putative	NADH5	0.70662	78224539	0.745775	148266248	0.744366	110599310	0.728873	197120281	0.699296	189426181	0.614789
39996230	GSU1128	hypothetical protein GSU1128	#N/A	0.706107	78223865	0.881679	148264962	0.736641	110600586	0.721374	197118919	0.568702	189425303	0.622137
39998465	GSU3376	GGDEF/response regulator receiver domain protein	#N/A	0.705725	78221296	0.858779	148262278	0.717557	110602140	0.694656	197117720	0.645038	189426658	0.612595
39995180	GSU0069	oxidoreductase, iron-sulfur cluster-binding subunit	#N/A	0.705677	78224702	0.89083	148262936	0.779476	110601596	0.79476	197119565	0.790393	189424228	0.272926
39995227	GSU0116	transglycosylase	#N/A	0.705263	78224593	0.800363	148266279	0.713249	110600787	0.707804	197116479	0.662432	189426502	0.642468
39998396	GSU3307	histidyl-tRNA synthetase, putative	#N/A	0.705263	78224450	0.811842	148262740	0.756579	110599588	0.726316	197116951	0.690789	189426301	0.540789
39996045	GSU0942	inositol-1-monophosphatase	#N/A	0.705155	78221917	0.791237	148265379	0.716495	110600354	0.721649	197117897	0.68299	189423487	0.613402
39996684	GSU1584	biotin synthetase	BTS	0.704947	78222792	0.779152	148264292	0.736749	110601886	0.724382	197118435	0.671378	189425429	0.613074
39997177	GSU2079	penicillin-binding protein 2	#N/A	0.704469	78222148	0.783054	148264898	0.711359	110599858	0.700186	197118837	0.672253	189425549	0.655493
39997289	GSU2191	aldehyde ferredoxin oxidoreductase, tungsten-containing	#N/A	0.704312	78223492	0.836756	148265295	0.802875	110601623	0.774127	197119705	0.761807	189425290	0.345996
39996996	GSU1898	hypothetical protein GSU1898	#N/A	0.703777	78222487	0.813121	148265722	0.735586	110601562	0.675944	197119105	0.662028	189423431	0.632207
39997561	GSU2466	hypothetical protein GSU2466	#N/A	0.703568	78221984	0.76567	148262633	0.720347	110601575	0.72324	197116731	0.691418	189426378	0.617165
39997710	GSU2616	protein-export membrane protein SecF	#N/A	0.703167	78222075	0.80543	148263781	0.708145	110599887	0.680995	197116902	0.658371	189425067	0.662896
39996443	GSU1341	ABC transporter, ATP-binding protein	#N/A	0.702757	78222764	0.711779	148262166	0.734336	110599173	0.734336	197118548	0.734336	189423615	0.598997
39997755	GSU2661	hypothetical protein GSU2661	#N/A	0.702649	78223715	0.735099	148262846	0.721854	110600490	0.708609	197119389	0.678808	189423295	0.668874
39998302	GSU3212	gamma-glutamyl kinase	GLU5K	0.702455	78224389	0.844517	148266142	0.751227	110601845	0.623568	197120140	0.662848	189424077	0.630115
39997723	GSU2629	8-amino-7-oxononanoate synthase	AOXS	0.70183	78222062	0.762063	148265274	0.728785	110601997	0.712146	197117223	0.702163	189424721	0.603993
39996292	GSU1190	hypothetical protein GSU1190	#N/A	0.701454	78223587	0.793215	148265325	0.726979	110600378	0.696284	197117912	0.684976	189424014	0.605816
39995631	GSU0524	hypothetical protein GSU0524	#N/A	0.700508	78224202	0.822335	148262687	0.746193	110601585	0.725888	197116752	0.652284	189423481	0.555838
39997102	GSU2004	3-octaprenyl-4-hydroxybenzoate carboxy-lyase family protein	#N/A	0.700357	78222213	0.834225	148263899	0.754902	110602413	0.54902	197119033	0.712121	189424889	0.651515
39997640	GSU2545	maf protein	#N/A	0.700351	78222115	0.887719	148265706	0.701754	110602463	0.673684	197119081	0.677193	189423533	0.561404
39996504	GSU1403	ribosomal large subunit pseudouridine synthase B	#N/A	0.7	78222432	0.764706	148264550	0.713235	110602288	0.70098	197119460	0.681373	189425784	0.639706
39997699	GSU2605	cytidylate kinase	CYTK1, CYTK2	0.7	78222085	0.760101	148263531	0.757576	110601842	0.707071	197119623	0.694444	189425206	0.580808
39996031	GSU0928	peptidase, M16 family	#N/A	0.699617	78223728	0.799489	148265651	0.747126	110599496	0.719029	197117082	0.642401	189423568	0.590038
39996131	GSU1028	peptidylarginine deiminase-related protein	#N/A	0.699528	78221931	0.792126	148263514	0.696063	110602421	0.703937	197118848	0.688189	189425653	0.617323
39997578	GSU2483	sensor histidine kinase KdpD	#N/A	0.699426	78223639	0.866571	148263295	0.766141	110601133	0.428981	197118982	0.71736	189426276	0.718077
39998296	GSU3206	dnaK suppressor protein, putative	#N/A	0.699423	78224395	0.826923	148262792	0.793269	110602341	0.420192	197117014	0.778846	189426257	0.677885
39995973	GSU0867	ubiquinone/menaquinone biosynthesis methyltransferase UbiE, putative	#N/A	0.699123	78222383	0.826754	148263434	0.70614	110602438	0.701754	197117284	0.622807	189426103	0.638158
39997810	GSU2716	sugar fermentation stimulation protein	#N/A	0.699038	78222343	0.810096	148263193	0.697115	110600715	0.641827	197118843	0.668269	189426499	0.677885
39996108	GSU1005	dihydrouridine synthase family protein	#N/A	0.698901	78223758	0.785714	148262987	0.692308	110601802	0.686813	197119180	0.705128	189425844	0.624542
39995930	GSU0824	hypothetical protein GSU0824	#N/A	0.698795	78223023	0.7751	148264503	0.718876	110600791	0.714859	197119226	0.626506	189426077	0.658635
39995221	GSU0110	ATP synthase F1, delta subunit	ATPS4	0.698658	78224599	0.892617	148266270	0.691275	110602254	0.674497	197120314	0.674497	189426222	0.560403
39996105	GSU1002	isochorismatase family protein	#N/A	0.697846	78223761	0.818462	148262990	0.713846	110601805	0.698462	197119177	0.68	189426013	0.578462
39998160	GSU3069	UDP-N-acetylglucosamine--N-acetylmuramyl-(pentapeptide) pyrophosphoryl-undecaprenol N-acetylglucosamine transferase	UAGPT3	0.697152	78221633	0.893987	148265985	0.689873	110601464	0.651899	197116889	0.623418	189423739	0.626582
39997320	GSU2222	chemotaxis protein CheA	#N/A	0.697116	78223514	0.819535	148265174	0.684651	110601297	0.68	197117135	0.663256	189425182	0.63814
39998066	GSU2975	putative manganese-dependent inorganic pyrophosphatase	PPA	0.69703	78221724	0.821782	148266167	0.709571	110599999	0.574257	197117009	0.60396	189425679	0.775578
39996107	GSU1004	sensory box histidine kinase	#N/A	0.696813	78223759	0.792829	148262988	0.713147	110601803	0.707171	197119179	0.685259	189425843	0.585657
39996827	GSU1728	hypothetical protein GSU1728	#N/A	0.696599	78222226	0.828231	148264894	0.693878	110599862	0.67517	197118833	0.687075	189425302	0.598639
39997927	GSU2835	methionine aminopeptidase, type I	#N/A	0.696465	78221868	0.737374	148263161	0.724747	110601176	0.704545	197117345	0.656566	189424432	0.659091
39998280	GSU3190	twin-arginine translocation protein, TatA/E family	#N/A	0.696368	78224408	0.75641	148262372	0.672009	110602385	0.686966	197116548	0.699786	189426216	0.666667
39995194	GSU0083	conserved hypothetical protein TIGR00726	#N/A	0.69605	78224624	0.827443	148262955	0.696466	110601606	0.696466	197119761	0.62578	189423409	0.634096
39996690	GSU1590	DHH family/DHHA1 domain protein	#N/A	0.696	78222798	0.77	148263960	0.724	110601939	0.72	197117693	0.644	189424730	0.622
39995526	GSU0418	hypothetical protein GSU0418	#N/A	0.695918	78224296	0.811224	148266215	0.719388	110599277	0.704082	197120191	0.663265	189426345	0.581633
39997358	GSU2260	ABC transporter, ATP-binding protein, MsbA family	#N/A	0.695882	78223552	0.883844	148265259	0.67265	110600417	0.67265	197117237	0.665259	189423843	0.585005
39995986	GSU0880	molybdopterin oxidoreductase family protein	FDH	0.69571	78223934	0.799505	148263353	0.723597	110600626	0.691419	197117108	0.671617	189426594	0.592409
39998090	GSU2999	precorrin-8X methylmutase	PC8XM	0.695441	78221698	0.81459	148262118	0.817629	110599382	0.717325	197119907	0.702128	189426698	0.425532
39995587	GSU0479	aspartate ammonia-lyase	ASPT	0.694915	78224274	0.872229	148263013	0.740548	110601541	0.740548	197119168	0.714472	189424137	0.40678
39998086	GSU2995	precorrin-2 C20-methyltransferase	PC20M	0.694891	78221703	0.878345	148262121	0.778589	110599379	0.759124	197119904	0.737226	189426696	0.321168
39995244	GSU0133	hypothetical protein GSU0133	#N/A	0.694828	78221409	0.903736	148266325	0.772989	110601389	0.747126	197119633	0.604885	189424075	0.445402
39998236	GSU3146	molybdenum cofactor biosynthesis protein A, putative	#N/A	0.694425	78221524	0.815331	148265592	0.681185	110601242	0.672474	197118653	0.658537	189424224	0.644599
39997374	GSU2276	hypothetical protein GSU2276	#N/A	0.69407	78223567	0.838275	148263846	0.761456	110600260	0.467655	197117394	0.74124	189425793	0.661725
39998162	GSU3071	UDP-N-acetylmuramoylalanine--D-glutamate ligase	UAMAGS	0.693315	78221631	0.859331	148265987	0.681058	110601466	0.628134	197116887	0.643454	189423741	0.654596
39996918	GSU1819	integrase/recombinase XerD	#N/A	0.693004	78222639	0.792181	148264429	0.699588	110601900	0.652263	197118261	0.676955	189425748	0.644033
39997359	GSU2261	lipid-A-disaccharide synthase	LPADSS	0.692793	78223553	0.858859	148265260	0.675676	110600418	0.663664	197117236	0.602102	189423836	0.663664
39996731	GSU1631	metallo-beta-lactamase family protein	#N/A	0.692478	78223151	0.803097	148264120	0.723451	110601444	0.712389	197118715	0.617257	189425749	0.606195
39995219	GSU0108	ATP synthase F0, B' subunit, putative	ATPS4	0.692105	78224601	0.798246	148266268	0.72807	110602252	0.614035	197120316	0.675439	189426224	0.644737
39998101	GSU3010	bifunctional cobalamin biosynthesis protein CobU	ACBIPGT, ADCOBAK	0.691935	78221687	0.802419	148266198	0.75	110599249	0.705645	197120175	0.633065	189426130	0.568548
39996386	GSU1284	cytochrome c, putative	#N/A	0.691845	78223635	0.832618	148265036	0.699571	110600665	0.738197	197119104	0.660944	189424802	0.527897
39998475	GSU3386	lipoprotein, putative	#N/A	0.691787	78224708	0.68438	148264436	0.747182	110602442	0.613527	197117117	0.703704	189424970	0.710145
39998157	GSU3066	D-alanine--D-alanine ligase	ALAALA	0.691743	78221636	0.838532	148265982	0.715596	110601461	0.647706	197116892	0.618349	189423736	0.638532
39995482	GSU0374	hydrogenase expression/formation protein hupa	#N/A	0.691089	78224347	0.846535	148263999	0.70297	110599828	0.594059	197119511	0.707921	189426507	0.60396
39998546	GSU3457	glycine cleavage system transcriptional repressor, putative	#N/A	0.691026	78224737	0.807692	148266396	0.708333	110599481	0.679487	197120330	0.666667	189423598	0.592949
39996336	GSU1234	signal peptide peptidase SppA, 36K type	#N/A	0.690732	78222959	0.795122	148264332	0.697561	110600977	0.680488	197119483	0.665854	189425554	0.614634
39996304	GSU1202	mannose-1-phosphate guanylyltransferase/mannose-6-phosphate isomerase, truncation	MAN1PT1, MAN6PI	0.690635	78222322	0.826087	148265296	0.692308	110601622	0.680602	197119706	0.650502	189424720	0.603679
39998420	GSU3331	pyruvate kinase	PYK	0.690039	78221349	0.848642	148266419	0.72445	110601483	0.631307	197117570	0.558862	189424672	0.686934
39998391	GSU3302	methylmalonyl-CoA mutase, putative	MMM	0.689809	78224442	0.923567	148262733	0.89172	110601911	0.883227	197119211	0.276008	189426309	0.474522
39998076	GSU2985	ABC transporter, ATP-binding protein	MNabc, ZN2abc2	0.689461	78221713	0.791569	148262132	0.714286	110599368	0.69555	197119895	0.648712	189424893	0.59719
39996963	GSU1865	metalloendopeptidase, putative, glycoprotease family	#N/A	0.689346	78222517	0.779439	148264356	0.671028	110600955	0.648598	197118670	0.693458	189425373	0.654206
39997759	GSU2665	efflux transporter, RND family, MFP subunit	#N/A	0.688544	78223718	0.8	148262891	0.708738	110600494	0.625243	197120366	0.596117	189423243	0.712621
39998193	GSU3103	modification methylase, HemK family	#N/A	0.688499	78221602	0.85575	148266071	0.7154	110601333	0.62768	197120069	0.635478	189424096	0.608187
39995712	GSU0605	thiamine-phosphate pyrophosphorylase/phosphomethylpyrimidine kinase	HMPK1, HMPK2, HMPK3, HMPK4, PMPK	0.688227	78224105	0.817321	148265868	0.684709	110601719	0.684709	197119824	0.641407	189425819	0.612991
39998550	GSU3461	thioesterase family protein	#N/A	0.68692	78224739	0.78903	148266330	0.759494	110601385	0.725738	197120009	0.603376	189426681	0.556962
39997139	GSU2041	sigma-54 dependent DNA-binding response regulator	#N/A	0.686517	78222181	0.797753	148263859	0.692416	110600249	0.682584	197117921	0.639045	189425217	0.620787
39997362	GSU2264	UDP-N-acetylglucosamine acyltransferase	UACAT	0.686486	78223556	0.840295	148265261	0.675676	110600419	0.653563	197117235	0.668305	189423833	0.594595
39996620	GSU1520	phenylalanyl-tRNA synthetase, beta subunit	#N/A	0.686135	78222628	0.779241	148264667	0.693261	110600925	0.659954	197118377	0.659954	189424933	0.638265
39995226	GSU0115	pyridoxal phosphate biosynthetic protein PdxA	THPDH	0.686121	78224594	0.790036	148266278	0.692171	110600786	0.674377	197116478	0.676157	189426498	0.597865
39996267	GSU1165	phosphoenolpyruvate-protein phosphotransferase PtsP	#N/A	0.686073	78223607	0.782199	148264944	0.690052	110602332	0.687958	197118893	0.625131	189424815	0.645026
39995534	GSU0426	flagellar biosynthetic protein FlhB	#N/A	0.68586	78224286	0.846678	148266206	0.683135	110599268	0.67632	197120182	0.643952	189426336	0.579216
39995191	GSU0080	protease degQ	#N/A	0.68559	78224627	0.80786	148262952	0.707424	110601603	0.679767	197119758	0.69869	189423555	0.534207
39995985	GSU0879	chemotaxis protein CheV	#N/A	0.685553	78223935	0.831144	148263352	0.673546	110600627	0.664165	197117107	0.615385	189425605	0.643527
39997664	GSU2569	tRNA (5-methylaminomethyl-2-thiouridylate)-methyltransferase	#N/A	0.685312	78222093	0.839063	148263558	0.7625	110600609	0.7375	197118358	0.560937	189426122	0.526563
39996530	GSU1430	hypothetical protein GSU1430	#N/A	0.68518	78222445	0.776978	148264103	0.748201	110602071	0.671223	197119024	0.600719	189425158	0.628777
39996912	GSU1813	hypothetical protein GSU1813	#N/A	0.684752	78222645	0.773267	148264351	0.622772	110600981	0.687129	197118665	0.706931	189424203	0.633663
39997467	GSU2371	tryptophan synthase, alpha subunit	TRPS1	0.684615	78223680	0.774359	148265306	0.692308	110601614	0.7	197119714	0.658974	189424303	0.597436
39996784	GSU1684	hypothetical protein GSU1684	#N/A	0.684227	78222828	0.917355	148263461	0.85242	110602179	0.827627	197117379	0.775679	189423235	0.0480519
39995972	GSU0866	YGGT family protein	#N/A	0.684211	78222382	0.894737	148263236	0.736842	110602193	0.730263	197117879	0.528947	189423486	0.530263
39995140	GSU0029	hydrolase, carbon-nitrogen family	#N/A	0.683966	78224719	0.864979	148262290	0.7827	110601631	0.379747	197119871	0.721519	189426520	0.670886
39996303	GSU1201	transcription elongation factor GreB	#N/A	0.683849	78222321	0.872852	148263835	0.745704	110600270	0.745704	197117113	0.522337	189424976	0.532646
39995369	GSU0259	flavoredoxin	#N/A	0.683832	78222655	0.838323	148264886	0.625749	110602004	0.736527	197118418	0.595808	189423206	0.622754
39997006	GSU1908	phosphatidylserine decarboxylase	#N/A	0.683523	78222477	0.769886	148265737	0.735795	110601140	0.664773	197119117	0.681818	189425557	0.565341
39996740	GSU1640	cytochrome d ubiquinol oxidase, subunit I	CYOR1m_#1 [deleted 08/25/2004 06:22:46 PM]	0.683228	78223137	0.920555	148264217	0.814628	110600506	0.240858	197117657	0.704918	189424273	0.735183
39998512	GSU3423	transketolase	TKT1, TKT2	0.683055	78221402	0.870061	148262916	0.737489	110600696	0.705882	197117767	0.488147	189425860	0.613696
39996981	GSU1883	PTS system, IIA component, putative	#N/A	0.683	78222501	0.81	148265006	0.71	110601665	0.695	197117265	0.61	189425221	0.59
39998119	GSU3028	chemotaxis MotB protein	#N/A	0.682984	78221681	0.806527	148266090	0.65035	110599925	0.680653	197120112	0.641026	189423111	0.636364
39995237	GSU0126	iron-sulfur cluster-binding protein	#N/A	0.6828	78224526	0.832	148262789	0.744	110602340	0.698	197117013	0.59	189424066	0.55
39998524	GSU3435	ankyrin repeat protein	#N/A	0.682759	78221387	0.896552	148262407	0.714286	110600451	0.694581	197116573	0.512315	189423754	0.596059
39997379	GSU2281	apolipoprotein N-acyltransferase	APAT	0.682603	78223570	0.809762	148263842	0.723404	110600264	0.704631	197117391	0.619524	189425790	0.555695
39996575	GSU1475	RNA methyltransferase, TrmH family, group 1	#N/A	0.682247	78222581	0.8	148264087	0.696629	110600339	0.635955	197119062	0.665169	189424323	0.613483
39995714	GSU0607	selenide, water dikinase, selenocysteine-containing	#N/A	0.682033	78224103	0.756806	148265866	0.702359	110601721	0.647913	197119822	0.68784	189425817	0.615245
39997288	GSU2190	class II Aldolase and Adducin N-terminal domain protein	#N/A	0.682029	78223491	0.83913	148265291	0.742029	110601624	0.730435	197119704	0.708696	189424935	0.389855
39995954	GSU0848	ferredoxin family protein, putative	#N/A	0.681944	78224675	0.798611	148262512	0.694444	110600071	0.634028	197117753	0.652083	189423272	0.630556
39996253	GSU1151	hypothetical protein GSU1151	#N/A	0.681923	78223618	0.832692	148265001	0.673077	110601660	0.663462	197117269	0.655769	189426140	0.584615
39995438	GSU0329	general secretion pathway protein D, putative	#N/A	0.681116	78224554	0.784335	148262762	0.679185	110599636	0.683476	197116992	0.648069	189424346	0.610515
39996694	GSU1594	peptidase, M16 family	#N/A	0.680886	78222802	0.806094	148263964	0.704986	110601943	0.682825	197117697	0.685596	189424898	0.524931
39996433	GSU1331	efflux transporter, RND family, MFP subunit	#N/A	0.680808	78222760	0.728716	148262171	0.712843	110599168	0.63925	197118546	0.686869	189426127	0.636364
39996623	GSU1523	stationary-phase survival protein SurE	#N/A	0.680543	78222631	0.735294	148264663	0.696833	110601435	0.68552	197119060	0.658371	189424153	0.626697
39995562	GSU0454	hypothetical protein GSU0454	#N/A	0.680531	78224570	0.785398	148262765	0.670354	110599639	0.64823	197116996	0.639381	189423726	0.659292
39997797	GSU2703	molybdopterin biosynthesis protein MoeA	#N/A	0.680228	78222256	0.853485	148265563	0.711238	110601245	0.635846	197117737	0.658606	189426629	0.541963
39995439	GSU0330	general secretion pathway protein C, putative	#N/A	0.680114	78224553	0.747159	148262763	0.715909	110599637	0.681818	197116994	0.678977	189424347	0.576705
39997651	GSU2556	peptidase, U32 family	#N/A	0.679714	78222108	0.78	148265713	0.697143	110601572	0.675714	197119087	0.64	189426319	0.605714
39995128	GSU0017	transcription-repair coupling factor	#N/A	0.679628	78224730	0.858708	148262223	0.732749	110602278	0.530668	197116614	0.690581	189423769	0.585433
39997553	GSU2458	penicillin-binding protein, putative	#N/A	0.677966	78223974	0.832203	148262716	0.686441	110600984	0.683051	197116977	0.671186	189425969	0.516949
39997296	GSU2198	tRNA-i(6)A37 modification enzyme MiaB	#N/A	0.677807	78223499	0.751337	148265155	0.704545	110600021	0.688503	197117156	0.641711	189425188	0.602941
39995849	GSU0743	NAD-dependent dehydrogenase subunit	NADH5	0.677336	78223794	0.721805	148262961	0.685285	110602012	0.673469	197119558	0.621912	189425611	0.684211
39996529	GSU1429	hypothetical protein GSU1429	#N/A	0.677076	78222444	0.814762	148264102	0.726047	110602072	0.674947	197119025	0.625976	189425159	0.543648
39996679	GSU1579	LAO/AO transport system ATPase	#N/A	0.676744	78222786	0.841085	148264084	0.765504	110600342	0.755814	197119065	0.726744	189426308	0.294574
39998345	GSU3255	hypothetical protein GSU3255	#N/A	0.676457	78224368	0.785011	148262929	0.691143	110600702	0.657835	197119765	0.609387	189423479	0.63891
39996938	GSU1839	hydrolase, haloacid dehalogenase-like family	#N/A	0.676385	78222560	0.787172	148264283	0.6793	110601123	0.6793	197119453	0.661808	189424673	0.574344
39997099	GSU2001	DNA mismatch repair protein MutL	#N/A	0.676094	78223260	0.783316	148263827	0.708037	110600321	0.685656	197117368	0.664293	189424059	0.539166
39996733	GSU1633	hypothetical protein GSU1633	#N/A	0.67598	78223149	0.79046	148264122	0.717206	110601446	0.679727	197118713	0.572402	189425752	0.620102
39995731	GSU0624	glycosyl transferase, group 1 family protein	#N/A	0.675974	78224086	0.814935	148265850	0.678571	110601703	0.61526	197119811	0.631494	189425809	0.63961
39998436	GSU3347	peptidase, U32 family	#N/A	0.675227	78221268	0.824018	148262109	0.699396	110599390	0.689577	197119913	0.643505	189423441	0.519637
39997179	GSU2081	rod shape-determining protein MreC	#N/A	0.67512	78222146	0.791866	148264900	0.696172	110599856	0.667464	197118839	0.633971	189425551	0.586124
39997373	GSU2275	hypothetical protein GSU2275	#N/A	0.674598	78223566	0.823151	148265469	0.633441	110600323	0.659164	197116666	0.617363	189425794	0.639871
39996334	GSU1232	hypothetical protein GSU1232	#N/A	0.674477	78222957	0.832636	148264334	0.719665	110600975	0.665272	197119485	0.623431	189425089	0.531381
39996284	GSU1182	4-alpha-glucanotransferase	#N/A	0.67433	78223594	0.828125	148265278	0.675223	110602343	0.646205	197117404	0.65067	189425100	0.571429
39997007	GSU1909	ketol-acid reductoisomerase	KARA1, KARA2	0.674205	78222476	0.908127	148265738	0.892226	110601141	0.664311	197119131	0.250883	189425558	0.655477
39998029	GSU2938	hypothetical protein GSU2938	#N/A	0.674016	78221754	0.734646	148262529	0.703937	110600061	0.737008	197120389	0.672441	189424230	0.522047
39996413	GSU1311	glucose-6-phosphate isomerase	PGI	0.673743	78223661	0.748603	148265772	0.677095	110602216	0.668156	197119779	0.641341	189425079	0.63352
39996866	GSU1767	exodeoxyribonuclease VII, large subunit	#N/A	0.673481	78223055	0.774862	148263947	0.703039	110599114	0.690608	197117643	0.625691	189424974	0.573204
39996681	GSU1581	polyA polymerase family protein	#N/A	0.673311	78222788	0.791304	148264296	0.702341	110601890	0.670234	197118675	0.654849	189423945	0.547826
39997544	GSU2449	2-oxoglutarate dehydrogenase, E1 component	AKGD	0.672784	78223965	0.802122	148263331	0.681648	110600637	0.642322	197117100	0.629838	189424694	0.60799
39997547	GSU2452	copper-translocating P-type ATPase	Cuabc	0.672727	78223968	0.845118	148263597	0.762626	110600990	0.709596	197118551	0.374579	189425973	0.671717
39997646	GSU2551	LysM domain protein	#N/A	0.672314	78222109	0.830579	148265711	0.679752	110602459	0.659091	197119086	0.688017	189426317	0.504132
39995154	GSU0043	ImpB/MucB/SamB family protein	#N/A	0.672072	78222653	0.684685	148263204	0.659159	110599682	0.659159	197118141	0.695195	189424136	0.662162
39998346	GSU3256	galactose-1-phosphate uridylyltransferase	GALT	0.671678	78224367	0.825175	148262930	0.77972	110600703	0.812937	197120376	0.162587	189423480	0.777972
39996423	GSU1321	thioredoxin family protein	#N/A	0.671631	78223655	0.826241	148265759	0.652482	110602174	0.652482	197119774	0.641844	189425335	0.585106
39996902	GSU1803	holo-(acyl-carrier-protein) synthase	#N/A	0.671111	78223091	0.835556	148264368	0.693333	110600519	0.648889	197117648	0.644444	189425584	0.533333
39998050	GSU2959	hypothetical protein GSU2959	#N/A	0.670988	78221736	0.790123	148265439	0.645062	110602050	0.648148	197118728	0.626543	189424255	0.645062
39995238	GSU0127	hypothetical protein GSU0127	#N/A	0.670472	78224527	0.797244	148262788	0.683071	110602339	0.677165	197117012	0.685039	189426525	0.509843
39997832	GSU2738	cytochrome c family protein	#N/A	0.66982	78222132	0.689189	148263061	0.731982	110602205	0.565315	197119744	0.761261	189425353	0.601351
39995495	GSU0387	undecaprenol kinase, putative	UDCPK	0.668337	78224325	0.735763	148266147	0.690205	110601849	0.640091	197120144	0.685649	189423595	0.589977
39996158	GSU1056	conserved hypothetical protein TIGR00149	#N/A	0.668067	78221947	0.781513	148262772	0.743697	110599646	0.714286	197117003	0.62605	189425693	0.47479
39998012	GSU2921	5-methyltetrahydrofolate-homocysteine methyltransferase, truncation	METS	0.667943	78221770	0.859284	148262571	0.770192	110601372	0.740216	197116677	0.685262	189425192	0.284763
39995851	GSU0745	NAD-dependent dehydrogenase subunit	NADH5	0.667192	78223793	0.674541	148262959	0.627297	110602011	0.637795	197119557	0.706037	189425610	0.690289
39995381	GSU0271	UDP-N-acetylglucosamine pyrophosphorylase	UAGDP	0.667001	78221330	0.828105	148262205	0.673777	110601952	0.6399	197116491	0.59724	189423771	0.595985
39996689	GSU1589	ribosome-binding factor A	#N/A	0.666995	78222797	0.802956	148263959	0.679803	110601945	0.679803	197117692	0.600985	189424729	0.571429
39995515	GSU0407	flagellar basal-body rod protein FlgB	#N/A	0.666949	78224307	0.745763	148266226	0.677966	110599288	0.70339	197120202	0.584746	189426356	0.622881
39998104	GSU3013	GTP-binding protein	#N/A	0.666851	78221686	0.781768	148266199	0.668508	110599250	0.662983	197120176	0.643646	189423527	0.577348
39995696	GSU0589	hypothetical protein GSU0589	#N/A	0.666609	78224129	0.72087	148265678	0.713043	110601876	0.726087	197117051	0.672174	189423116	0.50087
39995505	GSU0397	metallo-beta-lactamase family protein	#N/A	0.666537	78224315	0.766537	148266235	0.68677	110599297	0.640078	197120209	0.603113	189426509	0.636187
39997792	GSU2698	transcriptional regulator, TetR family	#N/A	0.666116	78222028	0.818182	148265522	0.757576	110600822	0.597796	197118752	0.559229	189426483	0.597796
39997896	GSU2803	dinitrogenase iron-molybdenum cofactor family protein	#N/A	0.665744	78221893	0.753846	148263275	0.769231	110599151	0.74359	197118462	0.605128	189423700	0.456923
39997129	GSU2031	type IV pilus biogenesis protein PilN	#N/A	0.665649	78222192	0.835878	148263868	0.671756	110600244	0.622137	197117934	0.629771	189424700	0.568702
39997717	GSU2623	peptide ABC transporter, ATP-binding protein	NIabc	0.664093	78222068	0.76834	148263774	0.666023	110599880	0.631274	197118816	0.640927	189425073	0.6139
39996316	GSU1214	tetracenomycin polyketide synthesis 8-o-methyltransferase, putative	#N/A	0.66362	78222942	0.748682	148266164	0.688928	110599221	0.699473	197118453	0.623902	189424784	0.557118
39998504	GSU3415	radical SAM domain protein/B12 binding domain protein	#N/A	0.663121	78222914	0.817341	148265614	0.772254	110601974	0.771098	197119669	0.22659	189425244	0.728324
39998458	GSU3369	selenocysteine synthase	#N/A	0.662682	78221288	0.790087	148266172	0.680758	110599227	0.648688	197120157	0.610787	189423940	0.58309
39996852	GSU1753	lysyl-tRNA synthetase-related protein	#N/A	0.6625	78223046	0.729167	148264203	0.708333	110602031	0.685417	197118436	0.627083	189424973	0.5625
39996421	GSU1319	sensor histidine kinase	#N/A	0.662479	78223657	0.773554	148265761	0.709091	110602172	0.65124	197117483	0.586777	189426123	0.591736
39996867	GSU1768	ParA family protein	#N/A	0.662308	78223056	0.80641	148263946	0.679487	110599115	0.641026	197117642	0.625641	189424975	0.558974
39998139	GSU3048	flagellar L-ring protein FlgH	#N/A	0.662234	78221654	0.816489	148266114	0.630319	110599916	0.638298	197120121	0.619681	189426328	0.606383
39996112	GSU1009	GTP-binding protein	#N/A	0.661979	78223754	0.779499	148262978	0.72944	110601792	0.483909	197119188	0.690107	189425963	0.626937
39998169	GSU3079	hypothetical protein GSU3079	#N/A	0.661905	78221623	0.77619	148265995	0.67619	110601474	0.652381	197116879	0.604762	189423750	0.6
39995230	GSU0119	glyoxalase family protein	#N/A	0.661307	78224519	0.844221	148262810	0.653266	110600480	0.648241	197117026	0.562814	189426295	0.59799
39998367	GSU3278	hypothetical protein GSU3278	#N/A	0.661279	78224418	0.817059	148262449	0.689113	110600030	0.643098	197117090	0.618406	189423651	0.538721
39995572	GSU0464	S4 domain protein	#N/A	0.660952	78221325	0.688889	148262425	0.675397	110600469	0.680159	197116812	0.638095	189423250	0.622222
39997095	GSU1997	PDZ domain protein	#N/A	0.660942	78223256	0.727147	148263831	0.688366	110600317	0.648199	197117371	0.671745	189424056	0.569252
39996209	GSU1107	conserved hypothetical protein TIGR00296	#N/A	0.660784	78223884	0.699346	148263640	0.712418	110600277	0.656863	197118040	0.633987	189423600	0.601307
39995112	GSU0001	DNA polymerase III, beta subunit	#N/A	0.660772	78221230	0.845659	148262087	0.713826	110599410	0.379421	197116404	0.726688	189423084	0.638264
39995745	GSU0639	hypothetical protein GSU0639	#N/A	0.660625	78224070	0.8125	148265787	0.7	110600748	0.7	197119797	0.578125	189425503	0.5125
39995917	GSU0811	nitrogen regulation protein NtrX	#N/A	0.659974	78221996	0.731421	148265359	0.692308	110600356	0.691004	197119652	0.661017	189424441	0.52412
39997616	GSU2521	hypothetical protein GSU2521	#N/A	0.659941	78222303	0.771513	148265785	0.658754	110600746	0.682493	197119795	0.635015	189425505	0.551929
39997833	GSU2739	hypothetical protein GSU2739	#N/A	0.65968	78222131	0.804949	148263060	0.652111	110600916	0.652111	197119745	0.612809	189425352	0.576419
39995599	GSU0491	ATP-dependent RNA helicase RhlE	#N/A	0.659282	78224236	0.798752	148262453	0.667707	110600034	0.666147	197116587	0.620905	189425609	0.542902
39998015	GSU2924	hypothetical protein GSU2924	#N/A	0.659273	78221767	0.757576	148262568	0.715152	110601375	0.757576	197116792	0.618182	189425883	0.447879
39995220	GSU0109	ATP synthase F0, B subunit	ATPS4	0.659259	78224600	0.867725	148266269	0.624339	110602253	0.650794	197120315	0.587302	189426223	0.566138
39995327	GSU0217	nitroreductase family protein	#N/A	0.659091	78224031	0.746753	148263312	0.798701	110600504	0.649351	197119210	0.405844	189423203	0.694805
39995653	GSU0546	peptidyl-tRNA hydrolase domain protein	#N/A	0.65848	78224169	0.818713	148266078	0.631579	110601339	0.643275	197120075	0.596491	189425837	0.602339
39995795	GSU0689	protein export membrane protein, SecD/SecF family, putative	#N/A	0.658454	78224015	0.793076	148263094	0.662641	110600148	0.658615	197119723	0.641707	189425631	0.536232
39996796	GSU1696	MoxR family protein	#N/A	0.658167	78222841	0.866534	148262270	0.412351	110601452	0.691235	197117707	0.669323	189425103	0.651394
39996741	GSU1641	cytochrome d ubiquinol oxidase, subunit II	CYOR1m_#1 [deleted 08/25/2004 06:22:46 PM]	0.657592	78223136	0.883673	148264216	0.804082	110600507	0.126735	197117658	0.72449	189424274	0.74898
39997543	GSU2448	2-oxoglutarate dehydrogenase, E2 component, dihydrolipoamide succinyltransferase	AKGD	0.657514	78223962	0.745826	148263332	0.730983	110600636	0.703154	197117101	0.636364	189424669	0.471243
39995584	GSU0476	hypothetical protein GSU0476	#N/A	0.656829	78224276	0.758242	148263016	0.654631	110601543	0.637363	197119166	0.624804	189423454	0.609105
39996875	GSU1776	pilin domain protein	#N/A	0.656481	78223064	0.703704	148263988	0.666667	110599092	0.638889	197117674	0.583333	189424522	0.689815
39997390	GSU2292	alanine dehydrogenase	ALAD_L	0.656046	78222317	0.775432	148263670	0.685221	110601216	0.704415	197117564	0.472169	189426053	0.642994
39996683	GSU1583	dethiobiotin synthase	DBTS	0.655584	78222791	0.774026	148264293	0.631169	110601887	0.615584	197118434	0.654545	189425428	0.602597
39996245	GSU1143	chemotaxis protein methyltransferase CheR	#N/A	0.654581	78223623	0.791423	148265023	0.619883	110600652	0.619883	197117982	0.623782	189424790	0.617934
39995403	GSU0294	HD domain protein	#N/A	0.654	78224459	0.802	148266432	0.644	110601494	0.632	197120305	0.624	189425872	0.568
39996966	GSU1868	aminotransferase, class V	#N/A	0.653205	78222514	0.721154	148264359	0.69391	110600953	0.658654	197118672	0.642628	189425375	0.549679
39995481	GSU0373	sensor histidine kinase	#N/A	0.652774	78224348	0.74476	148266201	0.648582	110599252	0.652281	197120179	0.631319	189426456	0.58693
39997327	GSU2229	thymidylate kinase	DTMPK, TMDK1	0.652199	78223521	0.733138	148265181	0.651026	110601290	0.621701	197119572	0.630499	189425005	0.624633
39998150	GSU3059	radical SAM domain protein	CPPPGOAN	0.652049	78221644	0.846311	148265688	0.776639	110601930	0.209016	197119471	0.659836	189425324	0.768443
39995475	GSU0367	radical SAM protein, TIGR01212 family	#N/A	0.651969	78224354	0.75	148266129	0.629921	110599908	0.622047	197120130	0.667323	189426217	0.590551
39997917	GSU2825	hypothetical protein GSU2825	#N/A	0.651852	78221876	0.727273	148263221	0.69697	110602038	0.66835	197119639	0.680135	189426154	0.486532
39997337	GSU2239	conserved hypothetical protein TIGR00255	#N/A	0.651724	78223531	0.840517	148265191	0.655172	110600386	0.631466	197119582	0.564655	189425346	0.56681
39997366	GSU2268	outer membrane protein, putative	#N/A	0.651347	78223560	0.797147	148265265	0.703645	110602477	0.524564	197117231	0.651347	189423829	0.580032
39995803	GSU0697	ceramide glucosyltransferase, putative	#N/A	0.650867	78224011	0.774566	148263104	0.67341	110600146	0.644509	197119721	0.617052	189426229	0.544798
39997715	GSU2621	stage II sporulation-related protein	#N/A	0.650265	78222070	0.79292	148263776	0.681416	110599882	0.649558	197118814	0.59823	189425072	0.529204
39997928	GSU2836	adenylate kinase	ADK1, ADK2, DADK	0.649721	78221867	0.692737	148263160	0.667598	110601175	0.664804	197117344	0.636872	189424431	0.586592
39995260	GSU0149	sensor histidine kinase/response regulator	#N/A	0.64928	78221426	0.7888	148262307	0.7056	110601650	0.68	197119995	0.6432	189426202	0.4288
39998206	GSU3116	1-acyl-sn-glycerol-3-phosphate acyltransferase, putative	AGPAT	0.6489	78221584	0.870416	148266406	0.662592	110599477	0.657702	197120335	0.584352	189426460	0.469438
39998164	GSU3074	UDP-N-acetylmuramoylalanyl-D-glutamyl-2,6-diaminopimelate ligase	UAAGDS	0.648681	78221628	0.776978	148265990	0.66307	110601469	0.618705	197116884	0.616307	189423744	0.568345
39996322	GSU1220	response regulator	#N/A	0.648188	78222946	0.816631	148264345	0.652452	110600964	0.637527	197119498	0.554371	189423443	0.579957
39996195	GSU1093	hypothetical protein GSU1093	#N/A	0.648155	78222689	0.748682	148264617	0.673111	110599568	0.657293	197118237	0.602812	189423685	0.558875
39998051	GSU2960	molybdenum ABC transporter, ATP-binding protein modC	MOBDabc	0.647887	78221735	0.788732	148265345	0.630282	110601948	0.623239	197118988	0.621479	189423523	0.575704
39997552	GSU2457	hypothetical protein GSU2457	#N/A	0.647733	78223973	0.773333	148262715	0.746667	110600985	0.642667	197116976	0.733333	189423424	0.342667
39996853	GSU1754	L-lysine 2,3-aminomutase	#N/A	0.647463	78223047	0.744681	148264204	0.677578	110602030	0.638298	197118777	0.623568	189425162	0.553191
39997714	GSU2620	S-adenosylmethionine:tRNA ribosyltransferase-isomerase	#N/A	0.647452	78222071	0.727592	148263777	0.652021	110599883	0.650264	197118813	0.627417	189425071	0.579965
39996223	GSU1121	hypothetical protein GSU1121	#N/A	0.647317	78223872	0.741463	148264969	0.657317	110600592	0.642683	197118051	0.626829	189426643	0.568293
39997888	GSU2795	iron-sulfur cluster-binding protein	#N/A	0.647312	78221905	0.68638	148264460	0.678315	110599066	0.623656	197117747	0.643369	189423640	0.604839
39995652	GSU0545	hypothetical protein GSU0545	#N/A	0.647186	78224170	0.833333	148266413	0.599567	110602262	0.590909	197117206	0.634199	189424372	0.577922
39996221	GSU1119	sensor histidine kinase/response regulator	#N/A	0.646954	78223873	0.762259	148264971	0.668648	110600594	0.659733	197118049	0.662704	189426645	0.481426
39995694	GSU0587	thiamine-phosphate pyrophosphorylase	TMPPP	0.64684	78224131	0.750929	148265680	0.639405	110601878	0.657993	197117049	0.605948	189423118	0.579926
39997162	GSU2064	DNA repair protein RecN	#N/A	0.646358	78222162	0.757174	148263769	0.679912	110599875	0.64128	197118821	0.591611	189425736	0.56181
39998166	GSU3076	cell division protein FtsL, putative	#N/A	0.645823	78221626	0.867089	148265992	0.624051	110601471	0.618987	197116882	0.610127	189423746	0.508861
39997645	GSU2550	DNA processing protein DprA	#N/A	0.645507	78222110	0.76673	148265710	0.667304	110602458	0.613767	197119085	0.615679	189426316	0.564054
39996585	GSU1485	ribonuclease R, putative	#N/A	0.644937	78222598	0.755538	148264740	0.663766	110601044	0.640823	197118978	0.605222	189424308	0.559335
39998437	GSU3348	chaperonin, 33 kDa family	#N/A	0.644668	78221269	0.794769	148262107	0.539235	110599392	0.686117	197119915	0.668008	189423440	0.535211
39998500	GSU3411	ATP-dependent DNA helicase PcrA, putative	#N/A	0.644567	78221316	0.81811	148266336	0.749606	110600614	0.359843	197116476	0.670079	189423552	0.625197
39997291	GSU2193	hypothetical protein GSU2193	#N/A	0.644348	78223494	0.813043	148262513	0.647826	110599468	0.778261	197117576	0.508696	189424956	0.473913
39997709	GSU2615	TPR domain protein	#N/A	0.644186	78222076	0.72093	148263782	0.670543	110599888	0.647287	197118808	0.635659	189425066	0.546512
39996680	GSU1580	ErfK/YbiS/YcfS/YnhG family protein	#N/A	0.644074	78222787	0.764815	148264085	0.614815	110600341	0.611111	197119064	0.637037	189423885	0.592593
39996929	GSU1830	hypothetical protein GSU1830	#N/A	0.644009	78223164	0.716776	148264297	0.671024	110601891	0.651416	197118676	0.586057	189424944	0.594771
39997636	GSU2541	pyrroline-5-carboxylate reductase	P5CR	0.643333	78222119	0.841667	148263052	0.608333	110600910	0.586111	197119747	0.622222	189426142	0.558333
39995620	GSU0513	dephospho-CoA kinase	DPCOAK	0.642581	78224219	0.735484	148265663	0.651613	110601987	0.63871	197117054	0.619355	189425877	0.567742
39998368	GSU3279	excinuclease ABC, C subunit	#N/A	0.642418	78224419	0.749257	148262448	0.674926	110600029	0.644202	197120322	0.591675	189423649	0.552032
39996873	GSU1774	cell division ABC transporter, permease protein FtsX, putative	#N/A	0.64119	78223062	0.743707	148263990	0.627002	110599090	0.649886	197117676	0.585812	189424981	0.599542
39996325	GSU1223	hypothetical protein GSU1223	#N/A	0.640079	78222949	0.740668	148264342	0.654224	110600967	0.59332	197119495	0.577603	189423587	0.634578
39998460	GSU3371	AP endonuclease, family 2	#N/A	0.64	78221291	0.758333	148266169	0.679167	110599224	0.64375	197120154	0.604167	189423943	0.514583
39995955	GSU0849	hypothetical protein GSU0849	#N/A	0.639821	78224677	0.747204	148262515	0.646532	110599968	0.626398	197117639	0.57047	189423273	0.608501
39996931	GSU1832	hypothetical protein GSU1832	#N/A	0.639645	78223166	0.772189	148264299	0.639053	110601893	0.630178	197118678	0.571006	189424942	0.585799
39995611	GSU0504	hypothetical protein GSU0504	#N/A	0.639344	78224210	0.688525	148263330	0.63388	110600638	0.639344	197117099	0.562842	189424021	0.672131
39998176	GSU3086	hypothetical protein GSU3086	#N/A	0.639087	78221619	0.761769	148266005	0.669044	110601478	0.623395	197116875	0.630528	189425878	0.510699
39996001	GSU0896	tldD protein	#N/A	0.638449	78223916	0.855615	148265721	0.77139	110601563	0.736631	197119094	0.700535	189423144	0.128075
39995488	GSU0380	lipoyl synthase	#N/A	0.638323	78224341	0.718563	148262482	0.632735	110600043	0.632735	197116798	0.620758	189425718	0.586826
39997916	GSU2823	HlyD family secretion protein	#N/A	0.638072	78221879	0.795181	148263218	0.638554	110602035	0.614458	197119644	0.566265	189426156	0.575904
39998175	GSU3085	conserved hypothetical protein TIGR00486	#N/A	0.63805	78221620	0.732704	148265999	0.676101	110601477	0.649371	197116876	0.586478	189423752	0.545597
39998081	GSU2990	cobalamin biosynthesis protein CobD	R05226	0.636626	78221707	0.771605	148262127	0.676955	110599373	0.627572	197119900	0.644033	189426597	0.462963
39995415	GSU0306	hydrogenase maturation protein HypF	#N/A	0.636491	78221346	0.753882	148264007	0.657609	110599831	0.617236	197119503	0.613354	189426114	0.540373
39997033	GSU1935	birA biofunctional protein, putative	#N/A	0.636166	78223194	0.764919	148264857	0.638336	110602106	0.611212	197118701	0.60217	189424381	0.564195
39997305	GSU2207	DNA polymerase III, delta subunit, putative	#N/A	0.636166	78223501	0.786618	148265160	0.674503	110601311	0.661844	197117150	0.600362	189425169	0.457505
39995239	GSU0128	primosomal protein n`	#N/A	0.636066	78224528	0.735246	148262457	0.629508	110600036	0.62459	197116585	0.618033	189425866	0.572951
39998168	GSU3078	mraZ protein, putative	#N/A	0.635971	78221624	0.791367	148265994	0.651079	110601473	0.676259	197116880	0.535971	189423748	0.52518
39996194	GSU1092	GH3 auxin-responsive promoter family protein	#N/A	0.635964	78222690	0.759241	148264618	0.651349	110599569	0.611389	197118238	0.62038	189423686	0.537463
39996416	GSU1314	hypothetical protein GSU1314	#N/A	0.635897	78223659	0.637363	148265770	0.655678	110601778	0.553114	197116856	0.655678	189425043	0.677656
39998369	GSU3280	thioredoxin-related protein	#N/A	0.635811	78224420	0.763514	148262447	0.64527	110600028	0.618243	197116801	0.631757	189423577	0.52027
39995642	GSU0535	cysteine synthase A	CYSS	0.635743	78224181	0.883534	148265923	0.777108	110599194	0.574297	197118365	0.475904	189426117	0.467871
39996483	GSU1381	hypothetical protein GSU1381	#N/A	0.634309	78223646	0.685366	148265039	0.752033	110600680	0.701626	197117976	0.57561	189425523	0.456911
39995176	GSU0065	cytidine/deoxycytidylate deaminase family protein	#N/A	0.633775	78224707	0.68543	148262140	0.625828	110599360	0.645695	197119924	0.642384	189426160	0.569536
39995440	GSU0331	trypsin domain/PDZ domain protein	#N/A	0.633613	78224552	0.77591	148266305	0.659664	110602243	0.630252	197116644	0.596639	189424065	0.505602
39995590	GSU0482	cardiolipin synthetase, putative	CLPNS	0.633127	78224270	0.854489	148263010	0.657895	110601539	0.642415	197119170	0.578947	189426503	0.431889
39998466	GSU3377	helix-hairpin-helix domain protein	#N/A	0.632804	78221297	0.703704	148262279	0.642857	110602141	0.661376	197119883	0.603175	189423447	0.55291
39995477	GSU0369	FlhB domain protein, putative	#N/A	0.632771	78224352	0.783133	148264415	0.608434	110601963	0.585542	197118783	0.560241	189426369	0.626506
39997182	GSU2084	hydrolase, HAD-superfamily	HISTP	0.632479	78222143	0.732194	148264903	0.641026	110599853	0.635328	197118883	0.603989	189425552	0.549858
39996333	GSU1231	response regulator	#N/A	0.632203	78222956	0.762712	148264335	0.639831	110600974	0.618644	197119486	0.588983	189423583	0.550847
39995533	GSU0425	flagellar biosynthesis protein FliR	#N/A	0.632093	78224287	0.781395	148266207	0.613953	110599269	0.606977	197120183	0.537209	189426337	0.62093
39998143	GSU3052	flagellar basal-body rod protein FlgG	#N/A	0.631884	78221651	0.746377	148266117	0.661836	110599913	0.666667	197120124	0.582126	189426331	0.502415
39997918	GSU2826	hypothetical protein GSU2826	#N/A	0.631453	78221875	0.68547	148263222	0.654701	110602039	0.65641	197119638	0.62735	189426153	0.533333
39997741	GSU2647	hypothetical protein GSU2647	#N/A	0.631395	78222043	0.75969	148263818	0.689922	110602247	0.620155	197118349	0.573643	189423449	0.513566
39998025	GSU2934	cytochrome c family protein	#N/A	0.631291	78221758	0.782269	148262539	0.612777	110600066	0.611473	197120385	0.603651	189424263	0.546284
39998554	GSU3465	tRNA modification GTPase	#N/A	0.63035	78224743	0.747082	148266438	0.644617	110601500	0.588846	197120417	0.642023	189426684	0.529183
39997718	GSU2624	peptide ABC transporter, ATP-binding protein	NIabc	0.62984	78222067	0.730018	148263773	0.651865	110599879	0.635879	197118817	0.618117	189425074	0.513321
39997340	GSU2242	heptosyltransferase family protein	#N/A	0.629744	78223534	0.861538	148265242	0.603419	110600405	0.608547	197117243	0.593162	189423869	0.482051
39998145	GSU3054	ParA family protein	#N/A	0.629735	78221649	0.87169	148266119	0.635438	110599911	0.610998	197120126	0.372709	189426333	0.657841
39998416	GSU3327	hypothetical protein GSU3327	#N/A	0.629467	78221353	0.698225	148262366	0.698225	110601207	0.597633	197116503	0.597633	189426014	0.555621
39998449	GSU3360	peptidase, M16 family	#N/A	0.629247	78221279	0.717873	148262116	0.646972	110599384	0.642541	197119909	0.605613	189426660	0.533235
39995252	GSU0141	hypothetical protein GSU0141	#N/A	0.628986	78221418	0.782609	148262298	0.666667	110601641	0.621578	197119987	0.57649	189426212	0.497585
39996792	GSU1692	N utilization substance protein B	#N/A	0.628814	78222837	0.847458	148264233	0.59322	110602150	0.584746	197119391	0.555085	189424280	0.563559
39995286	GSU0175	transcriptional regulator, TetR family	#N/A	0.628743	78222940	0.703593	148263712	0.526946	110599144	0.592814	197120257	0.61976	189426061	0.700599
39996820	GSU1721	radical SAM domain protein	#N/A	0.628384	78222867	0.790393	148264177	0.672489	110600852	0.628821	197117706	0.587336	189424905	0.462882
39995604	GSU0496	efflux transporter, RND family, MFP subunit	#N/A	0.628056	78224231	0.687375	148263201	0.61523	110600412	0.641283	197118584	0.563126	189426639	0.633267
39995616	GSU0509	Fe(III) reductase, alpha subunit	NADPH5	0.627489	78224215	0.774895	148265659	0.65568	110601983	0.642356	197117056	0.598177	189423730	0.466339
39996913	GSU1814	septum formation initiator family protein	#N/A	0.627411	78222644	0.791878	148264352	0.634518	110600959	0.619289	197118666	0.568528	189424204	0.522843
39997383	GSU2285	HD domain protein	#N/A	0.627387	78223574	0.755736	148263838	0.640266	110600267	0.623982	197117387	0.586232	189425787	0.530718
39998442	GSU3353	RNA pseudouridine synthase family protein	#N/A	0.627221	78221275	0.724008	148262258	0.665406	110601816	0.671078	197119918	0.584121	189426227	0.491493
39996788	GSU1688	riboflavin biosynthesis protein RibD	APRAUR, DHPPDA	0.627211	78222833	0.715986	148264237	0.647959	110602068	0.642857	197119395	0.585034	189424808	0.544218
39998180	GSU3090	DNA primase	#N/A	0.627146	78221615	0.780439	148266059	0.660679	110601321	0.637725	197120056	0.585828	189424080	0.471058
39996532	GSU1432	TPR domain protein	#N/A	0.625938	78222447	0.782422	148264105	0.661308	110602130	0.625938	197119022	0.572347	189425157	0.487674
39996589	GSU1489	hypothetical protein GSU1489	#N/A	0.625667	78222603	0.744353	148264725	0.683778	110601059	0.671458	197118974	0.599589	189424710	0.429158
39995517	GSU0409	flagellar hook-basal body complex protein FliE	#N/A	0.625542	78224305	0.783133	148266224	0.644578	110599286	0.595783	197120200	0.546988	189426354	0.557229
39997550	GSU2455	hypothetical protein GSU2455	#N/A	0.625092	78223971	0.800738	148262713	0.667897	110600987	0.642066	197116974	0.608856	189425971	0.405904
39995143	GSU0032	GrpE protein	#N/A	0.624138	78224716	0.693103	148262293	0.662069	110601635	0.6	197119868	0.586207	189425886	0.57931
39997915	GSU2822	response regulator	#N/A	0.623364	78221880	0.87156	148263217	0.792049	110602034	0.7737	197119645	0.40367	189423490	0.275841
39995491	GSU0383	peptidyl-prolyl cis-trans isomerase, FKBP-type	#N/A	0.622936	78224337	0.793578	148262261	0.619266	110601813	0.600917	197119920	0.591743	189423483	0.509174
39998026	GSU2935	cytochrome c family protein	#N/A	0.622677	78221757	0.724638	148262538	0.609548	110600065	0.620631	197120386	0.604433	189424264	0.554135
39997663	GSU2568	MiaB-like tRNA modifying enzyme	#N/A	0.622563	78222094	0.752089	148263556	0.639276	110600610	0.630919	197118030	0.603064	189425283	0.487465
39995706	GSU0599	sensor histidine kinase	#N/A	0.622386	78224119	0.824108	148265666	0.623616	110601866	0.605166	197117052	0.557196	189424754	0.501845
39995436	GSU0327	general secretion pathway protein F	#N/A	0.622101	78224556	0.773551	148262760	0.623188	110599634	0.619565	197116990	0.570652	189424344	0.523551
39996235	GSU1133	hypothetical protein GSU1133	#N/A	0.621266	78222393	0.756962	148263170	0.586076	110601190	0.562025	197117355	0.536709	189426543	0.664557
39998083	GSU2992	cobyric acid synthase	R05225	0.620563	78221706	0.806277	148262126	0.669913	110599374	0.63961	197119901	0.613636	189426722	0.373377
39997758	GSU2664	outer membrane efflux protein	#N/A	0.620354	78223717	0.613195	148262890	0.539025	110600493	0.721432	197120365	0.655886	189423242	0.572229
39997316	GSU2218	chemotaxis protein CheW	#N/A	0.618644	78223510	0.822034	148265170	0.652542	110601301	0.631356	197117139	0.533898	189425179	0.45339
39996278	GSU1176	fumarate reductase, cytochrome b subunit, putative	FRD5	0.618072	78223600	0.894578	148265285	0.638554	110602392	0.349398	197119698	0.656627	189425273	0.551205
39997190	GSU2092	hypothetical protein GSU2092	#N/A	0.617822	78222935	0.643564	148266026	0.617162	110602310	0.666667	197118707	0.60066	189426607	0.561056
39995759	GSU0653	tetrapyrrole methylase family protein	#N/A	0.617759	78224057	0.651163	148265773	0.661734	110602215	0.640592	197119782	0.61945	189424208	0.515856
39996501	GSU1399	magnesium and cobalt transport protein CorA	COBALTt5, MGt5, NIt5	0.617658	78222404	0.68906	148265442	0.627639	110599731	0.604607	197116667	0.583493	189425577	0.583493
39997167	GSU2069	HAD-superfamily hydrolase, subfamily IA, variant 1	PGLYCP	0.617368	78222157	0.752632	148264889	0.618421	110599867	0.586842	197118828	0.592105	189425840	0.536842
39996192	GSU1090	signal transduction protein-related protein	#N/A	0.617051	78221982	0.815668	148262606	0.647465	110602400	0.419355	197116686	0.615207	189423766	0.587558
39998097	GSU3006	cobyrinic acid a,c-diamide synthase	R05224	0.616287	78221691	0.712575	148266194	0.694611	110599245	0.650299	197120171	0.619162	189426699	0.40479
39997641	GSU2546	hypothetical protein GSU2546	#N/A	0.616	78222114	0.869231	148265707	0.654615	110602464	0.656923	197119009	0.384615	189423534	0.514615
39998070	GSU2979	2-amino-4-hydroxy-6-hydroxymethyldihydropteridine pyrophosphokinase	HPPK	0.615972	78221716	0.729167	148262780	0.611111	110599649	0.618056	197117005	0.576389	189423446	0.545139
39996542	GSU1442	carbonic anhydrase family protein	#N/A	0.615954	78222456	0.763533	148265704	0.447293	110600870	0.652422	197117536	0.635328	189425053	0.581197
39996587	GSU1487	riboflavin biosynthesis protein RibF	FMNAT, RBFK	0.615672	78222600	0.733209	148264727	0.669776	110601057	0.617537	197118976	0.61194	189424708	0.445896
39995348	GSU0238	radical SAM domain protein	#N/A	0.615051	78222902	0.686224	148265629	0.704082	110601284	0.696429	197118085	0.330357	189425254	0.658163
39998247	GSU3157	hydrolase, alpha/beta fold family	#N/A	0.615	78221486	0.747917	148262651	0.620833	110601579	0.560417	197116741	0.539583	189424068	0.60625
39997365	GSU2267	outer membrane protein, putative	#N/A	0.614343	78223559	0.812749	148265264	0.665339	110602476	0.398406	197117232	0.63745	189423830	0.557769
39998555	GSU3466	hypothetical protein GSU3466	#N/A	0.613718	78224744	0.77136	148266439	0.595668	110601501	0.581227	197120418	0.55716	189426685	0.563177
39995840	GSU0734	NAD-dependent dehydrogenase subunit	NADH5	0.613464	78221596	0.604651	148266077	0.632803	110601340	0.599755	197119567	0.572827	189425617	0.657283
39996710	GSU1610	efflux transporter, RND family, MFP subunit	#N/A	0.613051	78222860	0.804233	148264418	0.601411	110601960	0.57672	197116464	0.560847	189425496	0.522046
39996752	GSU1652	hypothetical protein GSU1652	#N/A	0.612424	78223127	0.886364	148264423	0.690152	110601956	0.656061	197118788	0.416667	189425022	0.412879
39997119	GSU2021	xaa-pro dipeptidase	#N/A	0.612308	78222202	0.724786	148263881	0.62735	110600234	0.606838	197117947	0.536752	189424655	0.565812
39996785	GSU1685	HD domain protein	#N/A	0.611765	78222829	0.771626	148264586	0.574394	110601108	0.567474	197118772	0.574394	189425361	0.570934
39997312	GSU2214	protein-glutamate methylesterase	#N/A	0.610127	78223507	0.689873	148265166	0.625	110601305	0.612342	197117143	0.602848	189425176	0.52057
39996976	GSU1878	sensor histidine kinase	#N/A	0.60942	78222506	0.713768	148263403	0.617754	110600678	0.612319	197117731	0.57971	189426662	0.523551
39995382	GSU0272	hypothetical protein GSU0272	#N/A	0.609346	78221329	0.775701	148262206	0.595016	110601951	0.604361	197116492	0.523364	189423770	0.548287
39997098	GSU2000	tRNA delta(2)-isopentenylpyrophosphate transferase	#N/A	0.609107	78223259	0.70674	148263828	0.650273	110600320	0.608379	197117369	0.557377	189424058	0.522769
39996709	GSU1609	outer membrane efflux protein	#N/A	0.608978	78222859	0.753117	148263198	0.628429	110601271	0.594763	197118581	0.528678	189424659	0.5399
39996103	GSU1000	hypothetical protein GSU1000	#N/A	0.608877	78223763	0.778068	148263000	0.584856	110601249	0.579634	197119175	0.597911	189426000	0.503916
39998461	GSU3372	cardiolipin synthetase, putative	CLPNS	0.608203	78221292	0.762364	148262274	0.680338	110602145	0.542823	197119892	0.501809	189423545	0.553679
39996381	GSU1279	cobalamin biosynthesis protein CbiM, putative	#N/A	0.607589	78223644	0.694196	148262855	0.651786	110600491	0.609375	197118606	0.508929	189425825	0.573661
39998024	GSU2933	cytochrome b/b6 complex, iron-sulfur subunit	#N/A	0.607385	78221759	0.779487	148262540	0.625641	110600067	0.569231	197120384	0.564103	189424262	0.498462
39995654	GSU0547	MutS2 family protein	#N/A	0.607369	78224167	0.815767	148263008	0.61611	110601536	0.574979	197119171	0.564696	189425838	0.465296
39996328	GSU1225	hypothetical protein GSU1225	#N/A	0.606995	78222951	0.758621	148264340	0.704433	110600969	0.635468	197119491	0.438916	189423584	0.497537
39995561	GSU0453	MTA/SAH nucleosidase	AHCYSNS, MTAN	0.606983	78224571	0.710723	148262764	0.640898	110599638	0.630923	197116995	0.513716	189423529	0.538653
39998099	GSU3008	cobalamin 5'-phosphate synthase	R05223	0.605114	78221689	0.6875	148266196	0.627841	110599247	0.627841	197120173	0.622159	189426132	0.460227
39996892	GSU1793	trigger factor	#N/A	0.604993	78223081	0.711512	148263971	0.614424	110599108	0.626907	197117659	0.574202	189424988	0.49792
39996232	GSU1130	chromosome segregation SMC protein, putative	#N/A	0.604832	78222390	0.751915	148263167	0.602829	110601182	0.566883	197117352	0.598704	189426540	0.50383
39996203	GSU1101	sensory box histidine kinase	#N/A	0.604768	78223890	0.712753	148263634	0.646007	110600282	0.586412	197119323	0.57211	189423659	0.506555
39997789	GSU2695	outer membrane efflux protein	#N/A	0.604327	78222031	0.819712	148265519	0.709135	110600582	0.215144	197118748	0.655048	189426480	0.622596
39998467	GSU3378	glutamate-ammonia ligase adenylyltransferase domain protein	#N/A	0.604245	78221298	0.726415	148266331	0.608491	110601384	0.59434	197120008	0.594929	189426641	0.497052
39997123	GSU2025	3-dehydroquinate synthase	DHQS	0.60369	78222198	0.706642	148263877	0.581181	110600238	0.54428	197117943	0.618081	189424651	0.568266
39997551	GSU2456	UDP-2,3-diacylglucosamine hydrolase, putative	#N/A	0.60354	78223972	0.754425	148262714	0.668142	110600986	0.588496	197116975	0.515487	189425970	0.49115
39998330	GSU3240	radical SAM domain protein	#N/A	0.603205	78224382	0.748725	148262383	0.662782	110602161	0.364894	197116558	0.664967	189423541	0.574654
39996578	GSU1478	hypothetical protein GSU1478	#N/A	0.602841	78222584	0.730114	148264090	0.630682	110600336	0.596591	197118801	0.627841	189424320	0.428977
39995756	GSU0650	conserved hypothetical protein TIGR00252	#N/A	0.602632	78224060	0.675439	148265776	0.605263	110602212	0.631579	197119786	0.570175	189425289	0.530702
39995204	GSU0093	ABC transporter, ATP-binding/permease protein	#N/A	0.601638	78224613	0.701126	148262242	0.597748	110601773	0.615148	197116433	0.598772	189426458	0.495394
39996962	GSU1864	dimethyladenosine transferase	#N/A	0.601255	78222518	0.719665	148264355	0.612971	110600956	0.585774	197118669	0.558577	189425372	0.529289
39995615	GSU0508	conserved hypothetical protein TIGR00247	#N/A	0.600402	78224214	0.665996	148265639	0.62173	110601274	0.607646	197117078	0.571429	189425516	0.535211
39996431	GSU1329	tRNA synthetase class I (E and Q), catalytic domain protein	GLUTRS	0.600349	78222989	0.729494	148264276	0.603839	110601130	0.574171	197119444	0.598604	189424013	0.495637
39995626	GSU0519	hypothetical protein GSU0519	#N/A	0.6	78224225	0.813397	148263045	0.650718	110600904	0.583732	197117902	0.583732	189425959	0.368421
39998098	GSU3007	phosphoglycerate mutase family, putative	RBZP	0.6	78221690	0.65	148266195	0.6475	110599246	0.625	197120172	0.51	189426133	0.5675
39998462	GSU3373	Sun protein	#N/A	0.6	78221293	0.698684	148262276	0.621053	110602143	0.605263	197119890	0.571053	189426656	0.503947
39996180	GSU1078	chromosomal replication initiator protein DnaA, truncation	#N/A	0.599093	78221967	0.786848	148263480	0.653061	110602180	0.62585	197119682	0.54195	189425233	0.387755
39995743	GSU0637	hypothetical protein GSU0637	#N/A	0.599074	78224072	0.694444	148265792	0.615741	110600751	0.576389	197119799	0.590278	189425799	0.518519
39997618	GSU2523	transcriptional regulator, LysR family	#N/A	0.598747	78222302	0.757829	148264584	0.626305	110602312	0.584551	197118420	0.5762	189425035	0.448852
39996840	GSU1741	phosphatase, Ppx/GppA family	#N/A	0.597327	78223035	0.752784	148264192	0.572383	110602020	0.585746	197118444	0.552339	189424910	0.523385
39998043	GSU2952	transcriptional regulator, ArsR family	#N/A	0.596556	78221743	0.827778	148262551	0.583333	110599988	0.506111	197118731	0.561111	189424219	0.504444
39995682	GSU0575	carbon starvation protein A	#N/A	0.596527	78224144	0.884576	148264831	0.530133	110600728	0.518897	197119941	0.527068	189425446	0.521961
39996382	GSU1280	cobalt ABC transporter, permease protein	Coabc	0.595918	78223643	0.780612	148264802	0.596939	110599763	0.533163	197118605	0.55102	189425824	0.517857
39996041	GSU0938	hypothetical protein GSU0938	#N/A	0.595381	78221913	0.660508	148265391	0.598152	110602223	0.588915	197117538	0.648961	189426381	0.48037
39996901	GSU1802	YjeF family protein	#N/A	0.594411	78223090	0.688943	148264367	0.582017	110600518	0.594168	197117649	0.557716	189425585	0.54921
39998146	GSU3055	flagellar biosynthetic protein FlhF, putative	#N/A	0.593641	78221648	0.82035	148266120	0.565978	110599910	0.556439	197120127	0.494436	189426334	0.531002
39997146	GSU2048	hypothetical protein GSU2048	#N/A	0.593548	78222173	0.723502	148263853	0.557604	110600254	0.539171	197117915	0.543779	189425545	0.603687
39995462	GSU0353	hypothetical protein GSU0353	#N/A	0.593284	78221566	0.69403	148262115	0.623134	110599385	0.507463	197119910	0.541045	189423452	0.600746
39997774	GSU2680	hypothetical protein GSU2680	#N/A	0.592335	78223834	0.796407	148262104	0.640719	110599394	0.552096	197120153	0.462874	189423153	0.509581
39998105	GSU3014	HD domain protein	#N/A	0.592	78221685	0.731429	148266200	0.573333	110599251	0.575238	197120177	0.577143	189426263	0.502857
39995506	GSU0398	phage shock protein E, putative	#N/A	0.590571	78224314	0.72381	148266234	0.685714	110599296	0.704762	197120208	0.561905	189424253	0.276667
39997357	GSU2259	3-deoxy-D-manno-octulosonic-acid transferase, putative	#N/A	0.58992	78223551	0.811671	148265257	0.566313	110600415	0.547745	197117239	0.507958	189423839	0.515915
39997328	GSU2230	DNA polymerase III, delta prime subunit	#N/A	0.58913	78223522	0.745652	148265182	0.617391	110601289	0.595652	197119573	0.543478	189425006	0.443478
39998069	GSU2978	hypothetical protein GSU2978	#N/A	0.589063	78221717	0.7375	148262781	0.570312	110599650	0.555469	197117006	0.539844	189423445	0.542188
39996251	GSU1149	EAL domain protein	#N/A	0.587879	78223620	0.842105	148265020	0.564593	110600650	0.547049	197117985	0.510367	189425836	0.475279
39997027	GSU1929	MgtC family protein	#N/A	0.587778	78223188	0.7	148264851	0.613889	110602112	0.538889	197118695	0.552778	189424387	0.533333
39997360	GSU2262	pleiotropic regulatory protein	#N/A	0.586963	78223554	0.883943	148265218	0.465819	110600797	0.387917	197117456	0.459459	189423835	0.737679
39997468	GSU2372	methyl-accepting chemotaxis protein, putative	#N/A	0.586486	78223681	0.782819	148265307	0.600386	110601613	0.59749	197119715	0.550193	189424304	0.401544
39995881	GSU0775	sensor histidine kinase	#N/A	0.58634	78222275	0.775832	148265415	0.644483	110601240	0.608581	197118621	0.556042	189423221	0.34676
39997188	GSU2090	hypothetical protein GSU2090	#N/A	0.586063	78222137	0.775842	148264907	0.55633	110602326	0.544715	197118887	0.55633	189426095	0.497096
39996758	GSU1658	response regulator/GGDEF domain protein	#N/A	0.586034	78223121	0.706192	148263943	0.599473	110599119	0.561265	197119468	0.554677	189424819	0.508564
39995525	GSU0417	flagellar hook assembly protein FlgD	#N/A	0.585852	78224297	0.755627	148266216	0.633441	110599278	0.562701	197120192	0.546624	189426346	0.430868
39995294	GSU0183	lipoprotein, putative	#N/A	0.58577	78224668	0.72445	148264215	0.721863	110598960	0.667529	197120349	0.641656	189423824	0.173351
39995841	GSU0735	PTS system IIA component, fructose subfamily	#N/A	0.584824	78223801	0.628726	148262966	0.560976	110602017	0.517615	197119568	0.598916	189425616	0.617886
39996907	GSU1808	dihydropteroate synthase	DHPS1	0.584647	78223096	0.630705	148264774	0.599585	110602294	0.580913	197119015	0.543568	189425580	0.568465
39997464	GSU2368	folC bifunctional protein	DHFS	0.58314	78223678	0.699174	148265303	0.608264	110601616	0.628099	197119712	0.543802	189424301	0.436364
39997145	GSU2047	hypothetical protein GSU2047	#N/A	0.582709	78222174	0.684438	148263854	0.590778	110600253	0.574928	197117916	0.557637	189425544	0.505764
39997029	GSU1931	hypothetical protein GSU1931	#N/A	0.581111	78223190	0.697222	148264853	0.613889	110602110	0.605556	197118697	0.502778	189424385	0.486111
39996198	GSU1096	phosphate ABC transporter, ATP-binding protein	PIabc	0.580973	78223900	0.579646	148264606	0.579646	110599553	0.564159	197118232	0.568584	189423690	0.612832
39995548	GSU0440	3-octaprenyl-4-hydroxybenzoate carboxy-lyase, putative	OPHBDC	0.580902	78224582	0.618037	148266293	0.594164	110600806	0.588859	197116633	0.612732	189423469	0.490716
39998351	GSU3261	response regulator	#N/A	0.580173	78224409	0.822511	148262373	0.61039	110602384	0.580087	197116549	0.580087	189423876	0.307792
39996937	GSU1838	ATP-dependent helicase HrpB	#N/A	0.579627	78222561	0.705165	148264282	0.622669	110601124	0.567432	197119452	0.550933	189424832	0.451937
39997011	GSU1913	glycoprotease family protein	#N/A	0.578495	78222472	0.704301	148265745	0.615591	110601147	0.637097	197119121	0.521505	189425772	0.413978
39995551	GSU0443	ribonuclease D, putative	#N/A	0.577849	78224579	0.749599	148266297	0.581059	110600810	0.563403	197116637	0.526485	189426679	0.4687
39997524	GSU2429	PPIC-type PPIASE domain protein	#N/A	0.577035	78222035	0.68476	148264947	0.617954	110600559	0.580376	197118895	0.517745	189425796	0.484342
39996228	GSU1126	phage SPO1 DNA polymerase-related protein	#N/A	0.576471	78223867	0.731458	148264964	0.672634	110600587	0.652174	197118056	0.237852	189426388	0.588235
39997014	GSU1916	phosphatidate cytidylyltransferase	PHCYT	0.576435	78222469	0.625378	148265748	0.601208	110601150	0.570997	197119124	0.577039	189425769	0.507553
39998088	GSU2997	cobalamin biosynthesis protein CbiD	#N/A	0.576159	78221699	0.768212	148262119	0.629139	110599381	0.615894	197119906	0.604305	189426695	0.263245
39998077	GSU2986	adhesion lipoprotein	MNabc, ZN2abc2	0.575556	78221712	0.671111	148262131	0.593333	110599369	0.557778	197119896	0.537778	189424892	0.517778
39995555	GSU0447	ribosomal protein L11 methyltransferase	#N/A	0.575542	78224576	0.74359	148266300	0.560158	110600813	0.558185	197116641	0.538462	189424062	0.477318
39996868	GSU1769	hypothetical protein GSU1769	#N/A	0.575271	78223057	0.724512	148263945	0.553145	110599116	0.555315	197117641	0.5141	189424978	0.529284
39996698	GSU1598	hypothetical protein GSU1598	#N/A	0.574825	78222806	0.671329	148263929	0.583916	110599131	0.566434	197119482	0.506993	189425001	0.545455
39995563	GSU0455	rare lipoprotein A domain protein	#N/A	0.57438	78224569	0.830579	148262767	0.561983	110599641	0.570248	197116998	0.524793	189423450	0.384298
39997035	GSU1937	GGDEF domain/HAMP domain protein	#N/A	0.573862	78223196	0.74743	148264859	0.594714	110602104	0.572687	197116601	0.499266	189425110	0.455213
39996259	GSU1157	hypothetical protein GSU1157	#N/A	0.572836	78223614	0.721642	148263518	0.572388	110601830	0.601493	197119632	0.43806	189425786	0.530597
39998403	GSU3314	lipoprotein, putative	#N/A	0.571368	78221370	0.823158	148262956	0.553684	110601607	0.524211	197119762	0.498947	189426523	0.456842
39995500	GSU0392	efflux transporter, RND family, MFP subunit	#N/A	0.570265	78224320	0.686354	148266239	0.539715	110599301	0.517312	197120213	0.592668	189426513	0.515275
39996876	GSU1777	hypothetical protein GSU1777	#N/A	0.569065	78223065	0.561151	148263987	0.57554	110599093	0.561151	197117673	0.557554	189424523	0.589928
39998284	GSU3194	thiamine monophosphate kinase	TMPK	0.56875	78224404	0.669118	148262771	0.604779	110599645	0.590074	197117002	0.545956	189425861	0.433824
39997297	GSU2199	hypothetical protein GSU2199	#N/A	0.568421	78224282	0.618141	148265156	0.585666	110600022	0.56439	197117155	0.547592	189425277	0.526316
39997121	GSU2023	hypothetical protein GSU2023	#N/A	0.568309	78222200	0.613527	148263879	0.608696	110600236	0.570048	197117945	0.570048	189424653	0.479227
39996987	GSU1889	hypothetical protein GSU1889	#N/A	0.567972	78222495	0.701068	148265013	0.608541	110601672	0.544484	197117259	0.498221	189425227	0.487544
39995410	GSU0301	lytic murein transglycosylase, putative	#N/A	0.56793	78224453	0.693878	148266427	0.568513	110601489	0.54519	197120300	0.507289	189425867	0.524781
39995597	GSU0489	Mg chelatase-related protein	#N/A	0.567561	78224261	0.464634	148266042	0.834146	110602094	0.539024	197120035	0.486585	189423408	0.513415
39998204	GSU3114	hypothetical protein GSU3114	#N/A	0.566245	78221586	0.675105	148266404	0.57384	110599478	0.540084	197120333	0.582278	189426462	0.459916
39996588	GSU1488	hypothetical protein GSU1488	#N/A	0.565929	78222601	0.652655	148264726	0.573009	110601058	0.550885	197118975	0.519912	189424709	0.533186
39996738	GSU1638	hypothetical protein GSU1638	#N/A	0.565843	78223144	0.649438	148264127	0.575281	110601451	0.537079	197118708	0.555056	189424964	0.51236
39995698	GSU0591	cytochrome c family protein	#N/A	0.564831	78224127	0.78178	148265676	0.584746	110601874	0.529661	197117059	0.444915	189424761	0.483051
39998251	GSU3161	methionine sulfoxide reductase A	#N/A	0.56381	78221491	0.803175	148263117	0.485714	110600311	0.453968	197116664	0.473016	189424311	0.603175
39995610	GSU0503	crcB protein	#N/A	0.563636	78224209	0.650718	148263329	0.569378	110600639	0.583732	197117098	0.492823	189424020	0.521531
39995746	GSU0640	hypothetical protein GSU0640	#N/A	0.562993	78224069	0.672789	148265786	0.561905	110600747	0.557823	197119796	0.563946	189425504	0.458503
39995429	GSU0320	hypothetical protein GSU0320	#N/A	0.562701	78224563	0.694534	148262753	0.604502	110599627	0.585209	197116983	0.508039	189424337	0.421222
39996765	GSU1665	rhomboid family protein	#N/A	0.562428	78223706	0.604046	148263040	0.604046	110600901	0.517341	197118628	0.583815	189425412	0.50289
39995281	GSU0170	hypothetical protein GSU0170	#N/A	0.562281	78221459	0.649123	148264888	0.5	110599179	0.491228	197116582	0.54386	189426066	0.627193
39996590	GSU1490	shikimate 5-dehydrogenase	SHK3D	0.562281	78222604	0.699561	148264724	0.567982	110601060	0.54386	197118973	0.554825	189424711	0.445175
39995487	GSU0379	biotin/lipoate A/B protein ligase family protein	#N/A	0.561481	78224342	0.669136	148262479	0.516049	110600042	0.562963	197116797	0.520988	189425719	0.538272
39998158	GSU3067	UDP-N-acetylenolpyruvoylglucosamine reductase	UAPGR	0.561475	78221635	0.717213	148265983	0.602459	110601462	0.516393	197116891	0.526639	189423737	0.444672
39995119	GSU0008	sensory box histidine kinase/response regulator	#N/A	0.561348	78221238	0.713483	148262094	0.640449	110599402	0.629213	197116410	0.610112	189423938	0.213483
39996808	GSU1708	chlorohydrolase, Atz/Trz family	#N/A	0.560541	78222854	0.82973	148264138	0.598649	110601729	0.339189	197119381	0.544595	189424027	0.490541
39996169	GSU1067	hypothetical protein GSU1067	#N/A	0.560311	78221958	0.649805	148263489	0.584955	110602280	0.503243	197117903	0.561608	189424464	0.501946
39996594	GSU1494	sensory box histidine kinase	#N/A	0.559658	78222608	0.692636	148264720	0.578442	110601064	0.551761	197118969	0.521878	189424715	0.453575
39995755	GSU0649	ribonuclease HII	#N/A	0.559509	78224061	0.653374	148265777	0.604294	110602211	0.460123	197119787	0.579755	189425513	0.5
39996190	GSU1088	ubiquinone biosynthesis protein AarF, putative	#N/A	0.559388	78221980	0.871429	148263456	0.770408	110599542	0.118367	197117292	0.647959	189425936	0.388776
39995412	GSU0303	sensory box protein	#N/A	0.559361	78221251	0.674891	148266264	0.567489	110602396	0.509434	197120320	0.522496	189423822	0.522496
39997356	GSU2258	tetraacyldisaccharide 4'-kinase	TADSK	0.559328	78223550	0.702521	148265256	0.57479	110600414	0.556303	197117240	0.512605	189423840	0.45042
39998539	GSU3450	glutamate synthase-related protein	GLUSz	0.559248	78221374	0.904781	148262476	0.786834	110600041	0.769201	197119239	0.16732	189426065	0.168103
39998121	GSU3030	hypothetical protein GSU3030	#N/A	0.558634	78221314	0.777989	148262618	0.204934	110599339	0.603416	197116703	0.607211	189424166	0.59962
39996944	GSU1845	hypothetical protein GSU1845	#N/A	0.558051	78222554	0.550847	148265204	0.679025	110600388	0.559322	197118022	0.536017	189424573	0.465042
39996778	GSU1678	cation-transport ATPase, E1-E2 family	CA2abc1	0.557783	78222823	0.708428	148264589	0.622627	110601110	0.606682	197118618	0.417616	189425629	0.433561
39995269	GSU0158	diaminopimelate decarboxylase	DAPDC	0.557649	78223226	0.17704	148262316	0.868603	110601521	0.834025	197120414	0.791148	189426082	0.117427
39996332	GSU1230	hypothetical protein GSU1230	#N/A	0.553846	78222955	0.728745	148264336	0.635628	110600973	0.566802	197119487	0.59919	189423777	0.238866
39996816	GSU1717	sulfate adenylyltransferase subunit 2	SADT2	0.552846	78224055	0.439024	148265847	0.636179	110601706	0.630081	197118017	0.617886	189424590	0.441057
39998093	GSU3002	cobalt ABC transporter, permease protein	Coabc	0.552414	78221695	0.679803	148266190	0.660099	110599241	0.625616	197120167	0.647783	189426702	0.148768
39995689	GSU0582	methyl-accepting chemotaxis protein	#N/A	0.551573	78224135	0.722902	148266411	0.550699	110599453	0.52972	197116865	0.500874	189423456	0.453671
39996552	GSU1452	RNA methyltransferase, TrmA family	#N/A	0.550882	78223178	0.602015	148264841	0.596977	110602323	0.556675	197119265	0.510076	189424927	0.488665
39997298	GSU2200	hypothetical protein GSU2200	#N/A	0.550656	78224281	0.577869	148265157	0.540984	110600023	0.540984	197117154	0.538525	189424934	0.554918
39995432	GSU0323	general secretion pathway protein j, putative	#N/A	0.550307	78224560	0.739264	148262756	0.533742	110599630	0.530675	197116986	0.484663	189424340	0.46319
39995302	GSU0192	hypothetical protein GSU0192	#N/A	0.550164	78221461	0.762295	148266348	0.52459	110602096	0.47623	197117780	0.47623	189425602	0.511475
39996941	GSU1842	polysaccharide biosynthesis/export domain protein	#N/A	0.550156	78222557	0.526563	148264286	0.682813	110601120	0.645312	197117991	0.4375	189424574	0.458594
39997513	GSU2418	nickel-dependent hydrogenase, small subunit, putative	HDH	0.549466	78224510	0.957643	148263195	0.139227	110601268	0.132965	197120246	0.751381	189424611	0.766114
39997652	GSU2557	polysaccharide deacetylase family protein	#N/A	0.54761	78222102	0.642447	148265719	0.585086	110601565	0.571702	197119351	0.483748	189426281	0.455067
39996582	GSU1482	outer membrane efflux protein	#N/A	0.546277	78222588	0.69927	148264745	0.538686	110601420	0.532847	197119006	0.516788	189424692	0.443796
39996233	GSU1131	hypothetical protein GSU1131	#N/A	0.546154	78222391	0.591346	148263168	0.552885	110601183	0.480769	197117353	0.610577	189426541	0.495192
39995982	GSU0876	diacylglycerol kinase catalytic domain protein	#N/A	0.545872	78223937	0.635321	148263688	0.616972	110600309	0.557339	197117104	0.522936	189425540	0.396789
39996906	GSU1807	conserved hypothetical protein TIGR00159	#N/A	0.545455	78223095	0.645161	148264773	0.568915	110602295	0.554252	197119014	0.513196	189425581	0.445748
39995732	GSU0625	hypothetical protein GSU0625	#N/A	0.544509	78224085	0.569364	148265809	0.621387	110600761	0.606936	197119810	0.589595	189425808	0.33526
39996238	GSU1136	5-formyltetrahydrofolate cyclo-ligase family protein	FOMETR	0.544214	78222395	0.646884	148263172	0.563798	110601185	0.52819	197117357	0.507418	189426545	0.474777
39997463	GSU2367	organic solvent tolerance protein, putative	#N/A	0.543372	78223677	0.692516	148265302	0.577998	110601617	0.542831	197119711	0.468891	189424300	0.434626
39998281	GSU3191	TPR domain protein	#N/A	0.541545	78224407	0.670773	148262768	0.569989	110599642	0.540873	197116999	0.465845	189426262	0.460246
39998141	GSU3050	flagella basal body P-ring formation protein flgA, putative	#N/A	0.541274	78221653	0.66205	148266115	0.556787	110599915	0.578947	197120122	0.498615	189426329	0.409972
39996877	GSU1778	type II secretion system protein, putative	#N/A	0.540068	78223066	0.614726	148263986	0.550514	110599094	0.53339	197117672	0.535959	189424524	0.465753
39997178	GSU2080	rod shape-determining protein MreD, putative	#N/A	0.539841	78222147	0.800797	148264899	0.513944	110599857	0.517928	197118838	0.498008	189425550	0.368526
39995697	GSU0590	hypothetical protein GSU0590	#N/A	0.539623	78224128	0.72956	148265677	0.562893	110601875	0.534591	197117058	0.471698	189424760	0.399371
39996764	GSU1664	hypothetical protein GSU1664	#N/A	0.53913	78224565	0.581028	148262484	0.592885	110600044	0.486166	197117535	0.513834	189425203	0.521739
39995141	GSU0030	oxygen-independent coproporphyrinogen III oxidase, putative	CPPPGOAN	0.538596	78224718	0.640351	148262291	0.552632	110601632	0.53655	197119870	0.505848	189424293	0.457602
39998515	GSU3426	hypothetical protein GSU3426	#N/A	0.537263	78221399	0.770526	148262899	0.593684	110600501	0.597895	197117035	0.421053	189426387	0.303158
39998134	GSU3043	flagellar hook-associated protein FlgK	#N/A	0.536571	78221659	0.755714	148266109	0.664286	110599921	0.472857	197120116	0.414286	189426324	0.375714
39995113	GSU0002	recF protein	#N/A	0.536498	78221231	0.769231	148262088	0.546645	110599408	0.427169	197116405	0.527005	189423085	0.412439
39996432	GSU1330	metal ion efflux outer membrane protein family protein, putative	#N/A	0.536139	78222761	0.643564	148262170	0.528465	110599169	0.497525	197118547	0.530941	189426126	0.480198
39998376	GSU3287	hydrolase, TatD family	#N/A	0.533909	78224427	0.600432	148266423	0.544276	110601486	0.50324	197120298	0.522678	189426504	0.49892
39995503	GSU0395	hypothetical protein GSU0395	#N/A	0.533143	78224318	0.742857	148266237	0.595918	110599299	0.595918	197120211	0.522449	189426575	0.208571
39996349	GSU1247	hypothetical protein GSU1247	#N/A	0.532978	78222972	0.724444	148264541	0.626667	110601628	0.305778	197117568	0.443556	189426664	0.564444
39995728	GSU0621	hypothetical protein GSU0621	#N/A	0.532509	78224090	0.600707	148265852	0.535336	110601701	0.485866	197119813	0.538869	189425811	0.501767
39997325	GSU2227	radical SAM domain protein	CPPPGOAN	0.531561	78223519	0.634551	148265179	0.543189	110601292	0.509967	197119570	0.539867	189425003	0.430233
39995383	GSU0273	radical SAM domain protein	#N/A	0.530675	78221328	0.673824	148262207	0.548057	110601950	0.54908	197116493	0.403885	189426041	0.478528
39996939	GSU1840	PAP2 family protein	#N/A	0.530362	78222559	0.671309	148264284	0.545961	110601122	0.518106	197119454	0.381616	189424576	0.534819
39998395	GSU3306	hypothetical protein GSU3306	#N/A	0.530085	78224447	0.729598	148262739	0.600487	110599587	0.539586	197116952	0.409257	189426302	0.371498
39995560	GSU0452	sensor histidine kinase	#N/A	0.527273	78224572	0.824675	148266304	0.633766	110600817	0.605195	197119050	0.307792	189424865	0.264935
39996326	GSU1224	TPR domain protein	#N/A	0.525641	78222950	0.708791	148264341	0.57326	110600968	0.512821	197119494	0.445055	189423586	0.388278
39998509	GSU3420	lipid A biosynthesis lauroyl acyltransferase, putative	#N/A	0.524236	78221318	0.794297	148265258	0.460285	110600416	0.478615	197117238	0.472505	189423837	0.415479
39997514	GSU2419	nickel-dependent hydrogenase, large subunit	HDH	0.523362	78224511	0.925834	148263194	0.166873	110601267	0.15204	197120245	0.682324	189424612	0.68974
39996728	GSU1628	phosphoglycerate kinase/triosephosphate isomerase	PGK, TPI	0.523251	78223154	0.583176	148264117	0.55482	110601441	0.454631	197118718	0.540643	189424676	0.482987
39998341	GSU3251	hypothetical protein GSU3251	#N/A	0.523239	78223955	0.709507	148262925	0.390845	110600697	0.292254	197119598	0.702465	189426362	0.521127
39998117	GSU3026	flagellar protein FlbD, putative	#N/A	0.521818	78221683	0.575758	148266088	0.573939	110599923	0.575758	197120114	0.49697	189423113	0.386667
39996576	GSU1476	hypothetical protein GSU1476	#N/A	0.520179	78222582	0.594643	148264088	0.546429	110600338	0.529464	197119061	0.421429	189424322	0.508929
39995523	GSU0415	hypothetical protein GSU0415	#N/A	0.519149	78224299	0.691489	148266218	0.51117	110599280	0.512766	197120194	0.493085	189426348	0.387234
39996479	GSU1377	3-hydroxybutyryl-CoA dehydratase	#N/A	0.519139	78222925	0.478469	148265080	0.483254	110599060	0.485646	197119206	0.488038	189425955	0.660287
39995231	GSU0120	hydrogenase maturation protease	#N/A	0.519048	78224520	0.606061	148262623	0.580087	110602402	0.493506	197116778	0.430736	189425112	0.484848
39998133	GSU3042	flagellar hook-associated protein FlgL	#N/A	0.519028	78221660	0.702429	148266108	0.710526	110599922	0.42915	197120115	0.390688	189426323	0.362348
39998404	GSU3315	major facilitator family transporter	#N/A	0.51836	78221480	0.54902	148262354	0.534759	110601195	0.518717	197116497	0.495544	189423137	0.493761
39996899	GSU1800	conserved hypothetical protein TIGR00150	#N/A	0.518352	78223088	0.681648	148264365	0.52809	110600948	0.509363	197117651	0.486891	189425587	0.385768
39996687	GSU1587	ribosomal protein L7Ae family protein	#N/A	0.51768	78222795	0.687845	148263957	0.505525	110601937	0.486188	197117689	0.497238	189424727	0.411602
39997721	GSU2627	biotin synthesis protein, putative	#N/A	0.516518	78222064	0.638393	148265272	0.53125	110601995	0.450893	197117225	0.522321	189424723	0.439732
39996691	GSU1591	tRNA pseudouridine synthase B	#N/A	0.516335	78222799	0.589641	148263961	0.541833	110601940	0.52988	197117694	0.49004	189424731	0.430279
39996601	GSU1501	ABC transporter, ATP-binding protein	#N/A	0.516064	78222615	0.532129	148264716	0.429719	110601067	0.355422	197118963	0.604418	189425148	0.658635
39996159	GSU1057	hypothetical protein GSU1057	#N/A	0.51443	78221948	0.71308	148262779	0.556962	110599648	0.506329	197118827	0.405485	189424644	0.390295
39995499	GSU0391	Outer membrane efflux family protein	#N/A	0.513912	78224321	0.705401	148266240	0.512275	110599302	0.458265	197120214	0.469722	189426514	0.423895
39996856	GSU1757	ribosomal-protein-alanine acetyltransferase	#N/A	0.513495	78223050	0.629758	148264207	0.546713	110602432	0.543253	197118780	0.425606	189425365	0.422145
39998055	GSU2964	molybdenum transport regulatory protein ModE	MOBDabc	0.513253	78221732	0.496386	148265348	0.491566	110601080	0.253012	197118078	0.681928	189423518	0.643373
39998053	GSU2962	molybdenum ABC transporter, periplasmic molybdenum-binding protein modA	MOBDabc	0.513112	78221733	0.711735	148265347	0.604592	110601777	0.479592	197118990	0.568878	189423521	0.200765
39998552	GSU3463	glucose-inhibited division protein B	#N/A	0.511321	78224741	0.610063	148266436	0.534591	110601498	0.515723	197120415	0.531447	189426682	0.36478
39995786	GSU0680	hypothetical protein GSU0680	#N/A	0.511029	78224025	0.584305	148266344	0.598091	110600436	0.468717	197116923	0.459173	189425282	0.444857
39998499	GSU3410	hypothetical protein GSU3410	#N/A	0.510317	78223664	0.84127	148265670	0.434921	110601869	0.43254	197119284	0.42381	189424756	0.419048
39996783	GSU1683	hypothetical protein GSU1683	#N/A	0.5083	78222827	0.711462	148265687	0.482213	110602120	0.438735	197117043	0.434783	189424439	0.474308
39995543	GSU0435	MSHA biogenesis protein MshE, putative	#N/A	0.508298	78224591	0.656383	148266283	0.52234	110600789	0.507447	197116483	0.444681	189426269	0.410638
39997586	GSU2491	major facilitator family transporter	#N/A	0.507982	78224412	0.0822123	148264581	0.834081	110602416	0.810164	197118596	0.0974589	189424896	0.715994
39996441	GSU1339	hypothetical protein GSU1339	#N/A	0.507451	78222766	0.537255	148262164	0.529412	110599175	0.494118	197117485	0.533333	189423617	0.443137
39996536	GSU1436	hypothetical protein GSU1436	#N/A	0.505882	78222451	0.625387	148264110	0.50774	110602134	0.473684	197119018	0.517028	189425090	0.405573
39995742	GSU0636	hypothetical protein GSU0636	#N/A	0.50467	78224073	0.405797	148265793	0.597424	110600752	0.58132	197119800	0.557971	189425800	0.380837
39997124	GSU2026	shikimate kinase	SHKK	0.504096	78222197	0.624573	148263876	0.552901	110599989	0.308874	197117942	0.525597	189424650	0.508532
39996847	GSU1748	RNA methyltransferase, TrmA family	#N/A	0.50399	78223042	0.627182	148264199	0.504988	110602027	0.462594	197118440	0.5	189424908	0.425187
39998095	GSU3004	cobalt transport protein CbiM	#N/A	0.502703	78221693	0.596525	148266192	0.579151	110599243	0.57529	197120169	0.534749	189426704	0.227799
39996146	GSU1044	mutT/nudix family protein	#N/A	0.501604	78221934	0.607843	148265331	0.538324	110601760	0.516934	197118847	0.397504	189425519	0.447415
39995554	GSU0446	conserved hypothetical protein TIGR00046	#N/A	0.500546	78224577	0.663934	148266299	0.513661	110600812	0.494536	197116640	0.459016	189424061	0.371585
39998282	GSU3192	heat shock protein, Hsp20 family	#N/A	0.500294	78224406	0.694853	148262769	0.533088	110599643	0.5625	197117000	0.448529	189425863	0.2625
39997090	GSU1992	transcriptional regulator, Crp/Fnr family	#N/A	0.498407	78221970	0.53022	148264369	0.590659	110600520	0.585165	197117452	0.552198	189423698	0.233791
39996622	GSU1522	transcriptional regulator, putative	#N/A	0.498182	78222630	0.593583	148264665	0.540107	110600927	0.37861	197118379	0.51123	189424948	0.46738
39996117	GSU1014	smr domain protein	#N/A	0.497885	78223749	0.595166	148265912	0.489426	110601714	0.52568	197116769	0.477341	189423581	0.401813
39995146	GSU0035	2',5' RNA ligase, putative	#N/A	0.497214	78224713	0.572755	148262368	0.498452	110601209	0.498452	197116507	0.50774	189423236	0.408669
39995708	GSU0601	alpha amylase family protein	#N/A	0.497165	78224114	0.58001	148265612	0.497357	110601976	0.495915	197117079	0.48246	189426261	0.430082
39995428	GSU0319	hypothetical protein GSU0319	#N/A	0.496614	78224564	0.663657	148262752	0.501129	110599626	0.523702	197116982	0.469526	189424336	0.325056
39997287	GSU2189	sensor histidine kinase	#N/A	0.496093	78223490	0.655572	148264769	0.515195	110601403	0.506512	197119730	0.328509	189424949	0.474674
39998013	GSU2922	hypothetical protein GSU2922	#N/A	0.495745	78221769	0.638298	148262570	0.489362	110601373	0.457447	197116676	0.464539	189425889	0.429078
39995147	GSU0036	capsule biosynthesis protein, putative	PGLUSYN	0.493141	78224712	0.66787	148262369	0.586643	110601210	0.599278	197120030	0.191336	189426284	0.420578
39995970	GSU0864	conserved hypothetical protein TIGR00251	#N/A	0.490899	78222380	0.687831	148263238	0.582011	110601677	0.197354	197117881	0.520635	189423484	0.466667
39996216	GSU1114	TPR domain protein	#N/A	0.487805	78223878	0.622889	148264976	0.485929	110600599	0.487805	197118045	0.444653	189426649	0.397749
39996583	GSU1483	transcriptional regulator, MarR family	#N/A	0.487537	78223340	0.254851	148264744	0.559701	110601421	0.548507	197119005	0.529851	189424693	0.544776
39997777	GSU2683	2-dehydropantoate 2-reductase	DPR	0.486	78223840	0.813725	148264280	0.652941	110601126	0.637255	197117182	0.182353	189424783	0.143725
39997306	GSU2208	lipoprotein, putative	#N/A	0.485203	78223502	0.634146	148265161	0.536585	110601310	0.48374	197117147	0.455285	189425174	0.31626
39998231	GSU3141	hypothetical protein GSU3141	#N/A	0.48502	78221568	0.651822	148262111	0.502024	110599388	0.497976	197119912	0.461538	189425732	0.311741
39995522	GSU0414	flagellar protein FliJ, putative	#N/A	0.482951	78224300	0.699454	148266219	0.454645	110599281	0.453005	197120195	0.375956	189426349	0.431694
39997020	GSU1922	hypothetical protein GSU1922	#N/A	0.482822	78222463	0.662577	148265754	0.552147	110602429	0.326687	197119769	0.452454	189425645	0.420245
39998021	GSU2930	cytochrome c family protein	#N/A	0.482609	78221762	0.673913	148262543	0.444099	110600070	0.444099	197120381	0.425466	189424259	0.425466
39997722	GSU2628	non-heme peroxidase, putative	#N/A	0.482452	78222063	0.632135	148265273	0.479915	110601996	0.460888	197117224	0.454545	189424722	0.384778
39997343	GSU2245	UDP-N-acetylglucosamine 2-epimerase	UAG2E, UAG2EMA	0.482371	78222716	0.267477	148263758	0.595745	110600391	0.702128	197118010	0.615502	189424564	0.231003
39995744	GSU0638	hypothetical protein GSU0638	#N/A	0.481818	78224071	0.608392	148265788	0.479021	110600749	0.475524	197119798	0.454545	189425502	0.391608
39995187	GSU0076	hypothetical protein GSU0076	#N/A	0.481346	78224631	0.513761	148266034	0.513761	110602272	0.431193	197119073	0.458716	189423559	0.489297
39995964	GSU0858	TonB-dependent receptor, putative	#N/A	0.479764	78222374	0.642436	148263244	0.497053	110602363	0.414538	197117886	0.436149	189425857	0.408644
39998224	GSU3134	hypothetical protein GSU3134	#N/A	0.478544	78221574	0.572797	148266414	0.511494	110602263	0.478927	197117582	0.423372	189424365	0.40613
39995704	GSU0597	hypothetical protein GSU0597	#N/A	0.477164	78224121	0.702239	148265668	0.473881	110601881	0.461194	197117066	0.375373	189424776	0.373134
39996531	GSU1431	hypothetical protein GSU1431	#N/A	0.47541	78222446	0.645902	148264104	0.527869	110602070	0.246995	197119023	0.498361	189425684	0.457923
39997126	GSU2028	type IV pilus biogenesis protein PilQ	#N/A	0.47539	78222195	0.518959	148263871	0.502602	110600241	0.478067	197117937	0.462454	189424703	0.41487
39997891	GSU2798	acetyltransferase, GNAT family	#N/A	0.473759	78221902	0.58156	148263281	0.477541	110599147	0.432624	197118466	0.434988	189423494	0.44208
39996100	GSU0997	formamidopyrimidine-DNA glycosylase	#N/A	0.473118	78222421	0.51828	148265694	0.582796	110602479	0.550538	197118515	0.43871	189425027	0.275269
39998450	GSU3361	transglutaminase domain protein	#N/A	0.47309	78221280	0.578143	148266188	0.497062	110599239	0.439483	197120164	0.457109	189426659	0.393655
39998181	GSU3091	CvpA family protein	#N/A	0.472297	78221614	0.611307	148266060	0.498233	110601322	0.4947	197120057	0.484099	189424081	0.273145
39995513	GSU0405	response regulator	#N/A	0.471401	78224309	0.806142	148266228	0.364683	110599290	0.358925	197120204	0.332054	189426358	0.495202
39995565	GSU0457	lipoprotein, putative	#N/A	0.46911	78224568	0.675393	148265610	0.473822	110601977	0.455497	197118595	0.408377	189425248	0.332461
39995268	GSU0157	fibronectin type III domain protein	#N/A	0.46802	78221434	0.751269	148262315	0.477157	110601522	0.467005	197120003	0.436548	189426193	0.208122
39997314	GSU2216	PBS lyase HEAT-like repeat protein	#N/A	0.466395	78223509	0.644603	148265168	0.502037	110601303	0.472505	197117141	0.401222	189425178	0.311609
39996110	GSU1007	GAF domain/HD domain protein	#N/A	0.465319	78223756	0.739362	148262980	0.621277	110601795	0.515957	197119543	0.231915	189425104	0.218085
39996637	GSU1537	general secretion pathway protein-related protein	#N/A	0.462528	78223669	0.616253	148263549	0.448081	110599965	0.308126	197117605	0.538375	189425359	0.401806
39996881	GSU1782	hypothetical protein GSU1782	#N/A	0.457463	78223070	0.600746	148263982	0.501866	110599098	0.432836	197117668	0.498134	189424528	0.253731
39996236	GSU1134	hypothetical protein GSU1134	#N/A	0.456667	78222394	0.666667	148263171	0.449383	110601191	0.338272	197117356	0.482099	189426544	0.346914
39996757	GSU1657	DNA internalization-related competence protein ComEC/Rec2	#N/A	0.455885	78223122	0.563929	148263942	0.474174	110599120	0.449619	197119469	0.437765	189424818	0.353937
39995431	GSU0322	general secretion pathway protein K	#N/A	0.452505	78224561	0.611222	148262755	0.344689	110599629	0.422846	197116985	0.406814	189424339	0.476954
39998200	GSU3110	hypothetical protein GSU3110	#N/A	0.4525	78221589	0.602941	148266166	0.423529	110599223	0.470588	197119694	0.394118	189423421	0.371324
39997140	GSU2042	sensor histidine kinase	#N/A	0.451604	78222180	0.596257	148263858	0.470588	110600250	0.46123	197117920	0.386364	189425218	0.343583
39995258	GSU0147	regulatory protein RecX	#N/A	0.451094	78221424	0.592453	148262304	0.479245	110601647	0.437736	197119993	0.396226	189426208	0.349811
39997131	GSU2033	transcriptional regulator, putative	#N/A	0.445524	78222190	0.490476	148263866	0.460476	110600246	0.45619	197117932	0.444286	189424698	0.37619
39997555	GSU2460	ribonuclease BN, putative	#N/A	0.442816	78223975	0.69462	148262717	0.601266	110599138	0.104905	197116978	0.487342	189426008	0.325949
39995430	GSU0321	general secretion pathway protein L, putative	#N/A	0.442566	78224562	0.571429	148262754	0.444606	110599628	0.440233	197116984	0.411079	189424338	0.345481
39998285	GSU3195	chemotaxis protein methyltransferase CheR,putative	#N/A	0.441762	78224403	0.588123	148262802	0.48659	110600473	0.448276	197117023	0.371648	189426385	0.314176
39996936	GSU1837	peptidase, family M23/M37 domain protein	#N/A	0.440385	78222562	0.548077	148264281	0.418269	110601125	0.396635	197119451	0.408654	189424936	0.430288
39997326	GSU2228	ribonuclease III	#N/A	0.439267	78223520	0.544503	148265180	0.492147	110601291	0.390052	197119571	0.434555	189425004	0.335079
39995433	GSU0324	general secretion pathway protein I, putative	#N/A	0.435556	78224559	0.608187	148262757	0.423977	110599631	0.364912	197116987	0.383041	189424341	0.397661
39996335	GSU1233	phosphoesterase, putative	#N/A	0.43502	78222958	0.545455	148264333	0.426877	110600976	0.450593	197119484	0.394466	189425555	0.357708
39996389	GSU1287	methyl accepting chemotaxis protein, putative	#N/A	0.429363	78223633	0.562628	148265035	0.445585	110600664	0.426078	197117978	0.374743	189424800	0.337782
39996756	GSU1656	sensory box/response regulator	#N/A	0.428181	78223124	0.766074	148266016	0.415869	110601272	0.221614	197116874	0.478796	189426259	0.25855
39997354	GSU2256	ADP-heptose--LPS heptosyltransferase II, putative	#N/A	0.426901	78223548	0.762183	148265254	0.255361	110600409	0.28655	197117241	0.249513	189423841	0.580897
39995400	GSU0291	CheR methyltransferase, SAM binding domain protein, putative	#N/A	0.426691	78224462	0.517367	148262219	0.471664	110602274	0.431444	197120355	0.411335	189423695	0.301645
39998137	GSU3046	flagellar protein FlgJ-like protein	#N/A	0.42586	78221656	0.47907	148266112	0.449767	110599918	0.423721	197120119	0.423721	189426326	0.353023
39996310	GSU1208	hypothetical protein GSU1208	#N/A	0.42381	78221477	0.452381	148262346	0.436508	110601213	0.40873	197119189	0.396825	189426048	0.424603
39995956	GSU0850	hypothetical protein GSU0850	#N/A	0.423235	78222366	0.735763	148264591	0.341686	110601112	0.341686	197117715	0.341686	189423394	0.355353
39996600	GSU1500	hypothetical protein GSU1500	#N/A	0.420725	78222614	0.415778	148264714	0.298507	110600918	0.152665	197118964	0.592751	189425149	0.643923
39996273	GSU1171	hypothetical protein GSU1171	#N/A	0.420593	78223604	0.575916	148264330	0.487784	110602330	0.354276	197119298	0.343805	189424638	0.341187
39997127	GSU2029	lipoprotein, putative	#N/A	0.414532	78222194	0.513109	148263870	0.475655	110600242	0.367416	197117936	0.352434	189424702	0.364045
39998453	GSU3364	hypothetical protein GSU3364	#N/A	0.414	78221283	0.504444	148266185	0.387222	110599322	0.39	197120162	0.391667	189423539	0.396667
39995593	GSU0485	hypothetical protein GSU0485	#N/A	0.407111	78224265	0.535556	148266055	0.453333	110601316	0.431111	197120052	0.373333	189425051	0.242222
39995392	GSU0283	sensor histidine kinase	#N/A	0.404457	78224470	0.56686	148262211	0.371124	110601789	0.447674	197120363	0.368217	189423473	0.268411
39995229	GSU0118	hypothetical protein GSU0118	#N/A	0.403815	78224517	0.517711	148262808	0.40327	110600478	0.435967	197117025	0.340599	189426297	0.321526
39995878	GSU0772	NADPH-dependent FMN reductase domain protein	#N/A	0.40377	78222654	0.201917	148265545	0.192971	110599501	0.677316	197118853	0.234185	189423205	0.71246
39996879	GSU1780	hypothetical protein GSU1780	#N/A	0.40155	78223068	0.560886	148263984	0.464945	110599096	0.402214	197117670	0.357934	189424526	0.221771
39995188	GSU0077	hypothetical protein GSU0077	#N/A	0.401111	78224630	0.52381	148262950	0.400794	110601611	0.42381	197117127	0.329365	189424957	0.327778
39998031	GSU2940	lipoprotein, putative	#N/A	0.400281	78221752	0.346424	148262533	0.361851	110600059	0.387097	197120391	0.701262	189424270	0.204769
39996496	GSU1394	spore coat protein-related protein	#N/A	0.400261	78223370	0.27703	148265087	0.363439	110600305	0.330439	197118448	0.420756	189424548	0.60964
39996954	GSU1855	capsule polysaccharide export protein, putative	#N/A	0.398806	78223389	0.452239	148265099	0.444776	110601121	0.367164	197117992	0.332836	189424570	0.397015
39995976	GSU0870	mutator mutT protein	#N/A	0.397105	78222386	0.802632	148264527	0.310526	110600854	0.278509	197119636	0.290789	189424990	0.30307
39995773	GSU0667	hypothetical protein GSU0667	#N/A	0.394898	78224038	0.505102	148265696	0.471939	110602481	0.247449	197119135	0.428571	189425665	0.321429
39996217	GSU1115	transcriptional regulator, putative	#N/A	0.392908	78223877	0.468085	148264975	0.387707	110600598	0.385343	197118046	0.416076	189426648	0.307329
39996525	GSU1424	hypothetical protein GSU1424	#N/A	0.391111	78222441	0.525926	148264096	0.462963	110602078	0.411111	197119029	0.34037	189423530	0.215185
39995434	GSU0325	general secretion pathway protein H, putative	#N/A	0.387407	78224558	0.510288	148262758	0.411523	110599632	0.397942	197116988	0.339918	189424342	0.277366
39998008	GSU2917	hypothetical protein GSU2917	#N/A	0.377224	78221774	0.436735	148262575	0.372653	110601368	0.412245	197116681	0.244082	189424510	0.420408
39998129	GSU3038	flagellin FliC	#N/A	0.373869	78221663	0.711055	148266105	0.678392	110599929	0.161558	197120107	0.170854	189426419	0.147487
39997186	GSU2088	glycosyl transferase, group 2 family protein	#N/A	0.371203	78222139	0.488924	148264905	0.392405	110599851	0.416139	197118885	0.322785	189424045	0.235759
39995832	GSU0726	chemotaxis protein CheD, putative	#N/A	0.369476	78222294	0.242394	148263036	0.503741	110602187	0.476309	197117770	0.446384	189424374	0.178554
39996995	GSU1897	MTA/SAH nucleosidase, putative	AHCYSNS, MTAN	0.367713	78222488	0.443946	148265003	0.367713	110601662	0.360987	197117267	0.338565	189423432	0.327354
39995514	GSU0406	TPR domain protein	#N/A	0.365496	78224308	0.530835	148266227	0.358314	110599289	0.32943	197120203	0.270101	189426357	0.338798
39998383	GSU3294	rubredoxin-oxygen oxidoreductase, putative	#N/A	0.357576	78224434	0.865801	148262454	0.227994	110600035	0.227994	197116586	0.232323	189423470	0.233766
39995545	GSU0437	3-octaprenyl-4-hydroxybenzoate carboxy-lyase	#N/A	0.354103	78223309	0.208974	148266291	0.488462	110598967	0.210256	197116631	0.488462	189423467	0.374359
39996275	GSU1173	methylated-DNA--protein-cysteine methyltransferase, putative	#N/A	0.353514	78221317	0.246332	148265288	0.3861	110601626	0.401544	197119702	0.38417	189425106	0.349421
39995960	GSU0854	membrane protein	#N/A	0.353144	78222370	0.74645	148264677	0.138945	110600182	0.251521	197118593	0.247465	189426238	0.381339
39998399	GSU3310	hypothetical protein GSU3310	#N/A	0.350725	78221248	0.472464	148262255	0.343478	110601826	0.313043	197116438	0.297101	189423732	0.327536
39995827	GSU0721	RNA polymerase sigma-70 factor	#N/A	0.350241	78223809	0.746988	148264995	0.626506	110600048	0.129217	197118082	0.12259	189424333	0.125904
39995520	GSU0412	flagellar assembly protein fliH, putative	#N/A	0.34959	78224302	0.610656	148266221	0.293033	110599283	0.286885	197120197	0.272541	189426351	0.284836
39997283	GSU2185	flgM family protein	#N/A	0.34631	78223489	0.533333	148265149	0.327381	110600015	0.334524	197117162	0.282143	189423569	0.254167
39997036	GSU1938	hypothetical protein GSU1938	#N/A	0.343347	78223197	0.498008	148264860	0.334661	110602103	0.303187	197116602	0.290837	189425109	0.29004
39996817	GSU1718	elongation factor Tu GTP binding domain protein	ADSK, SADT2	0.343291	78224056	0.347725	148265845	0.394399	110601708	0.383897	197118733	0.330222	189424591	0.26021
39996910	GSU1811	hypothetical protein GSU1811	#N/A	0.336748	78222647	0.495935	148264349	0.368564	110600961	0.317073	197118663	0.303523	189424201	0.198645
39998362	GSU3273	hypothetical protein GSU3273	#N/A	0.321786	78224029	0.433929	148264273	0.323214	110602098	0.330357	197119403	0.289286	189424850	0.232143
39997122	GSU2024	hypothetical protein GSU2024	#N/A	0.317851	78222199	0.421144	148263878	0.311958	110600237	0.284229	197117944	0.291161	189424652	0.280763
39996896	GSU1797	ComEA-related protein	#N/A	0.31259	78223085	0.328313	148264362	0.358434	110600979	0.283434	197117654	0.331325	189425096	0.261446
39998135	GSU3044	hypothetical protein GSU3044	#N/A	0.311261	78221658	0.509009	148266110	0.236486	110599920	0.358108	197120117	0.288288	189426325	0.164414
39996848	GSU1749	hypothetical protein GSU1749	#N/A	0.307362	78223043	0.394137	148264200	0.25798	110602032	0.261889	197118439	0.364821	189424907	0.25798
39996798	GSU1698	TPR domain protein	#N/A	0.305518	78222844	0.52759	148264128	0.246854	110601456	0.207164	197117710	0.261375	189424325	0.284608
39996342	GSU1240	hypothetical protein GSU1240	#N/A	0.303814	78222966	0.544492	148262129	0.226695	110599372	0.230932	197116766	0.266949	189424825	0.25
39995624	GSU0517	hypothetical protein GSU0517	#N/A	0.28697	78224223	0.462121	148263047	0.30303	110600906	0.275758	197117900	0.201515	189425957	0.192424
39998540	GSU3451	hypothetical protein GSU3451	#N/A	0.2612	78224118	0.104222	148262101	0.62	110599799	0.110444	197119691	0.109111	189424370	0.362222
39997051	GSU1953	asparagine synthase, glutamine-hydrolyzing	ASNS1	0.194355	78223379	0.207057	148263419	0.0766945	110600523	0.231198	197118163	0.238626	189424561	0.218199
39997074	GSU1976	glycosyl transferase, group 1 family protein	#N/A	0.186657	78223208	0.228916	148264635	0.174699	110600539	0.22741	197118165	0.183735	189426250	0.118524
39997831	GSU2737	polyheme membrane-associated cytochrome c	#N/A	0.138923	78222133	0.0891439	148263067	0.132392	110602452	0.0882613	197119743	0.289497	189425354	0.0953222
39997650	GSU2555	melittin resistance protein, putative	#N/A	0.12642	78222107	0.123185	148265714	0.123567	110601571	0.127389	197119356	0.115287	189426320	0.142675
