# Supplementary material for: Evolution of electron transfer out of the cell: comparative genomics of six Geobacter genomes
Source: BMC Genomics. 2010 Jan 17;11:40. doi: 10.1186/1471-2164-11-40 (PMC2825233; doi:10.1186/1471-2164-11-40)
Supplement: Additional file 8 — Total heme motifs in 23 cytochrome-rich genomes. Spreadsheet showing totals of heme binding motifs (CxxCH) in 23 completed genomes, including total genes with heme motif(s), most hemes per gene, number of genes with more than one motif and percent with more than one motif. [file 1471-2164-11-40-S8.XLS]

## Sheet: AF 8 Heme binding motifs
genome	total ORFs with CXXCH motif	most in single ORF	# ORFs with one motif	# ORFs with more than one motif	% with more than one motif
Geobacter uraniireducens	152	43	61	91	0.598684
Geobacter sp. FRC-32	128	41	57	71	0.554688
Geobacter sulfurreducens	128	27	50	78	0.609375
Geobacter metallireducens	123	27	55	68	0.552846
Geobacter bemidjiensis	122	26	52	70	0.57377
Desulfuromonas acetoxidans	107	26	53	54	0.504673
Geobacter lovleyi	103	12	56	47	0.456311
Anaeromyxobacter dehalogenans 2CP-C	92	33	33	59	0.641304
Rhodoferax ferrireducens	89	11	55	34	0.382022
Shewanella woodyi	81	10	43	38	0.469136
Shewanella oneidensis	71	10	37	34	0.478873
Shewanella baltica	66	11	35	31	0.469697
Shewanella frigidimarina	66	10	32	34	0.515152
Shewanella putrefaciens	62	11	32	30	0.483871
Shewanella amazonensis	59	10	30	29	0.491525
Desulfovibrio vulgaris	55	16	39	16	0.290909
Pseudomonas aeruginosa	55	5	35	20	0.363636
Nitrosomonas europaea	50	8	34	16	0.32
Escherichia coli	43	5	35	8	0.186047
Wolinella succinogenes	39	7	26	13	0.333333
Rhodobacter sphaeroides	30	3	24	6	0.2
Campylobacter jejuni	24	5	15	9	0.375
Bacillus subtilis	20	1	20	0	0
