# Supplementary material for: Evolution of electron transfer out of the cell: comparative genomics of six Geobacter genomes
Source: BMC Genomics. 2010 Jan 17;11:40. doi: 10.1186/1471-2164-11-40 (PMC2825233; doi:10.1186/1471-2164-11-40)
Supplement: Additional file 9 — Cytochromes in all Geobacter genomes. Spreadsheet showing all of the proteins predicted to encode cytochromes in all of the Geobacter genomes, with the number of heme binding motifs, protein family, conservation pattern, number of members in the family, lateral transfer prediction, published gene name, and paralog prediction. [file 1471-2164-11-40-S9.XLS]

## Sheet: AF9 all cytochromes
NCBI ID	Genome	Local ID	# CXXCH	Functional annotation	Family ID	# members in family	Phyletic pattern of family	lateral transfer (0 = no, 1 = yes)	name	# members > # genomes
197117540	Gb	Gbem_1152	26	cytochrome C family protein	23	12	GsGmGuGfGb--	0		1
197117541	Gb	Gbem_1153	16	cytochrome C family protein	23	12	GsGmGuGfGb--	0		1
197119428	Gb	Gbem_3057	23	cytochrome C family protein	23	12	GsGmGuGfGb--	0		1
197119832	Gb	Gbem_3470	21	cytochrome C family protein	23	12	GsGmGuGfGb--	0		1
110601364	Gf	GeobDRAFT_1295	23	Geobacter sulfurreducens, CxxxxCH...CXXCH motif	23	12	GsGmGuGfGb--	0		1
78221779	Gm	Gmet_0558	23	cytochrome c family protein	23	12	GsGmGuGfGb--	0		1
39997975	Gs	GSU2884	24	cytochrome c family protein	23	12	GsGmGuGfGb--	0		1
39997974	Gs	GSU2883	19	cytochrome c family protein	23	12	GsGmGuGfGb--	0	omcH	1
39998003	Gs	GSU2912	23	cytochrome c family protein	23	12	GsGmGuGfGb--	0	omcO	1
148262579	Gu	Gura_0497	23	cytochrome C family protein	23	12	GsGmGuGfGb--	0		1
148263891	Gu	Gura_1834	32	cytochrome C family protein	23	12	GsGmGuGfGb--	0		1
148265451	Gu	Gura_3428	24	cytochrome C family protein	23	12	GsGmGuGfGb--	0		1
197117545	Gb	Gbem_1157	7	hypothetical protein Gbem_1157	31	11	GsGmGuGfGb--	0		1
110599425	Gf	GeobDRAFT_2803	41	Geobacter sulfurreducens, CxxxxCH...CXXCH motif	31	11	GsGmGuGfGb--	0		1
110599426	Gf	GeobDRAFT_2804	25	Geobacter sulfurreducens, CxxxxCH...CXXCH motif	31	11	GsGmGuGfGb--	0		1
110599427	Gf	GeobDRAFT_2805	30	Geobacter sulfurreducens, CxxxxCH...CXXCH motif	31	11	GsGmGuGfGb--	0		1
110601032	Gf	GeobDRAFT_1350	15	Geobacter sulfurreducens, CxxxxCH...CXXCH motif	31	11	GsGmGuGfGb--	0		1
78221801	Gm	Gmet_0580	14	high-molecular-weight cytochrome c	31	11	GsGmGuGfGb--	0		1
39997990	Gs	GSU2899	16	high-molecular-weight cytochrome c	31	11	GsGmGuGfGb--	0		1
148262158	Gu	Gura_0075	38	cytochrome C family protein	31	11	GsGmGuGfGb--	0		1
148262159	Gu	Gura_0076	25	cytochrome C family protein	31	11	GsGmGuGfGb--	0		1
148262160	Gu	Gura_0077	43	cytochrome C family protein	31	11	GsGmGuGfGb--	0		1
148265440	Gu	Gura_3417	15	cytochrome C family protein	31	11	GsGmGuGfGb--	0		1
197118264	Gb	Gbem_1881	5	cytochrome c family protein	45	10	GsGmGuGfGbGl	0		1
110599687	Gf	GeobDRAFT_2764	6	hypothetical protein GeobDRAFT_2764	45	10	GsGmGuGfGbGl	0		1
189423711	Gl	Glov_0642	2	Fibronectin type III domain protein	45	10	GsGmGuGfGbGl	0		1
189424821	Gl	Glov_1762	3	Cytochrome bd-type quinol oxidase subunit 1-like protein	45	10	GsGmGuGfGbGl	0		1
78223391	Gm	Gmet_2185	1	fibronectin, type III	45	10	GsGmGuGfGbGl	0		1
39996860	Gs	GSU1761	3	cytochrome c family protein	45	10	GsGmGuGfGbGl	0	omcR	1
148262783	Gu	Gura_0706	3	hypothetical protein Gura_0706	45	10	GsGmGuGfGbGl	0		1
148264079	Gu	Gura_2022	1	fibronectin, type III domain-containing protein	45	10	GsGmGuGfGbGl	0		1
110600334	Gf	GeobDRAFT_1808	29	Geobacter sulfurreducens, CxxxxCH...CXXCH motif	47	9	GsGmGuGf----	0		1
110600366	Gf	GeobDRAFT_1732	29	Geobacter sulfurreducens, CxxxxCH...CXXCH motif	47	9	GsGmGuGf----	0		1
110601146	Gf	GeobDRAFT_1283	29	Geobacter sulfurreducens, CxxxxCH...CXXCH motif	47	9	GsGmGuGf----	0		1
78221802	Gm	Gmet_0581	27	high-molecular-weight cytochrome c	47	9	GsGmGuGf----	0		1
78223673	Gm	Gmet_2470	27	high-molecular-weight cytochrome c	47	9	GsGmGuGf----	0		1
39997989	Gs	GSU2898	27	high-molecular-weight cytochrome c	47	9	GsGmGuGf----	0	omcN	1
148262652	Gu	Gura_0573	29	cytochrome C family protein	47	9	GsGmGuGf----	0		1
148264092	Gu	Gura_2035	29	cytochrome C family protein	47	9	GsGmGuGf----	0		1
148265744	Gu	Gura_3724	29	cytochrome C family protein	47	9	GsGmGuGf----	0		1
197120408	Gb	Gbem_4049	3	hypothetical protein Gbem_4049	49	9	GsGmGuGfGbGl	0		1
110602219	Gf	GeobDRAFT_0177	3	cytochrome c3	49	9	GsGmGuGfGbGl	0		1
189423283	Gl	Glov_0209	3	cytochrome c3	49	9	GsGmGuGfGbGl	0		1
78221556	Gm	Gmet_0335	3	cytochrome c3	49	9	GsGmGuGfGbGl	0		1
78224098	Gm	Gmet_2902	3	cytochrome c3	49	9	GsGmGuGfGbGl	0		1
78224357	Gm	Gmet_3166	3	cytochrome c3	49	9	GsGmGuGfGbGl	0		1
39995719	Gs	GSU0612	3	cytochrome c3	49	9	GsGmGuGfGbGl	0	ppcA	1
39995472	Gs	GSU0364	3	cytochrome c3	49	9	GsGmGuGfGbGl	0	ppcB	1
148266131	Gu	Gura_4121	3	hypothetical protein Gura_4121	49	9	GsGmGuGfGbGl	0		1
197119744	Gb	Gbem_3380	8	hypothetical protein Gbem_3380	51	9	GsGmGuGfGbGl	0		1
110602205	Gf	GeobDRAFT_0145	9	cytochrome c family protein	51	9	GsGmGuGfGbGl	0		1
189425353	Gl	Glov_2294	8	conserved hypothetical protein	51	9	GsGmGuGfGbGl	0		1
78222129	Gm	Gmet_0909	9	cytochrome c family protein	51	9	GsGmGuGfGbGl	0		1
78222132	Gm	Gmet_0912	8	cytochrome c family protein	51	9	GsGmGuGfGbGl	0		1
39997832	Gs	GSU2738	8	cytochrome c family protein	51	9	GsGmGuGfGbGl	0	orf2 omcB	1
39997826	Gs	GSU2732	8	cytochrome c family protein	51	9	GsGmGuGfGbGl	0	orf2 omcC	1
148263061	Gu	Gura_0988	8	hypothetical protein Gura_0988	51	9	GsGmGuGfGbGl	0		1
148263065	Gu	Gura_0992	9	hypothetical protein Gura_0992	51	9	GsGmGuGfGbGl	0		1
197117505	Gb	Gbem_1116	5	cytochrome c family protein	64	9	Gs--GuGfGb--	0		1
197117520	Gb	Gbem_1131	6	cytochrome c family protein	64	9	Gs--GuGfGb--	0		1
197119054	Gb	Gbem_2679	6	cytochrome c family protein	64	9	Gs--GuGfGb--	0		1
197119055	Gb	Gbem_2680	6	cytochrome c family protein	64	9	Gs--GuGfGb--	0		1
110599677	Gf	GeobDRAFT_2754	6	cytochrome c family protein	64	9	Gs--GuGfGb--	0		1
39995807	Gs	GSU0701	6	cytochrome c family protein	64	9	Gs--GuGfGb--	0	omcJ	1
39997599	Gs	GSU2504	6	cytochrome c family protein	64	9	Gs--GuGfGb--	0	omcS	1
39997598	Gs	GSU2503	6	cytochrome c family protein	64	9	Gs--GuGfGb--	0	omcT	1
148264046	Gu	Gura_1989	6	hypothetical protein Gura_1989	64	9	Gs--GuGfGb--	0		1
197120388	Gb	Gbem_4029	5	hypothetical protein Gbem_4029	71	8	GsGmGuGfGbGl	0		1
110600062	Gf	GeobDRAFT_2227	5	cytochrome c family protein	71	8	GsGmGuGfGbGl	0		1
189424237	Gl	Glov_1172	5	cytochrome c family protein	71	8	GsGmGuGfGbGl	0		1
189424266	Gl	Glov_1201	5	conserved hypothetical protein	71	8	GsGmGuGfGbGl	0		1
78221755	Gm	Gmet_0534	5	cytochrome c family protein	71	8	GsGmGuGfGbGl	0		1
39998028	Gs	GSU2937	5	cytochrome c family protein	71	8	GsGmGuGfGbGl	0		1
148262530	Gu	Gura_0447	5	hypothetical protein Gura_0447	71	8	GsGmGuGfGbGl	0		1
148262536	Gu	Gura_0453	5	hypothetical protein Gura_0453	71	8	GsGmGuGfGbGl	0		1
197118452	Gb	Gbem_2070	4	cytochrome c552	88	8	GsGmGu--GbGl	0		1
197119301	Gb	Gbem_2929	4	cytochrome c552	88	8	GsGmGu--GbGl	0		1
189423285	Gl	Glov_0211	4	Nitrite reductase (cytochrome; ammonia-forming)	88	8	GsGmGu--GbGl	0		1
189424108	Gl	Glov_1042	4	Nitrite reductase (cytochrome; ammonia-forming)	88	8	GsGmGu--GbGl	0		1
78221517	Gm	Gmet_0294	4	respiratory nitrite reductase (cytochrome; ammonia-forming) precursor	88	8	GsGmGu--GbGl	0		1
78221519	Gm	Gmet_0296	4	respiratory nitrite reductase (cytochrome; ammonia-forming) precursor	88	8	GsGmGu--GbGl	0		1
39998244	Gs	GSU3154	4	cytochrome c nitrite reductase, catalytic subunit NrfA, putative	88	8	GsGmGu--GbGl	0		1
148262744	Gu	Gura_0665	4	nitrite reductase (cytochrome; ammonia-forming)	88	8	GsGmGu--GbGl	0		1
197119423	Gb	Gbem_3052	22	cytochrome C family protein	148	7	GsGmGu--Gb--	0		1
78221792	Gm	Gmet_0571	26	cytochrome c family protein	148	7	GsGmGu--Gb--	0		1
78221796	Gm	Gmet_0575	18	cytochrome c family protein	148	7	GsGmGu--Gb--	0		1
39997973	Gs	GSU2882	14	cytochrome c family protein	148	7	GsGmGu--Gb--	0	omcG	1
39995808	Gs	GSU0702	26	cytochrome c family protein	148	7	GsGmGu--Gb--	0		1
148265449	Gu	Gura_3426	17	cytochrome C family protein	148	7	GsGmGu--Gb--	0		1
148265450	Gu	Gura_3427	26	cytochrome C family protein	148	7	GsGmGu--Gb--	0		1
197120386	Gb	Gbem_4027	12	hypothetical protein Gbem_4027	266	6	GsGmGuGfGbGl	0		0
110600065	Gf	GeobDRAFT_2230	12	cytochrome c family protein	266	6	GsGmGuGfGbGl	0		0
189424264	Gl	Glov_1199	12	conserved hypothetical protein	266	6	GsGmGuGfGbGl	0		0
78221757	Gm	Gmet_0536	12	cytochrome c family protein	266	6	GsGmGuGfGbGl	0		0
39998026	Gs	GSU2935	12	cytochrome c family protein	266	6	GsGmGuGfGbGl	0		0
148262538	Gu	Gura_0455	12	hypothetical protein Gura_0455	266	6	GsGmGuGfGbGl	0		0
197120385	Gb	Gbem_4026	9	hypothetical protein Gbem_4026	267	6	GsGmGuGfGbGl	0		0
110600066	Gf	GeobDRAFT_2231	10	cytochrome c family protein	267	6	GsGmGuGfGbGl	0		0
189424263	Gl	Glov_1198	10	conserved hypothetical protein	267	6	GsGmGuGfGbGl	0		0
78221758	Gm	Gmet_0537	10	cytochrome c family protein	267	6	GsGmGuGfGbGl	0		0
39998025	Gs	GSU2934	10	cytochrome c family protein	267	6	GsGmGuGfGbGl	0		0
148262539	Gu	Gura_0456	10	hypothetical protein Gura_0456	267	6	GsGmGuGfGbGl	0		0
197120381	Gb	Gbem_4022	4	hypothetical protein Gbem_4022	271	6	GsGmGuGfGbGl	0		0
110600070	Gf	GeobDRAFT_2235	4	hypothetical protein GeobDRAFT_2235	271	6	GsGmGuGfGbGl	0		0
189424259	Gl	Glov_1194	4	conserved hypothetical protein	271	6	GsGmGuGfGbGl	0		0
78221762	Gm	Gmet_0541	2	hypothetical protein Gmet_0541	271	6	GsGmGuGfGbGl	0		0
39998021	Gs	GSU2930	2	cytochrome c family protein	271	6	GsGmGuGfGbGl	0		0
148262543	Gu	Gura_0460	4	hypothetical protein Gura_0460	271	6	GsGmGuGfGbGl	0		0
197119564	Gb	Gbem_3194	4	hypothetical protein Gbem_3194	600	6	GsGmGuGfGb--	0		1
110601595	Gf	GeobDRAFT_0791	4	cytochrome c family protein	600	6	GsGmGuGfGb--	0		1
78221546	Gm	Gmet_0325	4	cytochrome c family protein	600	6	GsGmGuGfGb--	0		1
78224701	Gm	Gmet_3518	4	cytochrome c family protein	600	6	GsGmGuGfGb--	0		1
39995179	Gs	GSU0068	4	cytochrome c family protein	600	6	GsGmGuGfGb--	0		1
148262935	Gu	Gura_0862	4	hypothetical protein Gura_0862	600	6	GsGmGuGfGb--	0		1
78223635	Gm	Gmet_2432	1	hypothetical protein Gmet_2432	727	6	GsGmGuGfGbGl	0		0
189425216	Gl	Glov_2157	1	thiol:disulfide interchange protein DsbC	1041	6	--GmGuGfGbGl	0		1
197117153	Gb	Gbem_0758	7	hypothetical protein Gbem_0758	1253	6	GsGmGu--GbGl	0		1
189423927	Gl	Glov_0860	8	cytochrome c, putative	1253	6	GsGmGu--GbGl	0		1
189424778	Gl	Glov_1719	8	cytochrome c, putative	1253	6	GsGmGu--GbGl	0		1
78224280	Gm	Gmet_3088	8	cytochrome c family protein	1253	6	GsGmGu--GbGl	0		1
39997299	Gs	GSU2201	8	cytochrome c family protein	1253	6	GsGmGu--GbGl	0		1
148265158	Gu	Gura_3130	7	hypothetical protein Gura_3130	1253	6	GsGmGu--GbGl	0		1
197117075	Gb	Gbem_0679	12	cytochrome c family protein	1292	6	GsGmGuGfGbGl	0		0
110601873	Gf	GeobDRAFT_0481	9	cytochrome c family protein	1292	6	GsGmGuGfGbGl	0		0
189424762	Gl	Glov_1703	12	cytochrome c family protein	1292	6	GsGmGuGfGbGl	0		0
78224126	Gm	Gmet_2930	12	cytochrome c family protein	1292	6	GsGmGuGfGbGl	0		0
39995699	Gs	GSU0592	12	cytochrome c family protein	1292	6	GsGmGuGfGbGl	0	omcQ	0
148265675	Gu	Gura_3655	9	hypothetical protein Gura_3655	1292	6	GsGmGuGfGbGl	0		0
189424761	Gl	Glov_1702	1	histidine kinase, HAMP region domain protein	1295	6	GsGmGuGfGbGl	0		0
197116495	Gb	Gbem_0095	9	hypothetical protein Gbem_0095	1467	6	GsGmGuGfGbGl	0		0
110601949	Gf	GeobDRAFT_0531	9	cytochrome c family protein	1467	6	GsGmGuGfGbGl	0		0
189425122	Gl	Glov_2063	9	conserved hypothetical protein	1467	6	GsGmGuGfGbGl	0		0
78221327	Gm	Gmet_0100	9	cytochrome c family protein	1467	6	GsGmGuGfGbGl	0		0
39995384	Gs	GSU0274	9	cytochrome c family protein	1467	6	GsGmGuGfGbGl	0		0
148262208	Gu	Gura_0125	9	hypothetical protein Gura_0125	1467	6	GsGmGuGfGbGl	0		0
110599262	Gf	GeobDRAFT_2928	8	hypothetical protein GeobDRAFT_2928	256	5	----GuGf--Gl	0		1
189424529	Gl	Glov_1467	9	hypothetical protein Glov_1467	256	5	----GuGf--Gl	0		1
189424530	Gl	Glov_1468	9	hypothetical protein Glov_1468	256	5	----GuGf--Gl	0		1
189426097	Gl	Glov_3048	9	hypothetical protein Glov_3048	256	5	----GuGf--Gl	0		1
197119743	Gb	Gbem_3379	12	polyheme membrane-associated cytochrome c	1653	5	Gs--GuGfGb--	0		1
110602452	Gf	GeobDRAFT_0018	10	hypothetical protein GeobDRAFT_0018	1653	5	Gs--GuGfGb--	0		1
39997831	Gs	GSU2737	12	polyheme membrane-associated cytochrome c	1653	5	Gs--GuGfGb--	0	omcB	1
39997825	Gs	GSU2731	12	polyheme membrane-associated cytochrome c	1653	5	Gs--GuGfGb--	0	omcC	1
148263067	Gu	Gura_0994	7	hypothetical protein Gura_0994	1653	5	Gs--GuGfGb--	0		1
197119737	Gb	Gbem_3373	5	cytochrome c family protein	1654	5	GsGmGu--Gb--	0		1
78222047	Gm	Gmet_0827	5	cytochrome c family protein	1654	5	GsGmGu--Gb--	0		1
39997819	Gs	GSU2725	5	cytochrome c family protein	1654	5	GsGmGu--Gb--	0		1
39997737	Gs	GSU2643	5	cytochrome c family protein	1654	5	GsGmGu--Gb--	0		1
148263895	Gu	Gura_1838	5	hypothetical protein Gura_1838	1654	5	GsGmGu--Gb--	0		1
197119569	Gb	Gbem_3199	6	hypothetical protein Gbem_3199	1674	5	GsGmGuGfGb--	0		0
110600708	Gf	GeobDRAFT_1714	6	cytochrome c family protein	1674	5	GsGmGuGfGb--	0		0
78224365	Gm	Gmet_3174	6	cytochrome c family protein	1674	5	GsGmGuGfGb--	0		0
39998349	Gs	GSU3259	6	cytochrome c family protein	1674	5	GsGmGuGfGb--	0		0
148262934	Gu	Gura_0861	6	hypothetical protein Gura_0861	1674	5	GsGmGuGfGb--	0		0
197119489	Gb	Gbem_3118	9	cytochrome C family protein	1679	5	GsGmGuGfGb--	0		0
110600971	Gf	GeobDRAFT_1263	9	Doubled CXXCH motif	1679	5	GsGmGuGfGb--	0		0
78222953	Gm	Gmet_1744	9	cytochrome c family protein	1679	5	GsGmGuGfGb--	0		0
39996330	Gs	GSU1228	9	cytochrome c family protein	1679	5	GsGmGuGfGb--	0	omcI	0
148264338	Gu	Gura_2291	9	cytochrome C family protein	1679	5	GsGmGuGfGb--	0		0
197119318	Gb	Gbem_2946	6	cytochrome c family protein	1695	5	Gs--GuGfGbGl	0		0
110600324	Gf	GeobDRAFT_1798	7	LIM, zinc-binding	1695	5	Gs--GuGfGbGl	0		0
189424127	Gl	Glov_1061	7	cytochrome c family protein	1695	5	Gs--GuGfGbGl	0		0
39995465	Gs	GSU0357	7	cytochrome c family protein	1695	5	Gs--GuGfGbGl	0		0
148266015	Gu	Gura_4004	7	formate-dependent nitrite reductase periplasmic cytochrome c552 subunit-like protein	1695	5	Gs--GuGfGbGl	0		0
197118704	Gb	Gbem_2323	12	hypothetical protein Gbem_2323	1768	5	GsGmGu--GbGl	0		0
189424379	Gl	Glov_1315	12	conserved hypothetical protein	1768	5	GsGmGu--GbGl	0		0
78223255	Gm	Gmet_2048	12	cytochrome c family protein	1768	5	GsGmGu--GbGl	0		0
39997094	Gs	GSU1996	12	cytochrome c family protein	1768	5	GsGmGu--GbGl	0		0
148264862	Gu	Gura_2822	12	hypothetical protein Gura_2822	1768	5	GsGmGu--GbGl	0		0
197118388	Gb	Gbem_2006	9	cytochrome c family protein	1819	5	GsGm--GfGbGl	0		0
110601808	Gf	GeobDRAFT_0461	9	cytochrome c family protein	1819	5	GsGm--GfGbGl	0		0
189425881	Gl	Glov_2825	9	cytochrome c family protein	1819	5	GsGm--GfGbGl	0		0
78221395	Gm	Gmet_0170	9	cytochrome c family protein	1819	5	GsGm--GfGbGl	0		0
39998227	Gs	GSU3137	9	cytochrome c family protein	1819	5	GsGm--GfGbGl	0		0
189426612	Gl	Glov_3568	1	HNH endonuclease	1961	5	GsGmGu--GbGl	0		0
197117072	Gb	Gbem_0676	7	multihaem cytochrome	1964	5	GsGmGuGfGb--	0		0
110601415	Gf	GeobDRAFT_0932	7	cytochrome c family protein	1964	5	GsGmGuGfGb--	0		0
78224124	Gm	Gmet_2928	7	cytochrome c family protein	1964	5	GsGmGuGfGb--	0		0
39995701	Gs	GSU0594	7	cytochrome c family protein	1964	5	GsGmGuGfGb--	0		0
148264753	Gu	Gura_2712	7	hypothetical protein Gura_2712	1964	5	GsGmGuGfGb--	0		0
189425882	Gl	Glov_2826	2	cytochrome c, putative	2014	5	GsGmGu--GbGl	0		0
78221764	Gm	Gmet_0543	2	cytochrome c, putative	2014	5	GsGmGu--GbGl	0		0
39998018	Gs	GSU2927	2	cytochrome c, putative	2014	5	GsGmGu--GbGl	0		0
148262565	Gu	Gura_0483	2	hypothetical protein Gura_0483	2014	5	GsGmGu--GbGl	0		0
197117622	Gb	Gbem_1234	1	cytochrome c class I	1899	4	Gs--Gu--GbGl	0		0
189424962	Gl	Glov_1903	1	hypothetical protein Glov_1903	1899	4	Gs--Gu--GbGl	0		0
39997608	Gs	GSU2513	1	cytochrome c family protein	1899	4	Gs--Gu--GbGl	0		0
148263970	Gu	Gura_1913	1	hypothetical protein Gura_1913	1899	4	Gs--Gu--GbGl	0		0
197117210	Gb	Gbem_0818	1	cytochrome c peroxidase	1950	4	--GmGuGfGb--	0		0
110599967	Gf	GeobDRAFT_2133	2	cytochrome c peroxidase	1950	4	--GmGuGfGb--	0		0
78222312	Gm	Gmet_1094	2	cytochrome c Hsc	1950	4	--GmGuGfGb--	0		0
148266079	Gu	Gura_4069	2	cytochrome c peroxidase-like protein	1950	4	--GmGuGfGb--	0		0
39998421	Gs	GSU3332	2	cytochrome c family protein, putative	2106	4	GsGmGu----Gl	0		0
148266418	Gu	Gura_4408	2	hypothetical protein Gura_4408	2106	4	GsGmGu----Gl	0		0
189424109	Gl	Glov_1043	4	cytochrome c nitrate reductase, small subunit	2126	4	GsGmGu----Gl	0		0
78221518	Gm	Gmet_0295	4	respiratory nitrite reductase specific menaquinol--cytochrome-c reductase (NrfH) precursor	2126	4	GsGmGu----Gl	0		0
39998245	Gs	GSU3155	4	cytochrome c nitrite reductase, small subunit NrfH, putative	2126	4	GsGmGu----Gl	0		0
148262743	Gu	Gura_0664	4	hypothetical protein Gura_0664	2126	4	GsGmGu----Gl	0		0
110601699	Gf	GeobDRAFT_0516	4	cytochrome c family protein	2177	4	GsGmGuGf----	0		0
78224092	Gm	Gmet_2896	4	cytochrome c family protein	2177	4	GsGmGuGf----	0		0
39995725	Gs	GSU0618	4	cytochrome c family protein	2177	4	GsGmGuGf----	0	omcE	0
148265854	Gu	Gura_3837	4	hypothetical protein Gura_3837	2177	4	GsGmGuGf----	0		0
110601697	Gf	GeobDRAFT_0514	8	Doubled CXXCH motif	2179	4	GsGmGuGf----	0		0
78224094	Gm	Gmet_2898	8	cytochrome c family protein	2179	4	GsGmGuGf----	0		0
39995723	Gs	GSU0616	8	cytochrome c family protein	2179	4	GsGmGuGf----	0		0
148265856	Gu	Gura_3839	8	cytochrome C family protein	2179	4	GsGmGuGf----	0		0
110601696	Gf	GeobDRAFT_0513	10	Doubled CXXCH motif	2180	4	GsGmGuGf----	0		0
78224095	Gm	Gmet_2899	9	cytochrome c family protein	2180	4	GsGmGuGf----	0		0
39995722	Gs	GSU0615	9	cytochrome c family protein	2180	4	GsGmGuGf----	0		0
148265857	Gu	Gura_3840	10	cytochrome C family protein	2180	4	GsGmGuGf----	0		0
110601308	Gf	GeobDRAFT_0962	27	cytochrome c family protein	2189	4	GsGmGuGf----	0		0
78223504	Gm	Gmet_2301	27	cytochrome c family protein	2189	4	GsGmGuGf----	0		0
39997308	Gs	GSU2210	27	cytochrome c family protein	2189	4	GsGmGuGf----	0		0
148265163	Gu	Gura_3135	27	hypothetical protein Gura_3135	2189	4	GsGmGuGf----	0		0
110601254	Gf	GeobDRAFT_1367	4	cytochrome c family protein	2192	4	Gs--GuGf----	0		1
39998311	Gs	GSU3221	4	cytochrome c family protein	2192	4	Gs--GuGf----	0		1
148262997	Gu	Gura_0924	4	hypothetical protein Gura_0924	2192	4	Gs--GuGf----	0		1
148264790	Gu	Gura_2749	4	hypothetical protein Gura_2749	2192	4	Gs--GuGf----	0		1
110600214	Gf	GeobDRAFT_2033	5	cytochrome c family protein	2225	4	GsGm--Gf--Gl	0		0
189424769	Gl	Glov_1710	5	cytochrome c family protein	2225	4	GsGm--Gf--Gl	0		0
78221899	Gm	Gmet_0679	5	cytochrome c family protein	2225	4	GsGm--Gf--Gl	0		0
39997894	Gs	GSU2801	5	cytochrome c family protein	2225	4	GsGm--Gf--Gl	0		0
110599102	Gf	GeobDRAFT_3093	4	cytochrome c family protein	2245	4	GsGmGuGf----	0		0
78223075	Gm	Gmet_1868	4	cytochrome c family protein	2245	4	GsGmGuGf----	0		0
39996886	Gs	GSU1787	4	cytochrome c family protein	2245	4	GsGmGuGf----	0		0
148263978	Gu	Gura_1921	4	hypothetical protein Gura_1921	2245	4	GsGmGuGf----	0		0
110599101	Gf	GeobDRAFT_3092	7	cytochrome c family protein	2246	4	GsGmGuGf----	0		0
78223074	Gm	Gmet_1867	7	cytochrome c family protein	2246	4	GsGmGuGf----	0		0
39996885	Gs	GSU1786	7	cytochrome c family protein	2246	4	GsGmGuGf----	0		0
148263979	Gu	Gura_1922	7	hypothetical protein Gura_1922	2246	4	GsGmGuGf----	0		0
197120319	Gb	Gbem_3958	2	cytochrome c family protein, putative	2258	4	Gs--Gu--GbGl	0		0
189424117	Gl	Glov_1051	3	hypothetical protein Glov_1051	2258	4	Gs--Gu--GbGl	0		0
39995216	Gs	GSU0105	3	cytochrome c family protein, putative	2258	4	Gs--Gu--GbGl	0		0
148266265	Gu	Gura_4255	3	hypothetical protein Gura_4255	2258	4	Gs--Gu--GbGl	0		0
197120028	Gb	Gbem_3667	7	hypothetical protein Gbem_3667	2274	4	--GmGu--GbGl	0		0
189424110	Gl	Glov_1044	8	conserved hypothetical protein	2274	4	--GmGu--GbGl	0		0
78221369	Gm	Gmet_0142	8	hypothetical protein Gmet_0142	2274	4	--GmGu--GbGl	0		0
148263690	Gu	Gura_1628	9	hypothetical protein Gura_1628	2274	4	--GmGu--GbGl	0		0
197119958	Gb	Gbem_3597	4	flavocytochrome c	2277	4	--------GbGl	0		1
197120395	Gb	Gbem_4036	4	flavocytochrome c	2277	4	--------GbGl	0		1
189426585	Gl	Glov_3541	4	flavocytochrome c	2277	4	--------GbGl	0		1
189426668	Gl	Glov_3625	4	flavocytochrome c	2277	4	--------GbGl	0		1
197119718	Gb	Gbem_3354	9	hypothetical protein Gbem_3354	2287	4	--GmGuGfGb--	0		0
110602483	Gf	GeobDRAFT_3372	9	hypothetical protein GeobDRAFT_3372	2287	4	--GmGuGfGb--	0		0
78222133	Gm	Gmet_0913	9	hypothetical protein Gmet_0913	2287	4	--GmGuGfGb--	0		0
148265310	Gu	Gura_3284	10	hypothetical protein Gura_3284	2287	4	--GmGuGfGb--	0		0
197119427	Gb	Gbem_3056	7	cytochrome c family protein	2307	4	GsGm----Gb--	0		1
78222150	Gm	Gmet_0930	6	cytochrome c family protein	2307	4	GsGm----Gb--	0		1
39996436	Gs	GSU1334	7	cytochrome c family protein	2307	4	GsGm----Gb--	0		1
39997174	Gs	GSU2076	7	cytochrome c family protein	2307	4	GsGm----Gb--	0	omcZ	1
197119256	Gb	Gbem_2884	7	hypothetical protein Gbem_2884	2320	4	Gs--GuGfGb--	0		0
110601259	Gf	GeobDRAFT_1372	7	cytochrome c family protein	2320	4	Gs--GuGfGb--	0		0
39998318	Gs	GSU3228	7	cytochrome c family protein	2320	4	Gs--GuGfGb--	0		0
148262992	Gu	Gura_0919	7	PKD domain-containing protein	2320	4	Gs--GuGfGb--	0		0
197118564	Gb	Gbem_2183	1	cytochrome c, class I	2370	4	GsGmGu--Gb--	0		0
78221380	Gm	Gmet_0155	1	cytochrome c, class I	2370	4	GsGmGu--Gb--	0		0
39997837	Gs	GSU2743	1	cytochrome c family protein	2370	4	GsGmGu--Gb--	0		0
148262414	Gu	Gura_0331	1	cytochrome c, class I	2370	4	GsGmGu--Gb--	0		0
197117542	Gb	Gbem_1154	26	cytochrome C family protein	2448	4	----GuGfGb--	0		1
110601363	Gf	GeobDRAFT_1294	26	Geobacter sulfurreducens, CxxxxCH...CXXCH motif	2448	4	----GuGfGb--	0		1
148262580	Gu	Gura_0498	24	cytochrome C family protein	2448	4	----GuGfGb--	0		1
148262581	Gu	Gura_0499	26	cytochrome C family protein	2448	4	----GuGfGb--	0		1
197117514	Gb	Gbem_1125	12	cytochrome C family protein	2451	4	Gs--GuGfGb--	0		0
110599670	Gf	GeobDRAFT_2747	16	Doubled CXXCH motif	2451	4	Gs--GuGfGb--	0		0
39997589	Gs	GSU2494	10	cytochrome c family protein	2451	4	Gs--GuGfGb--	0		0
148264053	Gu	Gura_1996	16	cytochrome C family protein	2451	4	Gs--GuGfGb--	0		0
197117513	Gb	Gbem_1124	26	cytochrome C family protein	2452	4	Gs--GuGfGb--	0		0
110599671	Gf	GeobDRAFT_2748	26	Doubled CXXCH motif	2452	4	Gs--GuGfGb--	0		0
39997590	Gs	GSU2495	26	cytochrome c family protein	2452	4	Gs--GuGfGb--	0		0
148264052	Gu	Gura_1995	26	cytochrome C family protein	2452	4	Gs--GuGfGb--	0		0
197117475	Gb	Gbem_1086	5	cytochrome c family protein	2461	4	GsGmGu--Gb--	0		0
78223131	Gm	Gmet_1924	5	cytochrome c family protein	2461	4	GsGmGu--Gb--	0		0
39996748	Gs	GSU1648	5	cytochrome c family protein	2461	4	GsGmGu--Gb--	0		0
148264427	Gu	Gura_2381	5	hypothetical protein Gura_2381	2461	4	GsGmGu--Gb--	0		0
197117062	Gb	Gbem_0666	4	hypothetical protein Gbem_0666	2498	4	----GuGfGbGl	0		0
110601870	Gf	GeobDRAFT_0478	5	hypothetical protein GeobDRAFT_0478	2498	4	----GuGfGbGl	0		0
189424765	Gl	Glov_1706	5	conserved hypothetical protein	2498	4	----GuGfGbGl	0		0
148265672	Gu	Gura_3652	5	hypothetical protein Gura_3652	2498	4	----GuGfGbGl	0		0
197116981	Gb	Gbem_0584	10	hypothetical protein Gbem_0584	2504	4	GsGmGu--Gb--	0		0
78224035	Gm	Gmet_2839	12	cytochrome c family protein	2504	4	GsGmGu--Gb--	0		0
39995776	Gs	GSU0670	11	cytochrome c family protein	2504	4	GsGmGu--Gb--	0	OmcX	0
148262720	Gu	Gura_0641	12	hypothetical protein Gura_0641	2504	4	GsGmGu--Gb--	0		0
197116522	Gb	Gbem_0122	5	hypothetical protein Gbem_0122	2554	4	--GmGuGfGb--	0		0
110599609	Gf	GeobDRAFT_2411	5	conserved hypothetical protein	2554	4	--GmGuGfGb--	0		0
78223016	Gm	Gmet_1809	5	hypothetical protein Gmet_1809	2554	4	--GmGuGfGb--	0		0
148264819	Gu	Gura_2778	5	hypothetical protein Gura_2778	2554	4	--GmGuGfGb--	0		0
197116516	Gb	Gbem_0116	1	hypothetical protein Gbem_0116	2555	4	--GmGuGfGb--	0		0
110599614	Gf	GeobDRAFT_2416	1	hypothetical protein GeobDRAFT_2416	2555	4	--GmGuGfGb--	0		0
78223021	Gm	Gmet_1814	1	hypothetical protein Gmet_1814	2555	4	--GmGuGfGb--	0		0
148264814	Gu	Gura_2773	1	hypothetical protein Gura_2773	2555	4	--GmGuGfGb--	0		0
197116446	Gb	Gbem_0046	1	cytochrome c oxidase, subunit II	2564	4	GsGmGu--Gb--	0		0
78221475	Gm	Gmet_0252	1	cytochrome c oxidase, subunit II	2564	4	GsGmGu--Gb--	0		0
39995332	Gs	GSU0222	1	cytochrome c oxidase, subunit II	2564	4	GsGmGu--Gb--	0		0
148262497	Gu	Gura_0414	1	cytochrome C oxidase subunit II, transmembrane region	2564	4	GsGmGu--Gb--	0		0
197116420	Gb	Gbem_0020	2	Di-haem cytochrome c peroxidase	2568	4	GsGmGu--Gb--	0		0
78224283	Gm	Gmet_3091	2	di-haem cytochrome c peroxidase	2568	4	GsGmGu--Gb--	0		0
39995574	Gs	GSU0466	2	cytochrome c551 peroxidase	2568	4	GsGmGu--Gb--	0	macA	0
148263384	Gu	Gura_1316	2	cytochrome-c peroxidase	2568	4	GsGmGu--Gb--	0		0
78223375	Gm	Gmet_2168	2	Integrins alpha chain	243	3	--GmGu------	0		1
39998304	Gs	GSU3214	3	cytochrome c family protein	2584	3	Gs--Gu------	0		1
148263940	Gu	Gura_1883	3	hypothetical protein Gura_1883	2584	3	Gs--Gu------	0		1
148265768	Gu	Gura_3748	3	hypothetical protein Gura_3748	2584	3	Gs--Gu------	0		1
78224183	Gm	Gmet_2990	3	cytochrome c family protein, putative	2593	3	GsGmGu------	0		0
39995640	Gs	GSU0533	3	cytochrome c family protein, putative	2593	3	GsGmGu------	0		0
148265925	Gu	Gura_3909	3	hypothetical protein Gura_3909	2593	3	GsGmGu------	0		0
78223073	Gm	Gmet_1866	3	hypothetical protein Gmet_1866	2610	3	GsGmGu------	0		0
39996884	Gs	GSU1785	3	cytochrome c family protein, putative	2610	3	GsGmGu------	0		0
148262480	Gu	Gura_0397	4	hypothetical protein Gura_0397	2610	3	GsGmGu------	0		0
78221819	Gm	Gmet_0598	23	PKD	2624	3	GsGm--------	0		1
78221821	Gm	Gmet_0600	19	PKD	2624	3	GsGm--------	0		1
39997978	Gs	GSU2887	27	cytochrome c family protein	2624	3	GsGm--------	0		1
189424242	Gl	Glov_1177	8	cytochrome c family protein	2686	3	Gs--------Gl	0		1
189424823	Gl	Glov_1764	8	cytochrome c family protein	2686	3	Gs--------Gl	0		1
39997397	Gs	GSU2299	8	cytochrome c family protein	2686	3	Gs--------Gl	0		1
110602208	Gf	GeobDRAFT_0148	7	hypothetical protein GeobDRAFT_0148	2732	3	----GuGf--Gl	0		0
189425354	Gl	Glov_2295	9	conserved hypothetical protein	2732	3	----GuGf--Gl	0		0
148263062	Gu	Gura_0989	9	hypothetical protein Gura_0989	2732	3	----GuGf--Gl	0		0
110601258	Gf	GeobDRAFT_1371	1	conserved hypothetical protein	2751	3	Gs--GuGf----	0		0
110601257	Gf	GeobDRAFT_1370	7	cytochrome c family protein	2752	3	Gs--GuGf----	0		0
39998323	Gs	GSU3233	7	cytochrome c family protein	2752	3	Gs--GuGf----	0		0
148262994	Gu	Gura_0921	7	hypothetical protein Gura_0921	2752	3	Gs--GuGf----	0		0
189424953	Gl	Glov_1894	1	type II secretion system protein E	2778	3	--Gm--Gf--Gl	0		0
110600205	Gf	GeobDRAFT_2024	1	hypothetical protein GeobDRAFT_2024	2792	3	--GmGuGf----	0		0
78222406	Gm	Gmet_1191	1	hypothetical protein Gmet_1191	2792	3	--GmGuGf----	0		0
148262615	Gu	Gura_0534	1	hypothetical protein Gura_0534	2792	3	--GmGuGf----	0		0
110599199	Gf	GeobDRAFT_3190	1	hypothetical protein GeobDRAFT_3190	2827	3	--GmGuGf----	0		0
78222756	Gm	Gmet_1544	1	hypothetical protein Gmet_1544	2827	3	--GmGuGf----	0		0
148262175	Gu	Gura_0092	1	hypothetical protein Gura_0092	2827	3	--GmGuGf----	0		0
110599156	Gf	GeobDRAFT_3147	2	cytochrome c peroxidase family protein	2830	3	GsGm--Gf----	0		0
78222425	Gm	Gmet_1210	2	methylamine utilization protein MauG, putative	2830	3	GsGm--Gf----	0		0
39996638	Gs	GSU1538	2	methylamine utilization protein MauG, putative	2830	3	GsGm--Gf----	0		0
197119817	Gb	Gbem_3455	3	hypothetical protein Gbem_3455	2890	3	----Gu--GbGl	0		0
189425814	Gl	Glov_2758	3	cytochrome c3	2890	3	----Gu--GbGl	0		0
148266134	Gu	Gura_4124	3	hypothetical protein Gura_4124	2890	3	----Gu--GbGl	0		0
197119700	Gb	Gbem_3336	1	cytochrome c class I	2899	3	Gs------GbGl	0		0
189424294	Gl	Glov_1229	1	cytochrome c class I	2899	3	Gs------GbGl	0		0
39998423	Gs	GSU3334	1	cytochrome c family protein, putative	2899	3	Gs------GbGl	0		0
197118806	Gb	Gbem_2427	12	multihaem cytochrome	2992	3	GsGm----Gb--	0		0
78222045	Gm	Gmet_0825	11	cytochrome c family protein	2992	3	GsGm----Gb--	0		0
39997739	Gs	GSU2645	11	cytochrome c family protein	2992	3	GsGm----Gb--	0		0
197117488	Gb	Gbem_1099	4	hypothetical protein Gbem_1099	3111	3	--------Gb--	0		1
197117489	Gb	Gbem_1100	4	cytochrome C family protein	3111	3	--------Gb--	0		1
197117539	Gb	Gbem_1151	3	hypothetical protein Gbem_1151	3111	3	--------Gb--	0		1
148266426	Gu	Gura_4416	1	hypothetical protein Gura_4416	3115	3	----GuGfGb--	0		0
197117111	Gb	Gbem_0716	3	hypothetical protein Gbem_0716	3139	3	----GuGfGb--	0		0
110602348	Gf	GeobDRAFT_0030	3	hypothetical protein GeobDRAFT_0030	3139	3	----GuGfGb--	0		0
148263501	Gu	Gura_1433	3	hypothetical protein Gura_1433	3139	3	----GuGfGb--	0		0
197119735	Gb	Gbem_3371	10	hypothetical protein Gbem_3371	2898	2	--------GbGl	0		0
189425351	Gl	Glov_2292	10	conserved hypothetical protein	2898	2	--------GbGl	0		0
39998316	Gs	GSU3226	10	cytochrome c family protein	3233	2	Gs--Gu------	0		0
148264795	Gu	Gura_2754	10	hypothetical protein Gura_2754	3233	2	Gs--Gu------	0		0
39998313	Gs	GSU3223	5	cytochrome c family protein	3236	2	Gs--Gu------	0		0
148264798	Gu	Gura_2757	5	cytochrome C family protein	3236	2	Gs--Gu------	0		0
39998308	Gs	GSU3218	13	cytochrome c family protein	3237	2	Gs--Gu------	0		0
148264800	Gu	Gura_2759	13	cytochrome C family protein	3237	2	Gs--Gu------	0		0
39997860	Gs	GSU2767	2	cytochrome c family protein, putative	3242	2	Gs--Gu------	0		0
148266159	Gu	Gura_4149	2	hypothetical protein Gura_4149	3242	2	Gs--Gu------	0		0
39997818	Gs	GSU2724	13	cytochrome c family protein	3244	2	Gs--Gu------	0		0
148263894	Gu	Gura_1837	7	cytochrome C family protein	3244	2	Gs--Gu------	0		0
39997392	Gs	GSU2294	6	cytochrome c family protein	3250	2	Gs----------	0	omcM	1
39997901	Gs	GSU2808	6	cytochrome c family protein	3250	2	Gs----------	0		1
39996839	Gs	GSU1740	1	cytochrome c family protein, putative	3257	2	Gs--Gu------	0		0
148264191	Gu	Gura_2136	1	hypothetical protein Gura_2136	3257	2	Gs--Gu------	0		0
78224356	Gm	Gmet_3165	3	cytochrome c3	3303	2	GsGm--------	0		0
39995473	Gs	GSU0365	3	cytochrome c3	3303	2	GsGm--------	0	ppcC	0
78223053	Gm	Gmet_1846	3	cytochrome c3	3353	2	GsGm--------	0		0
39996859	Gs	GSU1760	3	cytochrome c3	3353	2	GsGm--------	0	ppcE	0
78222305	Gm	Gmet_1087	1	cytochrome c family protein, putative	3391	2	GsGm--------	0		0
39997610	Gs	GSU2515	1	cytochrome c family protein, putative	3391	2	GsGm--------	0		0
78222048	Gm	Gmet_0828	6	cytochrome c family protein	3397	2	GsGm--------	0		0
39997736	Gs	GSU2642	6	cytochrome c family protein	3397	2	GsGm--------	0		0
78221822	Gm	Gmet_0601	7	hypothetical protein Gmet_0601	3413	2	--Gm--------	0		1
78222412	Gm	Gmet_1197	7	hypothetical protein Gmet_1197	3413	2	--Gm--------	0		1
78221778	Gm	Gmet_0557	4	cytochrome c family protein	3422	2	GsGm--------	0		0
39998004	Gs	GSU2913	4	cytochrome c family protein	3422	2	GsGm--------	0	omcP	0
148263388	Gu	Gura_1320	6	hypothetical protein Gura_1320	3428	2	--GmGu------	0		0
189424862	Gl	Glov_1803	6	conserved hypothetical protein	3550	2	----Gu----Gl	0		0
148263066	Gu	Gura_0993	8	cytochrome C family protein	3550	2	----Gu----Gl	0		0
189424545	Gl	Glov_1483	1	cytochrome c family protein, putative	3567	2	Gs--------Gl	0		0
39996499	Gs	GSU1397	1	cytochrome c family protein, putative	3567	2	Gs--------Gl	0		0
189424351	Gl	Glov_1286	1	methyl-accepting chemotaxis sensory transducer	3577	2	Gs--------Gl	0		0
39996038	Gs	GSU0935	1	methyl-accepting chemotaxis protein, putative	3577	2	Gs--------Gl	0		0
189424215	Gl	Glov_1150	3	conserved hypothetical protein	3587	2	----Gu----Gl	0		0
148262552	Gu	Gura_0469	3	hypothetical protein Gura_0469	3587	2	----Gu----Gl	0		0
189424008	Gl	Glov_0942	6	hypothetical protein Glov_0942	3597	2	----------Gl	0		1
189424070	Gl	Glov_1004	6	hypothetical protein Glov_1004	3597	2	----------Gl	0		1
189423276	Gl	Glov_0202	2	cytochrome c class I	3677	2	--Gm------Gl	0		0
78221549	Gm	Gmet_0328	2	cytochrome c, class I	3677	2	--Gm------Gl	0		0
110602393	Gf	GeobDRAFT_0009	6	hypothetical protein GeobDRAFT_0009	3695	2	----GuGf----	0		0
148265282	Gu	Gura_3254	6	hypothetical protein Gura_3254	3695	2	----GuGf----	0		0
110601479	Gf	GeobDRAFT_1237	6	cytochrome c family protein	3749	2	----GuGf----	0		0
148266007	Gu	Gura_3996	6	hypothetical protein Gura_3996	3749	2	----GuGf----	0		0
110600938	Gf	GeobDRAFT_1055	16	Geobacter sulfurreducens, CxxxxCH...CXXCH motif	3792	2	----GuGf----	0		0
148262582	Gu	Gura_0500	16	cytochrome C family protein	3792	2	----GuGf----	0		0
110600731	Gf	GeobDRAFT_1933	30	Geobacter sulfurreducens, CxxxxCH...CXXCH motif	3803	2	----GuGf----	0		0
148262203	Gu	Gura_0120	30	cytochrome C family protein	3803	2	----GuGf----	0		0
110600620	Gf	GeobDRAFT_1620	3	hypothetical protein GeobDRAFT_1620	3808	2	----GuGf----	0		0
148263371	Gu	Gura_1303	3	hypothetical protein Gura_1303	3808	2	----GuGf----	0		0
110599666	Gf	GeobDRAFT_2743	6	cytochrome c family protein	3877	2	----GuGf----	0		0
148264061	Gu	Gura_2004	6	hypothetical protein Gura_2004	3877	2	----GuGf----	0		0
110599343	Gf	GeobDRAFT_3008	1	conserved hypothetical protein	3907	2	------Gf--Gl	0		0
110598949	Gf	GeobDRAFT_3220	4	Cytochrome c, class I	3938	2	--Gm--Gf----	0		0
78223329	Gm	Gmet_2122	4	cytochrome c, class I	3938	2	--Gm--Gf----	0		0
110598948	Gf	GeobDRAFT_3219	1	hypothetical protein GeobDRAFT_3219	3939	2	--Gm--Gf----	0		0
78223330	Gm	Gmet_2123	1	hypothetical protein Gmet_2123	3939	2	--Gm--Gf----	0		0
197120402	Gb	Gbem_4043	3	cytochrome c3	3948	2	Gs------Gb--	0		0
39996127	Gs	GSU1024	3	cytochrome c3	3948	2	Gs------Gb--	0	ppcD	0
148265308	Gu	Gura_3282	1	hypothetical protein Gura_3282	3984	2	----Gu--Gb--	0		0
197117599	Gb	Gbem_1211	1	hypothetical protein Gbem_1211	4211	2	------GfGb--	0		0
110600222	Gf	GeobDRAFT_2041	1	hypothetical protein GeobDRAFT_2041	4211	2	------GfGb--	0		0
197117506	Gb	Gbem_1117	6	cytochrome c family protein	4218	2	Gs------Gb--	0		0
39997596	Gs	GSU2501	6	cytochrome c family protein	4218	2	Gs------Gb--	0		0
189425715	Gl	Glov_2659	1	cytochrome b5	4297	2	--------GbGl	0		0
197116520	Gb	Gbem_0120	2	cytochrome C oxidase mono-heme subunit/FixO	4316	2	------GfGb--	0		0
110599611	Gf	GeobDRAFT_2413	2	Cytochrome C oxidase, mono-heme subunit/FixO	4316	2	------GfGb--	0		0
197119430	Gb	Gbem_3059	5	hypothetical protein Gbem_3059	4042	-	-	0
39997301	Gs	GSU2203	10	cytochrome c family protein	4623	-	-	0	omcK
39997527	Gs	GSU2432	1	cytochrome c family protein	4675	-	-	0	omcF
39997906	Gs	GSU2813	2	cytochrome c551 peroxidase	4751	-	-	0
39998363	Gs	GSU3274	1	cytochrome c family protein, putative	4800	-	-	0
78221797	Gm	Gmet_0576	13	hypothetical protein Gmet_0576	4876	-	-	0
148262481	Gu	Gura_0398	11	cytochrome C family protein	5312	-	-	0
148262602	Gu	Gura_0521	6	cytochrome C family protein	5331	-	-	0
148263007	Gu	Gura_0934	10	cytochrome C family protein	5408	-	-	0
148263034	Gu	Gura_0961	1	hypothetical protein Gura_0961	5415	-	-	0
148263453	Gu	Gura_1385	6	hypothetical protein Gura_1385	5502	-	-	0
148264786	Gu	Gura_2745	6	hypothetical protein Gura_2745	5750	-	-	0
148264789	Gu	Gura_2748	22	hypothetical protein Gura_2748	5753	-	-	0
148265647	Gu	Gura_3626	10	cytochrome C family protein	5965	-	-	0
148265860	Gu	Gura_3843	3	hypothetical protein Gura_3843	5994	-	-	0
148266008	Gu	Gura_3997	6	hypothetical protein Gura_3997	6017	-	-	0
110599359	Gf	GeobDRAFT_3024	20	Geobacter sulfurreducens, CxxxxCH...CXXCH motif	6133	-	-	0
110599759	Gf	GeobDRAFT_2703	1	hypothetical protein GeobDRAFT_2703	6215	-	-	0
110600229	Gf	GeobDRAFT_2048	1	hypothetical protein GeobDRAFT_2048	6310	-	-	0
110601480	Gf	GeobDRAFT_1238	4	hypothetical protein GeobDRAFT_1238	6456	-	-	0
110602204	Gf	GeobDRAFT_0144	8	hypothetical protein GeobDRAFT_0144	6516	-	-	0
197117491	Gb	Gbem_1102	9	cytochrome c family protein	6720	-	-	0
197117543	Gb	Gbem_1155	8	hypothetical protein Gbem_1155	6738	-	-	0
197117624	Gb	Gbem_1236	2	cytochrome c oxidase, cbb3-type, subunit II	6764	-	-	0
197117637	Gb	Gbem_1249	2	cytochrome c class I	6771	-	-	0
197117972	Gb	Gbem_1585	1	cytochrome c class I	6817	-	-	0
197119242	Gb	Gbem_2869	21	cytochrome C family protein	7055	-	-	0
197119260	Gb	Gbem_2888	23	hypothetical protein Gbem_2888	7063	-	-	0
197119327	Gb	Gbem_2955	2	hypothetical protein Gbem_2955	7072	-	-	0
189423275	Gl	Glov_0201	1	cytochrome b5	7346	-	-	0
189423433	Gl	Glov_0362	1	fatty acid cistrans isomerase	7405	-	-	0
189423620	Gl	Glov_0549	1	hypothetical protein Glov_0549	7436	-	-	0
189423953	Gl	Glov_0887	4	hypothetical protein Glov_0887	7513	-	-	0
189424012	Gl	Glov_0946	4	fumarate reductase flavoprotein subunit precursor	7534	-	-	0
189424125	Gl	Glov_1059	2	hypothetical protein Glov_1059	7567	-	-	0
189425707	Gl	Glov_2651	1	cytochrome c, class I	7900	-	-	0
189426397	Gl	Glov_3348	3	conserved hypothetical protein	8012	-	-	0
197119051	Gb	Gbem_2674	5	hypothetical protein Gbem_2674	-	-	-	1
110600714	Gf	GeobDRAFT_1916	2	conserved hypothetical protein	-	-	-	1
110599465	Gf	GeobDRAFT_2843	1	Legume lectin, beta domain	-	-	-	1
189425358	Gl	Glov_2299	10	conserved hypothetical protein	-	-	-	1
189424356	Gl	Glov_1291	6	hypothetical protein Glov_1291	-	-	-	1
189426590	Gl	Glov_3546	3	ABC-type phosphate transport system periplasmic component-like protein	-	-	-	1
189424221	Gl	Glov_1156	1	diguanylate cyclase/phosphodiesterase	-	-	-	1
189425902	Gl	Glov_2846	1	hypothetical protein Glov_2846	-	-	-	1
78222130	Gm	Gmet_0910	10	hypothetical protein Gmet_0910	-	-	-	1
78223363	Gm	Gmet_2156	9	hypothetical protein Gmet_2156	-	-	-	1
78222912	Gm	Gmet_1703	7	hypothetical protein Gmet_1703	-	-	-	1
78222239	Gm	Gmet_1019	2	hypothetical protein Gmet_1019	-	-	-	1
78222856	Gm	Gmet_1647	2	hypothetical protein Gmet_1647	-	-	-	1
78222306	Gm	Gmet_1088	1	cytochrome c, class I	-	-	-	1
39997904	Gs	GSU2811	2	cytochrome c Hsc	-	-	-	1
39996359	Gs	GSU1257	1	ABC transporter, periplasmic-substrate binding protein, putative	-	-	-	1
148262751	Gu	Gura_0672	8	hypothetical protein Gura_0672	-	-	-	1
148262923	Gu	Gura_0849	1	putative transposase	-	-	-	1
148263385	Gu	Gura_1317	1	hypothetical protein Gura_1317	-	-	-	1
